# Supplementary material for: Crystal structure of (E)-2,6-dimeth­oxy-4-{[(4-meth­oxy­phen­yl)imino]­meth­yl}phenol
Source: Acta Crystallogr E Crystallogr Commun. 2018 Oct 5;74(Pt 11):1540–2. doi: 10.1107/S2056989018013713 (PMC6218903; doi:10.1107/S2056989018013713)
Supplement: Supplementary file 1 [file e-74-01540-sup1.cif]

##############################################################################
#                                                                            #
# This CIF contains the data in a paper accepted for publication in          #
# Acta Crystallographica Section E. It conforms to the requirements of       #
# Notes for Authors for Acta Crystallographica Section E, and has been       #
# peer reviewed under the auspices of the IUCr Commission on Journals.       #
#                                                                            #
# Full details of the Crystallographic Information File format               #
# are given in the paper "The Crystallographic Information File (CIF):       #
# a New Standard Archive File for Crystallography" by S. R. Hall, F. H.      #
# Allen and I. D. Brown [Acta Cryst. (1991), A47, 655-685].                  #
#                                                                            #
# The current version of the core CIF dictionary is obtainable from          #
# ftp://ftp.iucr.org/pub/cif_core.dic.                                       #
#                                                                            #
# Software is freely available for graphical display of the structure(s)     #
# in this CIF. For information consult the CIF software page                 #
# http://www.iucr.org/resources/cif/software.                                #
#                                                                            #
# This file may be used for bona fide research purposes within the           #
# scientific community so long as proper attribution is given to the journal # 
# article from which it was obtained.                                        #
#                                                                            #
##############################################################################
data_I
_database_code_depnum_ccdc_archive 'CCDC 1843910'
_audit_creation_method     'SHELXL-2017/1'
_journal_date_recd_electronic     2018-08-20
_journal_date_accepted     2018-09-26
_journal_name_full     'Acta Crystallographica, Section E'
_journal_year     2018
_journal_volume     74
_journal_issue     11
_journal_page_first     1540
_journal_page_last     1542
_journal_paper_category     GO
_journal_paper_doi     10.1107/S2056989018013713
_journal_coeditor_code     LD2146
_publ_contact_author_name     'Malinkin, Sergey'
_publ_contact_author_address
;
Department of Chemistry, National Taras Shevchenko University of Kiev, 64/13
Volodymyrska Street, City of Kyiv 01601,
Ukraine
;
_publ_contact_author_email     malinachem88@gmail.com
_publ_contact_author_fax     ?
_publ_contact_author_phone     ?
_publ_section_title
;
Crystal structure of
(<i>E</i>)-2,6-dimethoxy-4-{[(4-methoxyphenyl)imino]methyl}phenol
;
loop_
    _publ_author_name
    _publ_author_footnote
    _publ_author_address
    'Faizi, Md. Serajul Haque' .
;
Department of Chemistry, Langat Singh College,
Babasaheb Bhimrao Ambedkar Bihar University, Muzaffarpur, Bihar,
India
;
    'Lone, Mohamad Nadeem' .
;
Department of Chemistry,
Govt. College For Women, Udhampur, Jammu and Kashmir 182 101
India
;
    'Dege, Necmi' .
;
Ondokuz May\?is University, Arts and Sciences Faculty, Department of Physics,
Atakum 55139 Samsun,
Turkey
;
    'Malinkin, Sergey' .
;
Department of Chemistry, National Taras Shevchenko University of Kiev, 64/13,
Volodymyrska Street, City of Kyiv,
01601, Ukraine
;
    'Sliva, Tatiana Yu.' .
;
Department of Chemistry, National Taras Shevchenko University of Kiev, 64/13,
Volodymyrska Street, City of Kyiv,
01601, Ukraine
;
_publ_section_synopsis
;
The title molecule is comprised of two non-coplanar benzene rings connected by
an imino group in a <i>trans</i>-configuration. In the crystal, the molecules
are linked <i>via</i> O---H...N and C---H...O  hydrogen bonds, forming chains
along [101].
;
_chemical_name_systematic
;
(<i>E</i>)-2,6-Dimethoxy-4-{[(4-methoxyphenyl)imino]methyl}phenol
;
_chemical_name_common     ?
_chemical_formula_moiety     ?
_chemical_formula_sum     'C16 H17 N O4'
_chemical_formula_iupac     'C16 H17 N O4'
_chemical_formula_weight     287.30
_chemical_melting_point     ?
_space_group_crystal_system     monoclinic
_space_group_name_H-M_alt     'P 21/n'
_space_group_name_Hall     '-P 2yn'
loop_
    _space_group_symop_operation_xyz
    'x, y, z'
    '-x+1/2, y+1/2, -z+1/2'
    '-x, -y, -z'
    'x-1/2, -y-1/2, z-1/2'
_cell_length_a     10.4996(15)
_cell_length_b     12.4896(18)
_cell_length_c     11.8128(17)
_cell_angle_alpha     90
_cell_angle_beta     107.936(5)
_cell_angle_gamma     90
_cell_volume     1473.8(4)
_cell_formula_units_Z     4
_cell_measurement_reflns_used     6353
_cell_measurement_theta_min     2.27
_cell_measurement_theta_max     28.27
_cell_measurement_temperature     296(2)
_exptl_crystal_description     'prism'
_exptl_crystal_colour     'colorless'
_exptl_crystal_size_max     0.45
_exptl_crystal_size_mid     0.33
_exptl_crystal_size_min     0.21
_exptl_crystal_density_diffrn     1.295
_exptl_crystal_density_meas     ?
_exptl_crystal_density_method     ?
_exptl_crystal_F_000     608
_exptl_absorpt_coefficient_mu     0.093
_exptl_absorpt_correction_type     none
_exptl_absorpt_process_details     ?
_exptl_absorpt_correction_T_min     ?
_exptl_absorpt_correction_T_max     ?
_diffrn_ambient_temperature     296(2)
_diffrn_source     ?
_diffrn_radiation_type     MoK\a
_diffrn_radiation_wavelength     0.71073
_diffrn_measurement_device_type     'Bruker APEXII CCD'
_diffrn_measurement_method     '\f and \w scans'
_diffrn_detector_area_resol_mean     ?
_diffrn_reflns_number     19289
_diffrn_reflns_av_R_equivalents     0.0349
_diffrn_reflns_av_unetI/netI     0.0232
_diffrn_reflns_theta_min     2.273
_diffrn_reflns_theta_max     25.997
_diffrn_reflns_theta_full     25.242
_diffrn_measured_fraction_theta_max     0.998
_diffrn_measured_fraction_theta_full     0.998
_diffrn_reflns_limit_h_min     -12
_diffrn_reflns_limit_h_max     12
_diffrn_reflns_limit_k_min     -15
_diffrn_reflns_limit_k_max     15
_diffrn_reflns_limit_l_min     -14
_diffrn_reflns_limit_l_max     14
_reflns_number_total     2887
_reflns_number_gt     2306
_reflns_threshold_expression     'I > 2\s(I)'
_refine_ls_structure_factor_coef     Fsqd
_refine_ls_matrix_type     full
_refine_ls_R_factor_all     0.0583
_refine_ls_R_factor_gt     0.0441
_refine_ls_wR_factor_gt     0.1066
_refine_ls_wR_factor_ref     0.1157
_refine_ls_goodness_of_fit_ref     1.051
_refine_ls_restrained_S_all     1.051
_refine_ls_number_reflns     2887
_refine_ls_number_parameters     194
_refine_ls_number_restraints     0
_refine_ls_hydrogen_treatment     constr
_refine_ls_weighting_scheme     calc
_refine_ls_weighting_details
              'w=1/[\s^2^(Fo^2^)+(0.0509P)^2^+0.4295P] where P=(Fo^2^+2Fc^2^)/3'
_atom_sites_solution_hydrogens     geom
_atom_sites_solution_primary     ?
_atom_sites_solution_secondary     ?
_refine_ls_shift/su_max     0.000
_refine_ls_shift/su_mean     0.000
_refine_diff_density_max     0.166
_refine_diff_density_min     -0.205
_refine_ls_extinction_method     none
_refine_ls_extinction_coef     .
loop_
    _atom_type_symbol
    _atom_type_description
    _atom_type_scat_dispersion_real
    _atom_type_scat_dispersion_imag
    _atom_type_scat_source
    'C' 'C' 0.0033 0.0016
                         'International Tables Vol C Tables 4.2.6.8 and 6.1.1.4'
    'H' 'H' 0.0000 0.0000
                         'International Tables Vol C Tables 4.2.6.8 and 6.1.1.4'
    'N' 'N' 0.0061 0.0033
                         'International Tables Vol C Tables 4.2.6.8 and 6.1.1.4'
    'O' 'O' 0.0106 0.0060
                         'International Tables Vol C Tables 4.2.6.8 and 6.1.1.4'
_computing_data_collection
;
APEX2 (Bruker, 2004)
;
_computing_cell_refinement
;
SAINT (Bruker, 2004)
;
_computing_data_reduction
;
SAINT (Bruker, 2004)
;
_computing_structure_solution
;
SHELXS97 (Sheldrick 2008)
;
_computing_structure_refinement
;
SHELXL2017 (Sheldrick, 2015)
;
_computing_molecular_graphics
;
ORTEP-3 for Windows (Farrugia, 2012) and Mercury (Macrae <i>et al.</i>,
2008)
;
_computing_publication_material
;
SHELXL2017 (Sheldrick, 2015) and PLATON (Spek, 2009)
;
loop_
    _atom_site_type_symbol
    _atom_site_label
    _atom_site_fract_x
    _atom_site_fract_y
    _atom_site_fract_z
    _atom_site_U_iso_or_equiv
    _atom_site_adp_type
    _atom_site_calc_flag
    _atom_site_occupancy
    _atom_site_disorder_assembly
    _atom_site_disorder_group
    O O2 0.34000(12) 0.73324(9) 0.04196(10) 0.0465(3) Uani d 1 . .
    H H2 0.347012 0.797633 0.056037 0.070 Uiso calc 1 . .
    O O3 0.52685(12) 0.84064(9) 0.20703(10) 0.0473(3) Uani d 1 . .
    O O1 0.32775(12) 0.52385(9) 0.03728(11) 0.0530(4) Uani d 1 . .
    O O4 1.04377(13) 0.24711(10) 0.85736(10) 0.0524(3) Uani d 1 . .
    N N1 0.76944(13) 0.53851(10) 0.50837(11) 0.0388(3) Uani d 1 . .
    C C10 0.83876(15) 0.46251(12) 0.59633(13) 0.0350(4) Uani d 1 . .
    C C15 0.93325(16) 0.39274(12) 0.57930(14) 0.0369(4) Uani d 1 . .
    H H15 0.951974 0.392859 0.507304 0.044 Uiso calc 1 . .
    C C8 0.61237(15) 0.56465(13) 0.31098(13) 0.0355(4) Uani d 1 . .
    C C4 0.42672(15) 0.56804(13) 0.12973(13) 0.0371(4) Uani d 1 . .
    C C6 0.53028(15) 0.73189(12) 0.21930(13) 0.0344(4) Uani d 1 . .
    C C14 1.00014(16) 0.32282(12) 0.66827(14) 0.0384(4) Uani d 1 . .
    H H14 1.064957 0.277361 0.656291 0.046 Uiso calc 1 . .
    C C7 0.61974(15) 0.67549(13) 0.30970(13) 0.0361(4) Uani d 1 . .
    H H7 0.684472 0.711472 0.369303 0.043 Uiso calc 1 . .
    C C9 0.69704(15) 0.50052(13) 0.40957(14) 0.0377(4) Uani d 1 . .
    H H9 0.697878 0.426753 0.399120 0.045 Uiso calc 1 . .
    C C5 0.43155(15) 0.67913(13) 0.13033(13) 0.0345(4) Uani d 1 . .
    C C3 0.51728(16) 0.51059(13) 0.21959(14) 0.0386(4) Uani d 1 . .
    H H3 0.514739 0.436151 0.219040 0.046 Uiso calc 1 . .
    C C13 0.97179(16) 0.31969(13) 0.77481(14) 0.0380(4) Uani d 1 . .
    C C11 0.81296(18) 0.46051(15) 0.70406(15) 0.0486(5) Uani d 1 . .
    H H11 0.751385 0.508458 0.717490 0.058 Uiso calc 1 . .
    C C12 0.87678(18) 0.38867(16) 0.79243(16) 0.0505(5) Uani d 1 . .
    H H12 0.855831 0.386815 0.863378 0.061 Uiso calc 1 . .
    C C2 0.6266(2) 0.90036(14) 0.29204(16) 0.0546(5) Uani d 1 . .
    H H2B 0.615906 0.975079 0.272312 0.082 Uiso calc 1 . .
    H H2C 0.713615 0.877111 0.291596 0.082 Uiso calc 1 . .
    H H2D 0.617836 0.889302 0.369713 0.082 Uiso calc 1 . .
    C C1 0.3232(2) 0.41090(15) 0.02729(18) 0.0603(5) Uani d 1 . .
    H H1A 0.255752 0.390654 -0.044946 0.090 Uiso calc 1 . .
    H H1B 0.302110 0.380713 0.094094 0.090 Uiso calc 1 . .
    H H1C 0.408703 0.384713 0.025963 0.090 Uiso calc 1 . .
    C C16 1.0104(2) 0.2356(2) 0.96441(19) 0.0743(7) Uani d 1 . .
    H H16A 0.918409 0.214220 0.945995 0.111 Uiso calc 1 . .
    H H16B 1.023357 0.302705 1.006081 0.111 Uiso calc 1 . .
    H H16C 1.066751 0.182152 1.013549 0.111 Uiso calc 1 . .
loop_
    _atom_site_aniso_label
    _atom_site_aniso_U_11
    _atom_site_aniso_U_22
    _atom_site_aniso_U_33
    _atom_site_aniso_U_12
    _atom_site_aniso_U_13
    _atom_site_aniso_U_23
    O2 0.0477(7) 0.0351(6) 0.0389(6) 0.0019(5) -0.0128(5) 0.0021(5)
    O3 0.0525(7) 0.0317(6) 0.0402(6) -0.0019(5) -0.0114(5) 0.0026(5)
    O1 0.0521(7) 0.0372(7) 0.0488(7) -0.0005(5) -0.0152(6) -0.0056(5)
    O4 0.0602(8) 0.0525(8) 0.0453(7) 0.0195(6) 0.0174(6) 0.0221(6)
    N1 0.0403(7) 0.0353(7) 0.0342(7) 0.0050(6) 0.0017(6) 0.0049(6)
    C10 0.0353(8) 0.0315(8) 0.0324(8) -0.0008(6) 0.0019(6) 0.0039(6)
    C15 0.0442(9) 0.0333(8) 0.0314(8) 0.0013(7) 0.0091(7) 0.0009(6)
    C8 0.0328(8) 0.0371(8) 0.0322(8) 0.0034(6) 0.0036(6) 0.0025(6)
    C4 0.0341(8) 0.0375(9) 0.0337(8) -0.0001(7) 0.0016(6) -0.0034(6)
    C6 0.0354(8) 0.0323(8) 0.0308(8) -0.0002(6) 0.0034(6) 0.0008(6)
    C14 0.0418(9) 0.0317(8) 0.0413(9) 0.0055(7) 0.0121(7) 0.0022(7)
    C7 0.0339(8) 0.0380(9) 0.0291(8) -0.0018(7) -0.0011(6) -0.0006(6)
    C9 0.0368(8) 0.0333(8) 0.0389(9) 0.0028(7) 0.0056(7) 0.0049(7)
    C5 0.0319(8) 0.0373(9) 0.0285(8) 0.0033(6) 0.0007(6) 0.0030(6)
    C3 0.0402(9) 0.0314(8) 0.0394(9) 0.0030(7) 0.0052(7) 0.0017(7)
    C13 0.0378(9) 0.0348(9) 0.0380(9) 0.0031(7) 0.0066(7) 0.0080(7)
    C11 0.0460(10) 0.0548(11) 0.0458(10) 0.0201(8) 0.0156(8) 0.0111(8)
    C12 0.0529(11) 0.0624(12) 0.0400(9) 0.0154(9) 0.0198(8) 0.0145(8)
    C2 0.0591(12) 0.0363(10) 0.0509(11) -0.0115(8) -0.0089(9) 0.0027(8)
    C1 0.0658(13) 0.0427(11) 0.0568(11) -0.0089(9) -0.0042(10) -0.0113(9)
    C16 0.0816(16) 0.0896(17) 0.0569(13) 0.0299(13) 0.0291(11) 0.0395(12)
_geom_special_details
;
 All esds (except the esd in the dihedral angle between two l.s. planes)
 are estimated using the full covariance matrix.  The cell esds are taken
 into account individually in the estimation of esds in distances, angles
 and torsion angles; correlations between esds in cell parameters are only
 used when they are defined by crystal symmetry.  An approximate (isotropic)
 treatment of cell esds is used for estimating esds involving l.s. planes.
;
loop_
    _geom_bond_atom_site_label_1
    _geom_bond_atom_site_label_2
    _geom_bond_site_symmetry_2
    _geom_bond_distance
    _geom_bond_publ_flag
    O1 C2 4_575 3.159(2) ?
    O2 C5 . 1.3610(17) ?
    O2 H2 . 0.8200 ?
    O3 C6 . 1.3652(19) ?
    O3 C2 . 1.4193(19) ?
    O1 C4 . 1.3704(18) ?
    O1 C1 . 1.415(2) ?
    O4 C13 . 1.3748(18) ?
    O4 C16 . 1.420(2) ?
    N1 C9 . 1.2722(19) ?
    N1 C10 . 1.4299(19) ?
    C10 C11 . 1.380(2) ?
    C10 C15 . 1.381(2) ?
    C15 C14 . 1.381(2) ?
    C15 H15 . 0.9300 ?
    C8 C7 . 1.387(2) ?
    C8 C3 . 1.398(2) ?
    C8 C9 . 1.466(2) ?
    C4 C3 . 1.387(2) ?
    C4 C5 . 1.388(2) ?
    C6 C7 . 1.379(2) ?
    C6 C5 . 1.394(2) ?
    C14 C13 . 1.380(2) ?
    C14 H14 . 0.9300 ?
    C7 H7 . 0.9300 ?
    C9 H9 . 0.9300 ?
    C3 H3 . 0.9300 ?
    C13 C12 . 1.382(2) ?
    C11 C12 . 1.383(2) ?
    C11 H11 . 0.9300 ?
    C12 H12 . 0.9300 ?
    C2 H2B . 0.9600 ?
    C2 H2C . 0.9600 ?
    C2 H2D . 0.9600 ?
    C1 H1A . 0.9600 ?
    C1 H1B . 0.9600 ?
    C1 H1C . 0.9600 ?
    C16 H16A . 0.9600 ?
    C16 H16B . 0.9600 ?
    C16 H16C . 0.9600 ?
loop_
    _geom_angle_atom_site_label_1
    _geom_angle_atom_site_label_2
    _geom_angle_atom_site_label_3
    _geom_angle_site_symmetry_1
    _geom_angle_site_symmetry_3
    _geom_angle
    _geom_angle_publ_flag
    C5 O2 H2 . . 109.5 ?
    C6 O3 C2 . . 117.27(12) ?
    C4 O1 C1 . . 117.75(13) ?
    C13 O4 C16 . . 117.76(14) ?
    C9 N1 C10 . . 116.47(13) ?
    C11 C10 C15 . . 118.47(14) ?
    C11 C10 N1 . . 118.78(14) ?
    C15 C10 N1 . . 122.73(14) ?
    C14 C15 C10 . . 120.54(15) ?
    C14 C15 H15 . . 119.7 ?
    C10 C15 H15 . . 119.7 ?
    C7 C8 C3 . . 120.18(14) ?
    C7 C8 C9 . . 122.12(14) ?
    C3 C8 C9 . . 117.62(14) ?
    O1 C4 C3 . . 125.06(15) ?
    O1 C4 C5 . . 115.09(13) ?
    C3 C4 C5 . . 119.85(14) ?
    O3 C6 C7 . . 125.44(13) ?
    O3 C6 C5 . . 113.65(13) ?
    C7 C6 C5 . . 120.91(14) ?
    C13 C14 C15 . . 120.67(15) ?
    C13 C14 H14 . . 119.7 ?
    C15 C14 H14 . . 119.7 ?
    C6 C7 C8 . . 119.44(14) ?
    C6 C7 H7 . . 120.3 ?
    C8 C7 H7 . . 120.3 ?
    N1 C9 C8 . . 124.73(15) ?
    N1 C9 H9 . . 117.6 ?
    C8 C9 H9 . . 117.6 ?
    O2 C5 C4 . . 118.44(13) ?
    O2 C5 C6 . . 121.96(14) ?
    C4 C5 C6 . . 119.60(13) ?
    C4 C3 C8 . . 119.96(15) ?
    C4 C3 H3 . . 120.0 ?
    C8 C3 H3 . . 120.0 ?
    O4 C13 C14 . . 116.08(14) ?
    O4 C13 C12 . . 124.69(15) ?
    C14 C13 C12 . . 119.22(14) ?
    C10 C11 C12 . . 121.36(16) ?
    C10 C11 H11 . . 119.3 ?
    C12 C11 H11 . . 119.3 ?
    C13 C12 C11 . . 119.69(16) ?
    C13 C12 H12 . . 120.2 ?
    C11 C12 H12 . . 120.2 ?
    O3 C2 H2B . . 109.5 ?
    O3 C2 H2C . . 109.5 ?
    H2B C2 H2C . . 109.5 ?
    O3 C2 H2D . . 109.5 ?
    H2B C2 H2D . . 109.5 ?
    H2C C2 H2D . . 109.5 ?
    O1 C1 H1A . . 109.5 ?
    O1 C1 H1B . . 109.5 ?
    H1A C1 H1B . . 109.5 ?
    O1 C1 H1C . . 109.5 ?
    H1A C1 H1C . . 109.5 ?
    H1B C1 H1C . . 109.5 ?
    O4 C16 H16A . . 109.5 ?
    O4 C16 H16B . . 109.5 ?
    H16A C16 H16B . . 109.5 ?
    O4 C16 H16C . . 109.5 ?
    H16A C16 H16C . . 109.5 ?
    H16B C16 H16C . . 109.5 ?
loop_
    _geom_torsion_atom_site_label_1
    _geom_torsion_atom_site_label_2
    _geom_torsion_atom_site_label_3
    _geom_torsion_atom_site_label_4
    _geom_torsion_site_symmetry_1
    _geom_torsion_site_symmetry_2
    _geom_torsion_site_symmetry_3
    _geom_torsion_site_symmetry_4
    _geom_torsion
    _geom_torsion_publ_flag
    C9 N1 C10 C11 . . . . -120.05(18) ?
    C9 N1 C10 C15 . . . . 61.7(2) ?
    C11 C10 C15 C14 . . . . 0.0(2) ?
    N1 C10 C15 C14 . . . . 178.20(15) ?
    C1 O1 C4 C3 . . . . -4.9(3) ?
    C1 O1 C4 C5 . . . . 175.89(16) ?
    C2 O3 C6 C7 . . . . 2.4(2) ?
    C2 O3 C6 C5 . . . . -178.17(15) ?
    C10 C15 C14 C13 . . . . 1.4(2) ?
    O3 C6 C7 C8 . . . . -179.66(15) ?
    C5 C6 C7 C8 . . . . 0.9(2) ?
    C3 C8 C7 C6 . . . . 1.7(2) ?
    C9 C8 C7 C6 . . . . -174.84(15) ?
    C10 N1 C9 C8 . . . . 176.30(14) ?
    C7 C8 C9 N1 . . . . 10.4(3) ?
    C3 C8 C9 N1 . . . . -166.23(16) ?
    O1 C4 C5 O2 . . . . 0.2(2) ?
    C3 C4 C5 O2 . . . . -178.98(14) ?
    O1 C4 C5 C6 . . . . -178.72(14) ?
    C3 C4 C5 C6 . . . . 2.1(2) ?
    O3 C6 C5 O2 . . . . -1.2(2) ?
    C7 C6 C5 O2 . . . . 178.26(15) ?
    O3 C6 C5 C4 . . . . 177.70(14) ?
    C7 C6 C5 C4 . . . . -2.8(2) ?
    O1 C4 C3 C8 . . . . -178.61(15) ?
    C5 C4 C3 C8 . . . . 0.5(2) ?
    C7 C8 C3 C4 . . . . -2.4(2) ?
    C9 C8 C3 C4 . . . . 174.26(15) ?
    C16 O4 C13 C14 . . . . -175.25(18) ?
    C16 O4 C13 C12 . . . . 5.6(3) ?
    C15 C14 C13 O4 . . . . 179.86(15) ?
    C15 C14 C13 C12 . . . . -1.0(3) ?
    C15 C10 C11 C12 . . . . -1.8(3) ?
    N1 C10 C11 C12 . . . . 179.89(16) ?
    O4 C13 C12 C11 . . . . 178.25(17) ?
    C14 C13 C12 C11 . . . . -0.8(3) ?
    C10 C11 C12 C13 . . . . 2.2(3) ?
loop_
    _geom_hbond_atom_site_label_D
    _geom_hbond_atom_site_label_H
    _geom_hbond_atom_site_label_A
    _geom_hbond_site_symmetry_A
    _geom_hbond_distance_DH
    _geom_hbond_distance_HA
    _geom_hbond_distance_DA
    _geom_hbond_angle_DHA
    _geom_hbond_publ_flag
    O2 H2 N1 4_575 0.82 2.21 2.9415(18) 148.6 yes
    C7 H7 O2 4_676 0.93 2.29 3.2043(18) 166.8 yes
_shelx_space_group_comment
;
The symmetry employed for this shelxl refinement is uniquely defined
by the following loop, which should always be used as a source of
symmetry information in preference to the above space-group names.
They are only intended as comments.
;
_shelx_estimated_absorpt_T_min     ?
_shelx_estimated_absorpt_T_max     ?
_shelx_hkl_file
;
  -3   0   0   -0.07    0.10
   3   0   0    0.04    0.03
   3   0   0    0.14    0.09
   3   0   0    0.03    0.09
   3   0   0    0.16    0.14
   3   0   0    0.21    0.05
  -4   0   0    9.95    0.90
  -4   0   0    8.88    0.79
   4   0   0   10.23    0.26
   4   0   0    8.61    0.81
   4   0   0    9.04    0.76
   4   0   0   10.43    0.90
  -5   0   0    0.42    0.29
  -5   0   0    0.32    0.21
   5   0   0    0.22    0.20
  -6   0   0  221.32    5.56
  -6   0   0  219.58    6.09
   6   0   0  214.49    5.27
  -7   0   0    0.59    0.34
  -7   0   0    0.51    0.37
   7   0   0    0.45    0.31
  -8   0   0    1.85    0.70
  -8   0   0    1.33    0.66
   8   0   0    2.39    0.68
  -9   0   0    0.38    0.62
   9   0   0    0.49    0.38
 -10   0   0   -0.06    0.53
  10   0   0    0.16    0.45
 -11   0   0    0.84    0.75
 -12   0   0    0.13    0.78
  12   0   0    1.02    0.51
 -13   0   0   -0.02    1.10
  13   0   0   -0.02    0.45
  13  -1   0    1.06    0.78
 -13   1   0   -0.38    0.77
  12  -1   0    8.10    1.56
 -12   1   0   11.06    2.28
  11  -1   0    8.64    1.68
 -11   1   0    8.32    1.85
  10  -1   0   31.85    2.34
 -10   1   0   32.93    2.88
 -10   1   0   37.96    2.69
   9  -1   0    1.17    0.57
  -9   1   0    2.01    0.66
  -9   1   0    0.27    0.36
   8  -1   0    1.23    0.51
  -8   1   0    1.44    0.78
  -8   1   0    1.94    0.67
   7  -1   0    4.06    0.83
   7  -1   0    4.06    0.19
  -7   1   0    3.68    0.94
  -7   1   0    3.63    0.87
   6  -1   0    9.10    0.46
   6  -1   0    9.92    0.43
   6  -1   0   10.08    1.02
  -6   1   0    8.61    0.99
  -6   1   0   10.40    1.16
   5  -1   0    0.22    0.09
   5  -1   0    0.23    0.11
   5  -1   0   -0.08    0.12
  -5   1   0    0.28    0.26
  -5   1   0    0.10    0.26
   4  -1   0    5.16    0.34
   4  -1   0    4.17    0.55
   4  -1   0    3.85    0.34
   4  -1   0    4.24    0.56
   4  -1   0    4.75    0.64
  -4   1   0    4.28    0.34
  -4   1   0    5.68    0.90
  -4   1   0    4.66    0.61
   3  -1   0   18.81    1.12
   3  -1   0   20.93    0.75
   3  -1   0   20.51    0.69
   3  -1   0   21.58    1.08
  -3   1   0   21.01    1.16
  -3   1   0   20.68    1.10
  -3   1   0   19.65    0.71
   2  -1   0  129.24    2.28
   2  -1   0  129.61    2.67
   2  -1   0  130.40    2.92
  -2   1   0  130.76    2.92
  -2   1   0  127.09    2.70
  -2   1   0  127.60    2.31
   1  -1   0    6.78    0.33
   1  -1   0    6.93    0.43
  -1   1   0    7.05    0.35
  -1   1   0    6.72    0.33
  -1   1   0    7.09    0.44
  -1  -1   0    7.18    0.33
  -1  -1   0    5.29    0.37
  -1  -1   0    6.83    0.28
   1   1   0    7.04    0.41
   1   1   0    6.63    0.29
   1   1   0    7.02    0.33
  -2  -1   0  124.92    1.96
  -2  -1   0  126.12    2.90
  -2  -1   0  128.87    2.55
   2   1   0  132.79    2.94
   2   1   0  125.17    1.97
   2   1   0  128.31    2.49
  -3  -1   0   17.51    0.41
  -3  -1   0   20.84    1.02
  -3  -1   0   20.15    1.18
   3   1   0   20.30    0.50
   3   1   0   19.79    1.14
   3   1   0   20.41    0.94
   3   1   0   20.25    1.05
  -4  -1   0    5.43    0.70
  -4  -1   0    4.76    0.55
   4   1   0    4.46    0.58
   4   1   0    3.77    0.66
   4   1   0    4.37    0.50
  -5  -1   0   -0.15    0.23
   5   1   0    0.03    0.17
  -6  -1   0   10.16    1.17
   6   1   0    8.80    0.86
  -7  -1   0    4.62    1.08
   7   1   0    4.02    0.81
  -8  -1   0    2.37    0.83
   8   1   0    1.56    0.61
  -9  -1   0    2.35    0.86
 -10  -1   0   33.99    2.99
  10   1   0   32.42    2.23
 -11  -1   0   11.32    2.57
 -12  -1   0    9.84    2.16
  12   1   0   12.46    1.62
 -13  -1   0    2.76    1.23
  13   1   0    2.32    1.00
  13  -2   0    1.96    0.81
 -13   2   0   -0.91    1.10
  12  -2   0    2.40    0.98
 -12   2   0    2.86    1.22
  11  -2   0    6.28    1.33
 -11   2   0    4.02    1.14
 -11   2   0    5.71    1.46
  10  -2   0    9.42    1.32
 -10   2   0    9.33    1.70
 -10   2   0    9.60    1.84
   9  -2   0   -0.03    0.31
  -9   2   0    0.10    0.47
  -9   2   0   -0.04    0.43
   8  -2   0    8.54    1.13
   8  -2   0    7.67    0.51
   8  -2   0    9.09    0.48
  -8   2   0    8.53    1.19
  -8   2   0    8.80    2.48
   7  -2   0   44.01    2.42
   7  -2   0   45.68    1.34
   7  -2   0   42.50    1.42
  -7   2   0   46.82    2.70
  -7   2   0   45.90    2.60
   6  -2   0    2.46    0.66
   6  -2   0    2.44    0.30
   6  -2   0    2.59    0.44
  -6   2   0    1.93    0.68
  -6   2   0    2.93    0.69
   5  -2   0   31.05    1.24
   5  -2   0   32.40    1.15
  -5   2   0   31.13    1.22
  -5   2   0   31.48    1.86
  -5   2   0   30.49    1.75
   4  -2   0   92.22    2.71
   4  -2   0   87.65    3.03
   4  -2   0   92.31    2.15
   4  -2   0   92.25    2.30
  -4   2   0   95.02    2.27
  -4   2   0   89.74    3.04
   3  -2   0  435.87    6.81
   3  -2   0  429.76    7.18
   3  -2   0  420.86    7.80
  -3   2   0  432.20    7.33
  -3   2   0  432.42    6.89
   1  -2   0  147.48    2.90
   1  -2   0  149.97    2.28
   1  -2   0  148.69    2.84
  -1   2   0  147.21    2.30
  -1   2   0  150.51    2.87
  -1   2   0  149.42    2.99
   0  -2   0   33.96    1.05
   0  -2   0   34.76    0.91
   0  -2   0   33.86    0.72
   0   2   0   34.08    1.05
   0   2   0   33.13    0.70
   0   2   0   35.36    0.93
  -1  -2   0  149.18    2.61
  -1  -2   0  150.90    2.72
  -1  -2   0  150.49    2.86
   1   2   0  147.56    2.80
   1   2   0  145.90    2.62
   1   2   0  150.26    2.73
  -3  -2   0  432.84    8.88
  -3  -2   0  419.36    6.20
   3   2   0  429.60    6.28
   3   2   0  417.74    7.29
   3   2   0  417.10    8.69
  -4  -2   0   90.69    3.14
  -4  -2   0   92.59    2.66
  -4  -2   0   90.66    1.66
   4   2   0   91.68    2.49
   4   2   0   94.50    1.74
   4   2   0   90.76    2.77
   4   2   0   91.27    3.02
  -5  -2   0   32.42    1.99
  -5  -2   0   31.71    0.68
   5   2   0   33.28    1.54
  -6  -2   0    2.22    0.69
   6   2   0    2.45    0.54
  -7  -2   0   46.09    2.86
   7   2   0   41.66    2.07
  -8  -2   0    9.81    1.72
   8   2   0    8.36    0.99
  -9  -2   0    0.24    0.51
   9   2   0   -0.15    0.26
 -10  -2   0    7.37    1.81
  10   2   0    9.92    1.22
 -11  -2   0    3.11    1.37
  11   2   0    4.61    1.08
 -12  -2   0    2.80    1.41
  12   2   0    1.10    0.67
 -13  -2   0   -1.14    0.88
  13   2   0    0.17    0.62
  13  -3   0    2.40    1.15
 -13   3   0   -1.66    0.93
  12  -3   0    0.75    0.77
 -12   3   0    0.95    1.11
 -12   3   0    0.74    0.82
  11  -3   0    2.63    0.91
 -11   3   0    2.99    1.16
 -11   3   0    3.61    1.23
  10  -3   0    0.15    0.38
 -10   3   0    0.65    0.51
 -10   3   0    0.42    0.52
   9  -3   0    3.33    0.89
   9  -3   0    4.60    0.49
   9  -3   0    3.83    0.37
  -9   3   0    1.91    0.81
  -9   3   0    3.29    1.05
   8  -3   0   13.33    1.47
   8  -3   0   13.63    0.91
   8  -3   0   15.04    0.85
  -8   3   0   15.89    1.66
  -8   3   0   15.17    1.61
   7  -3   0   17.57    0.95
   7  -3   0   18.27    1.10
   7  -3   0   16.84    1.81
  -7   3   0   18.65    2.04
  -7   3   0   20.26    1.69
   6  -3   0   19.59    1.15
   6  -3   0   19.28    1.02
  -6   3   0   20.44    1.67
  -6   3   0   20.54    1.56
  -6   3   0   20.11    1.14
   5  -3   0  117.37    3.07
   5  -3   0  113.54    3.36
   5  -3   0  122.54    2.91
  -5   3   0  119.24    3.04
  -5   3   0  126.43    3.73
  -5   3   0  118.81    4.02
   4  -3   0    4.26    0.44
   4  -3   0    4.18    0.50
   4  -3   0    4.11    0.51
  -4   3   0    3.73    0.64
  -4   3   0    4.02    0.50
  -4   3   0    4.90    0.88
   3  -3   0  260.78    4.72
   3  -3   0  251.88    5.47
   3  -3   0  262.86    4.89
  -3   3   0  259.73    5.68
  -3   3   0  261.78    4.97
  -3   3   0  255.94    4.84
   2  -3   0  939.91   14.67
  -2   3   0  991.51   14.46
  -2   3   0  993.34   13.73
   1  -3   0  420.40    6.91
   1  -3   0  407.42    6.70
  -1   3   0  430.16    6.97
  -1   3   0  413.01    6.92
   0  -3   0    0.08    0.07
   0  -3   0    0.01    0.08
   0  -3   0    0.00    0.04
   0   3   0    0.02    0.04
   0   3   0   -0.05    0.10
  -1  -3   0  421.62    6.66
  -1  -3   0  410.63    6.72
  -1  -3   0  424.30    6.48
   1   3   0  421.12    6.78
   1   3   0  422.05    6.59
   1   3   0  407.99    6.46
   2   3   0 1000.00   14.90
  -3  -3   0  263.29    4.83
  -3  -3   0  255.25    4.39
  -3  -3   0  254.91    5.54
   3   3   0  254.89    5.38
   3   3   0  257.70    4.48
   3   3   0  255.22    4.70
  -4  -3   0    4.14    0.79
  -4  -3   0    3.50    0.33
   4   3   0    3.94    0.37
   4   3   0    4.15    0.48
  -5  -3   0  117.39    2.29
  -5  -3   0  131.78    4.43
   5   3   0  118.27    2.38
   5   3   0  114.27    3.14
  -6  -3   0   19.95    0.67
  -6  -3   0   18.76    1.70
  -6  -3   0   18.86    0.60
   6   3   0   21.49    1.35
  -7  -3   0   16.80    1.91
   7   3   0   17.46    1.53
  -8  -3   0   15.36    1.80
   8   3   0   12.91    1.19
  -9  -3   0    3.48    1.13
   9   3   0    3.45    0.83
 -10  -3   0    1.06    0.69
  10   3   0    0.67    0.44
 -11  -3   0    1.74    1.01
  11   3   0    2.98    0.89
 -12  -3   0    0.26    0.81
  12   3   0   -0.52    0.44
 -13  -3   0    0.45    0.97
  13   3   0    1.06    0.74
  12  -4   0    0.70    0.76
 -12   4   0    1.47    1.12
 -12   4   0    2.10    1.01
  11  -4   0    1.71    0.92
 -11   4   0    2.45    0.89
 -11   4   0    2.40    0.96
  10  -4   0    1.38    0.43
  10  -4   0    0.97    0.61
 -10   4   0    0.98    0.69
 -10   4   0    0.34    0.51
   9  -4   0    8.20    0.86
   9  -4   0    8.84    0.72
   9  -4   0    4.92    1.26
  -9   4   0    8.42    1.54
  -9   4   0    6.71    1.47
   8  -4   0   11.75    1.06
   8  -4   0   14.39    0.97
   8  -4   0   12.56    1.50
  -8   4   0   14.00    1.63
  -8   4   0   12.26    1.44
   7  -4   0    0.60    0.27
   7  -4   0    1.42    0.47
  -7   4   0    0.87    0.42
  -7   4   0    0.89    0.53
  -7   4   0   -0.03    0.40
   6  -4   0  108.87    3.28
   6  -4   0  114.31    3.08
  -6   4   0  106.76    3.19
  -6   4   0  115.30    4.35
  -6   4   0  112.33    3.79
   5  -4   0   95.95    2.99
   5  -4   0   91.97    2.86
   5  -4   0   97.49    2.78
  -5   4   0   96.27    3.73
  -5   4   0   95.51    3.12
  -5   4   0   94.95    2.90
   4  -4   0  102.17    2.71
   4  -4   0  105.41    2.88
  -4   4   0  102.99    2.89
  -4   4   0  102.26    3.61
  -4   4   0  104.68    3.02
   3  -4   0   24.86    0.99
   3  -4   0   24.08    1.25
  -3   4   0   23.22    1.27
  -3   4   0   23.77    1.04
  -3   4   0   23.84    1.51
   2  -4   0   31.46    1.43
   2  -4   0   29.71    1.47
   2  -4   0   32.46    0.82
  -2   4   0   30.32    1.42
  -2   4   0   32.40    1.58
  -2   4   0   31.13    0.89
   1  -4   0   21.91    1.22
  -1   4   0   22.69    1.34
  -1   4   0   21.95    1.66
   0  -4   0  415.49    7.23
   0  -4   0  434.42    6.19
   0  -4   0  406.70    6.67
   0   4   0  416.30    6.05
   0   4   0  415.64    6.82
   0   4   0  419.88    7.28
  -1  -4   0   21.66    1.09
  -1  -4   0   23.48    1.12
  -1  -4   0   22.42    0.98
   1   4   0   22.25    0.93
   1   4   0   21.31    1.10
   1   4   0   23.07    0.99
  -2  -4   0   31.21    1.20
  -2  -4   0   32.82    1.33
  -2  -4   0   33.21    1.47
   2   4   0   32.21    1.34
   2   4   0   31.28    1.23
   2   4   0   32.49    1.39
  -3  -4   0   24.47    1.45
  -3  -4   0   24.68    1.13
  -3  -4   0   24.77    1.11
   3   4   0   23.78    1.11
   3   4   0   23.90    1.13
   3   4   0   25.29    1.40
  -4  -4   0  103.36    2.46
  -4  -4   0  103.96    3.54
   4   4   0  101.34    2.77
   4   4   0   97.56    2.50
  -5  -4   0   99.43    3.82
  -5  -4   0   95.63    2.28
   5   4   0   97.72    2.41
   5   4   0   96.81    2.88
  -6  -4   0  110.18    2.57
  -6  -4   0  111.65    4.40
  -6  -4   0  108.88    2.34
   6   4   0  106.93    2.44
   6   4   0  106.15    3.26
  -7  -4   0    0.99    0.51
  -7  -4   0    0.82    0.18
  -7  -4   0    0.64    0.21
   7   4   0    1.06    0.45
  -8  -4   0   10.93    1.53
   8   4   0   12.73    1.17
  -9  -4   0    9.47    1.88
   9   4   0    9.38    1.07
 -10  -4   0   -0.38    0.49
  10   4   0    0.76    0.44
 -11  -4   0    1.86    0.84
  11   4   0    2.74    0.81
 -12  -4   0    1.38    0.94
  12   4   0    1.36    0.68
  12  -5   0    2.24    0.85
 -12   5   0    2.04    1.66
 -12   5   0    1.39    1.13
  11  -5   0    0.78    0.59
 -11   5   0    0.16    0.67
 -11   5   0   -0.07    0.85
  10  -5   0    3.08    1.04
 -10   5   0    2.35    0.97
 -10   5   0    2.05    0.94
   9  -5   0    0.07    0.52
   9  -5   0    0.74    0.26
  -9   5   0   -0.19    0.50
  -9   5   0    0.36    0.55
   8  -5   0    7.32    0.74
  -8   5   0    6.38    1.27
  -8   5   0    7.90    1.64
   7  -5   0    0.37    0.18
  -7   5   0   -0.11    0.30
  -7   5   0    0.43    0.39
   6  -5   0   26.34    1.48
  -6   5   0   26.72    1.71
  -6   5   0   24.81    2.03
   5  -5   0    6.93    0.76
   5  -5   0    7.69    0.72
  -5   5   0    6.26    0.75
  -5   5   0    7.53    1.32
   4  -5   0   14.58    0.85
   4  -5   0   14.35    1.07
  -4   5   0   15.36    1.38
  -4   5   0   14.61    0.93
   3  -5   0   56.22    1.45
   3  -5   0   57.18    2.19
  -3   5   0   59.41    1.64
  -3   5   0   61.31    2.65
   2  -5   0  109.17    3.15
   2  -5   0  111.15    1.70
  -2   5   0  110.92    3.38
  -2   5   0  112.33    3.26
   1  -5   0  179.33    3.83
   1  -5   0  185.26    4.31
  -1   5   0  182.76    4.19
  -1   5   0  182.93    4.34
   0  -5   0   -0.08    0.09
   0  -5   0    0.22    0.14
   0  -5   0    0.07    0.08
   0   5   0    0.24    0.22
   0   5   0    0.20    0.08
   0   5   0    0.14    0.13
  -1  -5   0  180.55    4.17
  -1  -5   0  185.86    3.74
  -1  -5   0  179.68    3.72
   1   5   0  184.98    3.82
   1   5   0  182.98    3.59
   1   5   0  180.65    4.21
  -2  -5   0  110.31    2.99
  -2  -5   0  109.03    2.72
  -2  -5   0  108.50    3.03
   2   5   0  107.65    2.99
   2   5   0  105.21    2.85
   2   5   0  110.84    2.77
  -3  -5   0   59.04    2.01
  -3  -5   0   57.48    2.37
   3   5   0   57.51    2.05
   3   5   0   58.24    1.99
   3   5   0   56.36    2.22
  -4  -5   0   14.60    0.93
  -4  -5   0   13.99    1.25
   4   5   0   17.83    1.10
   4   5   0   14.18    0.96
  -5  -5   0    5.96    0.58
  -5  -5   0    6.30    1.12
   5   5   0    7.43    0.76
  -6  -5   0   25.89    2.08
  -6  -5   0   25.77    1.31
  -6  -5   0   25.70    1.14
   6   5   0   24.41    1.49
   6   5   0   25.49    1.22
  -7  -5   0    0.14    0.27
  -7  -5   0    0.35    0.38
  -7  -5   0    0.21    0.18
   7   5   0    0.25    0.22
   7   5   0    0.25    0.27
  -8  -5   0    6.19    0.38
  -8  -5   0    5.48    1.39
  -8  -5   0    6.16    0.46
   8   5   0    5.68    1.02
  -9  -5   0    0.20    0.52
   9   5   0    0.60    0.31
 -10  -5   0    0.13    0.63
  10   5   0    2.88    0.85
 -11  -5   0    0.49    0.84
  11   5   0    0.93    0.63
 -12  -5   0    3.14    1.45
  12   5   0    2.63    0.90
  12  -6   0    0.67    0.72
 -12   6   0   -0.09    1.02
 -12   6   0    1.52    0.87
  11  -6   0    7.43    1.71
  11  -6   0    9.18    0.86
 -11   6   0   10.39    1.98
 -11   6   0   12.16    2.30
  10  -6   0    4.82    1.35
  10  -6   0    5.38    0.72
 -10   6   0    5.77    1.37
 -10   6   0    3.69    1.32
   9  -6   0    8.81    0.93
  -9   6   0   12.68    1.75
  -9   6   0    9.86    1.38
   8  -6   0    3.22    0.68
  -8   6   0    2.66    0.97
  -8   6   0    2.92    0.83
   7  -6   0   56.34    2.42
  -7   6   0   55.50    2.75
  -7   6   0   58.28    3.42
   6  -6   0   24.50    1.54
  -6   6   0   24.71    2.10
  -6   6   0   22.34    1.55
   5  -6   0   49.34    2.69
   5  -6   0   48.72    2.23
  -5   6   0   48.39    2.05
  -5   6   0   54.07    2.95
   4  -6   0   92.36    3.13
   4  -6   0   91.75    2.21
  -4   6   0   92.40    2.48
  -4   6   0   97.33    3.85
   3  -6   0   10.33    0.96
   3  -6   0   10.36    0.40
  -3   6   0    9.07    1.01
  -3   6   0    9.38    0.50
   2  -6   0    3.34    0.66
  -2   6   0    5.57    0.96
   1  -6   0    4.08    0.72
  -1   6   0    5.12    0.64
   0  -6   0    3.86    0.32
   0  -6   0    3.33    0.64
   0   6   0    3.08    0.26
   0   6   0    3.56    0.62
  -1  -6   0    5.52    0.68
  -1  -6   0    5.37    0.53
   1   6   0    4.27    0.52
   1   6   0    4.68    0.46
  -2  -6   0    4.06    0.58
  -2  -6   0    4.93    0.65
   2   6   0    4.29    0.53
  -3  -6   0   10.14    1.00
  -3  -6   0   10.58    0.88
   3   6   0    9.96    0.84
   3   6   0   10.04    0.95
  -4  -6   0   92.17    2.79
  -4  -6   0   92.64    3.52
   4   6   0   95.54    2.93
   4   6   0   89.51    2.87
  -5  -6   0   48.06    2.69
  -5  -6   0   50.73    1.95
   5   6   0   48.89    2.10
   5   6   0   49.50    2.01
  -6  -6   0   24.38    2.02
  -6  -6   0   24.16    1.24
  -6  -6   0   20.52    1.35
   6   6   0   24.90    1.53
   6   6   0   21.67    1.28
  -7  -6   0   55.28    2.15
  -7  -6   0   59.08    1.99
  -7  -6   0   53.22    3.33
   7   6   0   56.89    2.55
   7   6   0   54.92    2.00
  -8  -6   0    3.03    0.58
  -8  -6   0    3.40    1.06
  -8  -6   0    3.59    0.42
   8   6   0    3.21    0.74
  -9  -6   0   11.19    2.08
   9   6   0   12.14    1.27
 -10  -6   0    5.99    1.61
 -11  -6   0    7.25    1.94
  11   6   0    6.63    1.20
 -12  -6   0    0.31    1.15
  12   6   0    1.84    0.69
  12  -7   0    6.50    1.65
 -12   7   0    7.46    1.82
 -12   7   0    4.70    1.63
  11  -7   0    0.99    0.48
  11  -7   0    0.08    0.62
 -11   7   0   -0.34    0.64
 -11   7   0   -1.92    0.82
  10  -7   0    1.79    0.84
 -10   7   0    0.70    0.90
 -10   7   0    5.05    1.05
   9  -7   0    1.09    0.44
  -9   7   0    1.33    0.72
  -9   7   0    1.08    0.83
   8  -7   0   28.80    1.80
  -8   7   0   27.80    2.56
  -8   7   0   29.36    2.11
   7  -7   0    5.32    0.73
  -7   7   0    3.37    1.05
  -7   7   0    5.14    1.02
   6  -7   0    2.11    0.58
  -6   7   0    0.86    0.68
  -6   7   0    1.51    0.57
   5  -7   0    2.62    0.63
   5  -7   0    2.86    0.43
  -5   7   0    2.73    0.54
  -5   7   0    2.75    0.95
   4  -7   0    0.90    0.39
   4  -7   0    1.12    0.21
  -4   7   0    1.52    0.28
  -4   7   0    1.29    0.55
   3  -7   0   12.63    1.13
  -3   7   0   10.23    1.15
   2  -7   0    0.40    0.30
  -2   7   0    1.00    0.40
  -1   7   0   96.14    3.22
   0  -7   0    0.16    0.17
   0  -7   0    0.10    0.11
   0   7   0    0.36    0.22
   0   7   0    0.05    0.08
  -1  -7   0   96.30    2.63
  -1  -7   0   96.94    3.26
   1   7   0   96.39    2.86
   1   7   0   95.89    2.41
  -2  -7   0    0.76    0.30
  -2  -7   0    0.69    0.36
   2   7   0    1.14    0.34
   2   7   0    1.30    0.41
  -3  -7   0   14.00    1.18
  -3  -7   0   11.52    1.03
   3   7   0   11.67    0.96
  -4  -7   0    1.05    0.36
  -4  -7   0    0.87    0.40
   4   7   0    0.82    0.35
  -5  -7   0    3.97    0.95
  -5  -7   0    2.79    0.61
   5   7   0    2.90    0.74
  -6  -7   0    2.23    0.64
   6   7   0    2.16    0.59
  -7  -7   0    4.12    0.69
  -7  -7   0    5.17    1.19
   7   7   0    4.67    0.91
  -8  -7   0   27.04    1.36
  -8  -7   0   27.87    2.62
  -8  -7   0   27.50    1.65
   8   7   0   25.11    1.43
   8   7   0   29.96    1.94
  -9  -7   0    1.47    0.36
  -9  -7   0    0.47    0.78
  -9  -7   0    1.67    0.82
   9   7   0    0.90    0.50
 -10  -7   0    3.09    1.20
  10   7   0    5.28    1.12
 -11  -7   0    0.62    0.97
  11   7   0   -0.21    0.54
 -12  -7   0    6.43    1.89
  12   7   0    7.11    1.47
  11  -8   0    1.19    0.86
  11  -8   0    1.84    0.53
 -11   8   0   -0.23    1.04
 -11   8   0    1.64    1.04
  10  -8   0    4.26    0.82
 -10   8   0    3.45    1.11
 -10   8   0    4.25    1.51
   9  -8   0    1.30    0.48
  -9   8   0    2.36    0.73
  -9   8   0    0.54    0.70
   8  -8   0    3.11    0.75
  -8   8   0    3.10    0.75
  -8   8   0    1.77    0.91
   7  -8   0   60.24    2.87
  -7   8   0   64.18    2.68
  -7   8   0   62.68    3.82
   6  -8   0   21.79    1.07
  -6   8   0   20.02    2.06
   5  -8   0    1.41    0.26
   5  -8   0    1.60    0.55
  -5   8   0    0.98    0.50
  -5   8   0    1.37    0.31
   4  -8   0    1.46    0.52
  -4   8   0    2.35    0.78
   3  -8   0    0.83    0.39
  -3   8   0    0.11    0.28
   2  -8   0    4.16    0.82
  -2   8   0    3.25    0.81
   1  -8   0    1.54    0.53
  -1   8   0    1.54    0.49
   0  -8   0    4.27    0.85
   0  -8   0    2.84    0.31
   0   8   0    3.18    0.67
   0   8   0    3.09    0.23
  -1  -8   0    1.53    0.37
  -1  -8   0    2.10    0.62
   1   8   0    1.52    0.45
   1   8   0    2.58    0.41
  -2  -8   0    4.54    0.82
  -2  -8   0    4.77    0.66
   2   8   0    5.04    0.66
   2   8   0    4.16    0.68
  -3  -8   0    0.24    0.25
  -3  -8   0    0.29    0.28
   3   8   0   -0.05    0.19
  -4  -8   0    1.23    0.53
  -4  -8   0    1.65    0.47
  -5  -8   0    2.33    0.74
  -5  -8   0    0.68    0.40
   5   8   0    1.72    0.58
  -6  -8   0   24.19    1.55
  -6  -8   0   24.00    2.15
   6   8   0   22.91    1.65
  -7  -8   0   60.34    2.43
  -7  -8   0   64.55    3.81
   7   8   0   61.93    2.87
  -8  -8   0    3.65    1.13
  -8  -8   0    1.77    0.54
   8   8   0    1.80    0.62
  -9  -8   0    1.50    0.96
  -9  -8   0    1.06    0.43
   9   8   0    0.80    0.69
 -10  -8   0    2.57    1.20
  10   8   0    4.14    0.93
 -11  -8   0    0.77    0.88
  11   8   0    0.79    0.64
  11  -9   0    1.10    1.03
  11  -9   0    2.55    0.66
 -11   9   0    0.63    1.19
 -11   9   0    1.50    1.12
  10  -9   0    4.17    0.80
 -10   9   0    2.82    1.13
 -10   9   0    2.39    1.43
   9  -9   0    0.28    0.48
  -9   9   0   -0.50    0.68
  -9   9   0    1.11    0.77
   8  -9   0   -0.17    0.35
  -8   9   0    0.00    0.62
  -8   9   0    0.44    0.61
   7  -9   0   14.87    0.88
   7  -9   0   15.92    1.52
  -7   9   0   14.97    1.15
  -7   9   0   18.47    2.11
   6  -9   0    1.49    0.56
   6  -9   0    1.21    0.26
  -6   9   0    1.70    0.79
  -6   9   0    1.63    0.43
   5  -9   0  262.00    6.96
  -5   9   0  269.43    8.20
   4  -9   0    5.54    1.10
  -4   9   0    7.93    1.45
   3  -9   0   19.85    1.67
  -3   9   0   20.05    1.83
   2  -9   0   25.71    2.05
   1  -9   0   22.44    1.87
  -1   9   0   24.46    1.78
   0  -9   0    0.05    0.27
   0   9   0    0.05    0.10
   0   9   0    0.11    0.07
  -1  -9   0   22.79    1.70
  -1  -9   0   23.97    1.24
   1   9   0   23.48    1.06
   1   9   0   23.59    1.56
  -2  -9   0   24.99    1.76
  -2  -9   0   26.66    1.57
   2   9   0   22.92    1.31
   2   9   0   24.09    1.80
  -3  -9   0   19.81    1.51
  -3  -9   0   21.30    1.61
   3   9   0   20.00    1.42
  -4  -9   0    6.03    0.83
  -4  -9   0    6.02    1.14
   4   9   0    6.28    0.82
  -5  -9   0  266.84    7.50
  -5  -9   0  265.31    6.45
   5   9   0  259.64    6.36
  -6  -9   0    1.63    0.51
  -6  -9   0    1.16    0.68
   6   9   0    0.95    0.48
  -7  -9   0   14.08    1.83
  -7  -9   0   13.10    1.23
   7   9   0   15.57    1.46
  -8  -9   0   -0.18    0.39
  -8  -9   0   -0.38    0.50
   8   9   0    0.36    0.37
  -9  -9   0   -0.42    1.35
  -9  -9   0    0.94    0.44
   9   9   0    0.17    0.37
 -10  -9   0    3.09    1.26
  10   9   0    3.65    1.02
 -11  -9   0    0.56    1.10
  11   9   0    1.21    0.70
  10 -10   0    1.96    0.70
 -10  10   0    0.56    0.96
   9 -10   0    0.96    0.65
  -9  10   0   -0.36    0.73
  -9  10   0   -0.30    0.74
   8 -10   0    0.02    0.41
  -8  10   0   -0.10    0.51
  -8  10   0    0.09    0.62
   7 -10   0    0.55    0.48
  -7  10   0   -0.53    0.31
  -7  10   0   -0.35    0.63
   6 -10   0    0.29    0.36
  -6  10   0   -1.00    0.47
   5 -10   0  135.21    4.91
  -5  10   0  143.51    5.84
   4 -10   0    6.36    1.17
  -4  10   0    8.57    1.61
   3 -10   0    0.91    0.52
  -3  10   0    0.66    0.55
   2 -10   0    1.26    0.54
  -2  10   0    1.40    0.59
   1 -10   0   33.29    2.25
  -1  10   0   35.78    2.30
   0 -10   0    3.06    0.81
   0  10   0    3.16    0.85
  -1 -10   0   35.14    1.50
  -1 -10   0   34.94    2.26
   1  10   0   35.74    2.06
   1  10   0   33.16    1.22
  -2 -10   0    2.24    0.63
  -2 -10   0    1.80    0.48
   2  10   0    1.73    0.54
   2  10   0    1.31    0.42
  -3 -10   0    0.82    0.47
  -3 -10   0    1.23    0.51
   3  10   0    1.31    0.55
  -4 -10   0    6.53    1.16
  -4 -10   0    7.74    1.09
   4  10   0    6.90    0.96
  -5 -10   0  134.55    4.54
   5  10   0  145.36    4.60
  -6 -10   0    0.67    0.34
  -6 -10   0    0.80    0.51
   6  10   0    0.03    0.35
  -7 -10   0    0.80    0.47
  -7 -10   0    0.51    0.63
   7  10   0    0.29    0.44
  -8 -10   0    0.59    0.68
  -8 -10   0   -0.70    0.35
   8  10   0    0.05    0.34
  -9 -10   0    1.55    0.64
  -9 -10   0   -0.37    0.80
   9  10   0    0.72    0.68
 -10 -10   0    2.90    1.05
  10  10   0    1.21    0.82
  10 -11   0    3.63    1.32
   9 -11   0   -0.34    0.56
  -9  11   0    0.19    0.81
   8 -11   0   -0.07    0.62
  -8  11   0    0.63    0.94
   7 -11   0   12.75    1.45
  -7  11   0   14.16    2.71
   6 -11   0    1.01    0.64
  -6  11   0    0.27    0.70
   5 -11   0    0.78    0.45
  -5  11   0   -0.60    0.54
   4 -11   0    7.57    1.37
  -4  11   0    7.36    1.60
   3 -11   0   39.90    2.62
  -3  11   0   43.05    2.94
   2 -11   0   10.42    1.34
  -2  11   0   10.68    1.45
   1 -11   0    8.58    1.49
  -1  11   0   10.51    1.40
   0 -11   0    0.50    0.41
   0  11   0    0.93    0.56
  -1 -11   0    8.05    1.39
  -1 -11   0   10.26    0.76
   1  11   0    8.41    0.56
   1  11   0    7.56    1.03
  -2 -11   0   10.93    1.04
  -2 -11   0    8.95    1.21
   2  11   0    9.25    1.10
   2  11   0   10.37    0.87
  -3 -11   0   42.34    2.32
  -3 -11   0   39.76    2.49
   3  11   0   41.69    2.32
  -4 -11   0    7.38    1.29
  -4 -11   0    8.85    1.18
   4  11   0    8.04    1.04
  -5 -11   0    0.27    0.46
  -5 -11   0    0.23    0.33
   5  11   0   -0.05    0.30
  -6 -11   0    0.04    0.61
  -6 -11   0    0.29    0.44
   6  11   0   -0.01    0.36
  -7 -11   0   10.79    1.96
  -7 -11   0   13.37    1.32
   7  11   0   13.87    1.69
  -8 -11   0    0.55    0.96
  -8 -11   0    1.64    0.77
   8  11   0    1.52    0.72
  -9 -11   0   -0.31    0.74
  -9 -11   0   -0.16    0.65
  10  11   0    1.74    0.89
   9 -12   0   -0.93    0.56
  -9  12   0    1.13    1.02
  -8  12   0    0.84    1.02
   7 -12   0    0.30    0.84
  -7  12   0   -0.08    0.76
   6 -12   0    1.97    0.82
  -6  12   0    2.51    1.11
   5 -12   0   -0.91    0.38
  -5  12   0   -0.09    0.66
   4 -12   0    3.94    1.02
  -4  12   0    6.92    1.60
   3 -12   0   11.71    1.51
  -3  12   0   14.33    1.81
   2 -12   0   46.84    2.99
  -2  12   0   43.86    3.05
   1 -12   0    3.82    0.98
  -1  12   0    2.33    0.87
   0 -12   0   36.54    2.60
   0  12   0   35.94    2.50
  -1 -12   0    2.63    0.86
  -1 -12   0    3.80    0.44
   1  12   0    3.49    0.45
   1  12   0    5.88    1.10
   1  12   0    3.12    0.32
  -2 -12   0   42.84    2.76
  -2 -12   0   45.09    2.04
   2  12   0   47.11    2.65
   2  12   0   42.94    1.69
  -3 -12   0   13.91    1.55
  -3 -12   0   10.84    1.20
   3  12   0   10.89    1.30
  -4 -12   0    5.82    1.09
   4  12   0    5.85    1.15
  -5 -12   0   -0.02    0.36
  -5 -12   0   -0.42    0.49
   5  12   0    0.04    0.38
  -6 -12   0    4.15    1.10
   6  12   0    3.56    0.86
  -7 -12   0   -0.90    0.78
  -7 -12   0   -0.37    0.52
   7  12   0   -0.50    0.35
  -8 -12   0    0.67    1.13
  -8 -12   0   -0.26    0.50
   8  12   0    1.11    0.57
  -9 -12   0    1.77    1.17
  -9 -12   0   -0.98    0.75
   9  12   0   -0.43    0.58
   8 -13   0    0.38    0.59
  -8  13   0   -1.48    0.97
   7 -13   0   -0.66    0.50
  -7  13   0   -0.03    0.85
   6 -13   0   -0.92    0.55
  -6  13   0    1.22    0.89
   5 -13   0    9.23    1.65
  -5  13   0    9.71    1.92
   4 -13   0    0.64    1.25
  -4  13   0    0.82    0.71
   3 -13   0    5.67    1.27
  -3  13   0    8.07    1.83
   2 -13   0    2.50    0.75
  -2  13   0    1.52    0.84
   1 -13   0   32.56    2.60
  -1  13   0   36.19    2.78
   0 -13   0   -0.38    0.39
   0  13   0    0.43    0.60
  -1 -13   0   32.73    2.53
   1  13   0   29.80    2.34
  -2 -13   0    2.04    0.83
  -2 -13   0    2.71    0.61
   2  13   0    1.30    0.63
  -3 -13   0    9.81    1.06
  -3 -13   0    8.63    1.57
   3  13   0    8.49    1.17
  -4 -13   0    1.83    0.79
  -4 -13   0    2.32    0.79
  -5 -13   0   10.62    1.74
  -5 -13   0   12.92    1.53
   5  13   0   10.52    1.31
  -6 -13   0    1.10    0.78
  -6 -13   0   -0.19    0.56
   6  13   0    1.22    0.59
  -7 -13   0   -0.59    0.66
  -7 -13   0    1.12    0.82
   7  13   0    1.96    0.80
  -8 -13   0    0.72    0.75
  -8 -13   0    0.70    0.87
   8  13   0    1.71    0.86
   7 -14   0    1.29    0.71
  -7  14   0   -0.01    0.72
   6 -14   0   -0.64    0.45
  -6  14   0    0.30    0.87
   5 -14   0    2.96    1.03
  -5  14   0    3.78    1.34
   4 -14   0    0.16    0.46
  -4  14   0    2.33    0.77
   3 -14   0   -0.34    0.51
  -3  14   0   -0.06    0.83
   2 -14   0   -0.05    0.52
  -2  14   0    0.90    0.96
   1 -14   0    0.77    0.57
  -1  14   0    1.69    0.87
   0 -14   0   40.71    3.01
   0  14   0   44.33    3.63
  -1 -14   0    0.99    0.68
   1  14   0    1.36    0.75
  -2 -14   0    0.77    0.63
   2  14   0    1.79    0.86
   2  14   0    0.45    0.44
  -3 -14   0    0.33    0.63
   3  14   0   -1.00    0.43
  -4 -14   0   -0.29    0.38
  -4 -14   0    0.83    0.60
   4  14   0    0.19    0.51
  -5 -14   0    3.78    1.06
  -5 -14   0    2.37    1.23
   5  14   0    3.97    1.05
  -6 -14   0    1.12    0.89
  -6 -14   0    1.51    0.80
   6  14   0    0.29    0.64
  -7 -14   0   -0.09    0.93
   7  14   0    0.28    0.70
   5 -15   0    0.13    0.58
   4 -15   0    3.92    1.14
  -4  15   0    1.77    1.04
   3 -15   0    0.69    0.68
  -3  15   0    0.34    0.76
   2 -15   0    1.29    0.95
  -2  15   0    0.92    1.00
   1 -15   0    8.23    1.75
  -1  15   0    9.11    1.94
   0 -15   0    1.35    0.71
   0  15   0    0.83    0.49
  -1 -15   0    9.32    1.83
   1  15   0    6.16    1.47
  -2 -15   0    1.32    0.94
   2  15   0    1.24    0.97
  -3 -15   0   -0.30    0.47
   3  15   0   -0.13    0.52
  -4 -15   0    2.61    0.82
  -4 -15   0    1.70    0.93
   4  15   0    2.74    0.74
  -5 -15   0   -0.06    0.76
  -5 -15   0   -0.42    0.89
   5  15   0    0.46    0.67
   3 -16   0    0.11    0.69
  -3  16   0    2.96    1.09
   2 -16   0    6.26    1.60
  -2  16   0    5.77    1.75
   1 -16   0    2.52    1.01
  -1  16   0    2.95    1.07
   0 -16   0    0.11    0.72
   0  16   0   -0.73    0.70
  -1 -16   0    1.37    0.93
   1  16   0    0.83    0.82
  -2 -16   0    5.43    1.44
   2  16   0    3.68    1.21
  -3 -16   0    2.93    1.10
   3  16   0    2.10    1.08
   3  16  -1    3.00    1.23
  -3 -16   1    2.57    1.17
   2  16  -1    4.78    1.50
  -2 -16   1    3.91    1.32
   1  16  -1   -0.84    0.79
  -1 -16   1   -0.58    0.60
   0  16  -1    5.17    1.65
   0 -16   1    4.42    1.39
  -1  16  -1    3.38    1.42
   1 -16   1    3.65    1.19
  -2  16  -1    1.14    0.97
   2 -16   1    0.40    0.72
  -3  16  -1    7.48    1.91
   3 -16   1   12.02    2.17
   6  15  -1    3.76    1.21
  -6 -15   1    0.79    0.94
   5  15  -1    6.09    1.40
  -5 -15   1    5.17    1.48
   4  15  -1    1.94    0.87
  -4 -15   1    1.83    0.89
  -4 -15   1    1.69    0.77
   3  15  -1   10.57    1.36
  -3 -15   1    6.53    1.52
   2  15  -1    2.64    0.93
  -2 -15   1    3.34    1.20
   1  15  -1    7.54    1.73
  -1 -15   1    7.37    1.61
   0  15  -1    0.11    0.71
   0 -15   1    0.34    0.71
  -1  15  -1   10.05    1.90
   1 -15   1    9.17    1.84
  -2  15  -1    1.11    0.85
   2 -15   1    0.12    0.62
  -3  15  -1    5.67    1.39
   3 -15   1    4.04    1.29
  -4  15  -1    7.50    2.23
   4 -15   1    5.78    1.26
  -5  15  -1    6.54    2.09
   5 -15   1    6.95    1.54
   7  14  -1    4.54    1.15
  -7 -14   1    5.46    2.15
  -7 -14   1    3.63    1.25
   6  14  -1    1.36    0.72
  -6 -14   1    1.01    0.81
   5  14  -1    2.05    0.75
  -5 -14   1    2.01    0.90
  -5 -14   1    1.20    0.91
   4  14  -1    0.92    0.70
  -4 -14   1    0.41    0.58
  -4 -14   1    1.40    0.57
   3  14  -1    6.33    1.30
  -3 -14   1    4.00    1.08
  -3 -14   1    6.47    0.91
   2  14  -1   -0.48    0.36
  -2 -14   1   -0.08    0.41
  -2 -14   1    0.83    0.31
  -1 -14   1    0.03    0.53
   0 -14   1    0.99    0.81
  -1  14  -1    9.18    2.01
   1 -14   1    9.77    1.74
  -2  14  -1    1.16    0.84
   2 -14   1   -0.49    0.37
  -3  14  -1    2.17    1.02
   3 -14   1    5.17    1.32
  -4  14  -1    7.08    1.67
   4 -14   1    4.15    1.19
  -5  14  -1    5.36    1.47
   5 -14   1    4.97    1.30
  -6  14  -1    1.28    1.09
   6 -14   1    2.18    0.83
   8  13  -1   -0.11    0.75
  -8 -13   1   -0.86    0.70
  -8 -13   1    3.28    1.02
   7  13  -1    0.28    0.51
  -7 -13   1    0.32    0.68
  -7 -13   1   -0.44    0.67
   6  13  -1    0.31    0.47
  -6 -13   1    1.39    0.78
  -6 -13   1   -1.05    0.46
   5  13  -1    3.44    0.92
  -5 -13   1    1.27    0.76
  -5 -13   1    3.83    1.08
   4  13  -1   -0.32    0.37
  -4 -13   1   -0.10    0.57
  -4 -13   1    1.10    0.51
   3  13  -1    5.31    1.21
  -3 -13   1    6.70    1.11
  -3 -13   1    3.97    1.19
   2  13  -1   11.63    1.33
  -2 -13   1    7.43    1.52
   1  13  -1    0.55    0.59
  -1 -13   1   -1.05    0.41
   0  13  -1    8.13    1.62
   0 -13   1   11.03    1.90
  -1  13  -1    2.37    0.88
   1 -13   1    0.60    0.51
   2 -13   1   -0.39    0.40
  -3  13  -1    1.23    0.61
   3 -13   1    0.61    0.57
  -4  13  -1    0.13    0.84
   4 -13   1    0.84    0.54
  -5  13  -1    0.31    0.78
   5 -13   1    2.77    0.66
  -6  13  -1   -0.19    0.91
   6 -13   1   -0.88    0.35
  -7  13  -1    2.92    1.23
   7 -13   1    1.19    0.67
  -8  13  -1    0.71    1.20
   8 -13   1    0.17    0.75
   9  12  -1   -0.82    0.57
  -9 -12   1    0.93    0.95
  -9 -12   1   -0.41    0.74
   8  12  -1    0.87    0.56
  -8 -12   1    0.86    0.67
  -8 -12   1    0.98    0.93
   7  12  -1    9.33    1.22
  -7 -12   1    8.29    1.39
  -7 -12   1    6.48    1.55
   6  12  -1   11.29    1.37
  -6 -12   1    9.35    1.57
  -6 -12   1    7.58    1.56
   5  12  -1    0.87    0.46
  -5 -12   1    1.84    0.66
  -5 -12   1    1.93    0.73
   4  12  -1   13.52    1.36
  -4 -12   1   12.76    1.42
  -4 -12   1   13.28    1.53
   3  12  -1   13.68    1.39
  -3 -12   1   10.55    1.40
  -3 -12   1   14.86    1.29
   2  12  -1    9.23    1.20
   2  12  -1    7.55    0.67
  -2 -12   1    8.90    1.61
  -2 -12   1    9.37    0.87
   1  12  -1    7.20    1.36
   1  12  -1    7.29    0.46
   1  12  -1    6.88    0.39
  -1 -12   1    8.41    1.52
  -1 -12   1    7.67    0.51
   0  12  -1    9.71    1.35
   0 -12   1    8.80    1.53
  -1  12  -1   16.90    1.78
   1 -12   1   15.25    1.74
  -2  12  -1   11.02    2.02
   2 -12   1    9.56    1.33
  -3  12  -1   -0.01    0.67
   3 -12   1    0.02    0.40
  -4  12  -1    2.79    1.04
   4 -12   1    5.97    1.30
  -5  12  -1   -0.05    0.89
   5 -12   1    0.54    0.59
  -6  12  -1    0.94    0.92
   6 -12   1   -0.37    0.41
  -7  12  -1   -1.37    0.59
   7 -12   1    0.34    0.62
  -8  12  -1    2.33    1.15
   8 -12   1    1.17    0.67
  10  11  -1    0.05    0.71
 -10 -11   1    1.69    0.94
   9  11  -1    2.48    0.76
  -9 -11   1    1.12    0.98
  -9 -11   1    0.04    0.62
   8  11  -1   -0.02    0.38
  -8 -11   1    0.53    0.80
  -8 -11   1    1.18    0.55
   7  11  -1    1.41    0.69
  -7 -11   1    1.74    0.81
  -7 -11   1    1.22    0.72
   6  11  -1    2.24    0.74
  -6 -11   1    1.23    0.68
  -6 -11   1    1.40    0.52
   5  11  -1    7.41    0.98
  -5 -11   1    6.88    1.28
   4  11  -1    3.17    0.81
  -4 -11   1    3.29    0.87
  -4 -11   1    2.87    0.84
   3  11  -1    1.96    0.67
  -3 -11   1    1.35    0.52
  -3 -11   1    1.31    0.58
   2  11  -1    3.14    0.77
   2  11  -1    1.97    0.43
  -2 -11   1    1.78    0.44
  -2 -11   1    3.07    0.89
   1  11  -1    4.46    0.39
   1  11  -1    6.48    1.18
  -1 -11   1    4.64    0.51
  -1 -11   1    4.30    1.06
   0  11  -1    1.48    0.65
   0 -11   1    2.02    0.70
  -1  11  -1   14.57    1.61
   1 -11   1   12.41    1.46
  -2  11  -1    0.85    0.68
  -3  11  -1   12.75    2.10
   3 -11   1   12.84    1.51
  -4  11  -1    1.01    0.54
   4 -11   1    1.04    0.58
  -5  11  -1    3.98    1.30
   5 -11   1    5.37    1.17
  -6  11  -1    1.52    0.90
   6 -11   1    1.00    0.56
  -7  11  -1    1.90    1.09
   7 -11   1   -0.29    0.54
  -8  11  -1    0.72    0.76
   8 -11   1    0.07    0.45
  -9  11  -1    1.66    1.03
   9 -11   1    3.57    0.89
  10  10  -1   11.54    1.49
 -10 -10   1   10.79    2.33
   9  10  -1    8.01    1.10
  -9 -10   1    6.93    1.09
  -9 -10   1    4.82    1.38
   8  10  -1    0.89    0.61
  -8 -10   1    2.76    0.69
  -8 -10   1    2.20    1.09
   7  10  -1    1.00    0.52
  -7 -10   1    0.87    0.66
  -7 -10   1    0.76    0.61
   6  10  -1    7.38    1.03
  -6 -10   1    8.71    1.65
  -6 -10   1    8.15    1.07
   5  10  -1   37.03    2.14
  -5 -10   1   37.14    2.24
  -5 -10   1   36.32    2.45
   4  10  -1   27.99    1.80
  -4 -10   1   26.38    1.92
  -4 -10   1   29.58    1.98
   3  10  -1   -0.42    0.19
  -3 -10   1    0.48    0.42
  -3 -10   1    0.15    0.29
   2  10  -1   -0.13    0.22
   2  10  -1    0.28    0.41
  -2 -10   1   -0.08    0.26
  -2 -10   1    0.33    0.33
   1  10  -1    5.47    0.41
   1  10  -1    5.42    1.02
  -1 -10   1    4.57    0.99
  -1 -10   1    5.12    0.57
   0  10  -1    0.94    0.45
   0 -10   1    0.45    0.33
  -1  10  -1    0.21    0.40
   1 -10   1    0.38    0.28
  -2  10  -1   27.97    2.19
   2 -10   1   23.79    1.94
  -3  10  -1   69.41    3.66
   3 -10   1   66.59    3.32
  -4  10  -1   43.46    3.07
   4 -10   1   48.33    2.80
  -5  10  -1    4.54    1.30
   5 -10   1    4.64    1.09
  -6  10  -1   12.84    2.23
   6 -10   1   11.73    0.46
   6 -10   1   11.38    0.53
   6 -10   1   12.37    1.39
  -7  10  -1    0.20    0.38
  -7  10  -1    1.07    0.59
   7 -10   1   -0.39    0.49
  -8  10  -1   14.78    2.58
  -8  10  -1   16.19    1.35
   8 -10   1   19.34    1.83
   8 -10   1   18.88    1.35
  -9  10  -1    0.76    0.93
  -9  10  -1    0.04    0.72
   9 -10   1   -0.08    0.57
 -10  10  -1   -0.07    1.03
  10 -10   1   -0.48    0.63
  11   9  -1   -0.06    0.68
  10   9  -1    1.43    0.58
 -10  -9   1    1.08    1.02
  -9  -9   1   -0.85    0.73
  -9  -9   1    0.73    0.45
   8   9  -1   24.62    1.78
  -8  -9   1   21.17    1.46
  -8  -9   1   22.04    2.35
   7   9  -1    3.07    0.75
  -7  -9   1    3.51    0.77
  -7  -9   1    3.91    1.12
   6   9  -1   81.23    3.22
  -6  -9   1   86.92    4.14
  -6  -9   1   83.73    3.21
   5   9  -1    4.81    0.91
  -5  -9   1    2.51    0.71
  -5  -9   1    3.47    0.93
   4   9  -1   11.17    1.01
  -4  -9   1    9.94    1.09
  -4  -9   1    7.99    1.09
   3   9  -1    0.28    0.22
  -3  -9   1    0.35    0.31
  -3  -9   1   -0.02    0.34
   2   9  -1   23.15    1.16
   2   9  -1   21.77    1.46
  -2  -9   1   21.19    1.32
  -2  -9   1   22.30    1.71
   1   9  -1   20.38    0.80
   1   9  -1   19.84    1.42
  -1  -9   1   20.07    1.07
  -1  -9   1   17.97    1.56
   0   9  -1   15.65    1.34
   0  -9   1   19.03    1.58
   0  -9   1   18.69    0.56
  -1   9  -1   16.88    1.51
   2  -9   1    9.62    1.13
  -3   9  -1  128.22    4.86
   3  -9   1  124.33    4.46
  -4   9  -1   51.68    3.16
   4  -9   1   54.04    2.83
  -5   9  -1   58.33    3.54
   5  -9   1   55.64    1.46
   5  -9   1   60.48    3.02
   5  -9   1   53.45    1.25
  -6   9  -1    3.12    0.55
  -6   9  -1    3.36    1.11
   6  -9   1    3.32    0.91
   6  -9   1    3.40    0.47
   6  -9   1    3.05    0.57
  -7   9  -1    2.03    0.95
  -7   9  -1    1.37    0.55
   7  -9   1    0.98    0.83
   7  -9   1    2.99    0.82
  -8   9  -1    1.54    0.67
   8  -9   1    3.28    0.82
  -9   9  -1    1.87    1.03
  -9   9  -1    1.75    0.81
   9  -9   1    2.59    0.64
 -10   9  -1   -0.83    0.86
 -10   9  -1    2.23    1.11
  10  -9   1    0.55    0.61
  11   8  -1   -0.34    0.47
 -11  -8   1    1.01    0.81
  10   8  -1    0.01    0.34
 -10  -8   1   -0.48    0.64
   9   8  -1   -0.67    0.29
  -9  -8   1    0.16    0.38
  -9  -8   1   -0.83    0.58
   8   8  -1   10.73    1.16
  -8  -8   1    9.85    0.90
  -8  -8   1    8.41    1.75
   7   8  -1   90.42    3.43
  -7  -8   1   87.36    4.39
  -7  -8   1   88.17    2.99
   6   8  -1    3.60    0.78
  -6  -8   1    4.48    0.81
  -6  -8   1    4.56    1.16
   5   8  -1   27.65    1.65
  -5  -8   1   24.94    1.96
  -5  -8   1   28.02    1.71
   4   8  -1   42.74    2.01
  -4  -8   1   35.54    2.16
  -4  -8   1   39.88    2.11
   3   8  -1    2.90    0.63
  -3  -8   1    2.43    0.64
  -3  -8   1    2.95    0.66
   2   8  -1   -0.01    0.21
   2   8  -1    0.68    0.26
  -2  -8   1    0.03    0.20
  -2  -8   1    0.31    0.28
   1   8  -1    5.62    0.71
   1   8  -1    5.03    0.42
  -1  -8   1    5.71    0.57
  -1  -8   1    5.31    0.94
   0   8  -1    7.52    0.34
   0   8  -1    7.36    0.86
   0  -8   1    7.84    0.43
   0  -8   1    6.19    0.86
  -1   8  -1   13.18    1.23
   1  -8   1   14.90    1.35
  -2   8  -1   62.43    2.98
   2  -8   1   62.20    2.88
  -3   8  -1   23.89    1.89
   3  -8   1   23.09    1.72
  -4   8  -1    0.64    0.47
   4  -8   1    2.09    0.53
   4  -8   1    0.93    0.20
   4  -8   1    1.54    0.17
  -5   8  -1  101.18    4.55
  -5   8  -1  104.76    2.76
   5  -8   1  108.33    5.49
   5  -8   1   94.57    2.43
  -6   8  -1   13.33    1.14
  -6   8  -1   11.91    1.60
   6  -8   1   13.07    0.96
   6  -8   1   13.49    1.39
  -7   8  -1   12.04    1.63
  -7   8  -1    9.99    1.08
   7  -8   1    9.43    1.19
  -8   8  -1    2.49    0.84
  -8   8  -1    3.14    1.26
   8  -8   1    3.58    0.87
  -9   8  -1    0.38    0.56
  -9   8  -1   -0.93    0.64
   9  -8   1    0.35    0.33
 -10   8  -1    4.81    1.20
 -10   8  -1    2.09    1.13
  10  -8   1    5.51    0.99
  10  -8   1    3.55    1.24
 -11   8  -1    1.51    0.59
 -11   8  -1   -1.25    1.02
  11  -8   1    0.13    0.70
  11  -8   1   -0.02    0.43
  12   7  -1    1.82    0.85
 -12  -7   1    2.65    1.38
  11   7  -1    1.32    0.75
 -11  -7   1    1.55    0.92
 -10  -7   1    2.78    1.12
   9   7  -1    0.03    0.43
  -9  -7   1    0.41    0.48
  -9  -7   1    1.26    0.79
  -9  -7   1    0.40    0.31
   8   7  -1    1.99    0.61
  -8  -7   1    4.07    1.05
  -8  -7   1    2.55    0.70
  -8  -7   1    2.41    0.50
   7   7  -1    7.33    0.90
  -7  -7   1    7.91    1.54
  -7  -7   1    9.04    0.81
   6   7  -1    1.62    0.51
  -6  -7   1    0.93    0.40
  -6  -7   1    0.85    0.49
   5   7  -1    3.63    0.73
  -5  -7   1    4.24    0.60
  -5  -7   1    3.29    0.83
   4   7  -1    0.41    0.29
  -4  -7   1    0.72    0.34
  -4  -7   1    0.81    0.39
   3   7  -1   15.34    1.07
   3   7  -1   13.03    1.07
  -3  -7   1   12.28    1.10
  -3  -7   1   13.83    1.13
   2   7  -1    1.91    0.48
   2   7  -1    2.28    0.52
  -2  -7   1    2.17    0.65
  -2  -7   1    2.40    0.63
   1   7  -1  153.13    3.83
   1   7  -1  150.94    2.93
  -1  -7   1  148.10    4.32
  -1  -7   1  153.61    3.34
   0   7  -1   17.43    0.56
   0   7  -1   17.78    1.21
   0  -7   1   17.45    0.69
   0  -7   1   18.44    1.38
  -1   7  -1    2.40    0.61
   1  -7   1    2.97    0.70
  -2   7  -1    2.76    0.73
   2  -7   1    2.94    0.71
  -3   7  -1    0.37    0.32
   3  -7   1    0.20    0.07
   3  -7   1    0.10    0.09
   3  -7   1   -0.17    0.19
  -4   7  -1    6.05    0.57
  -4   7  -1    8.75    1.48
   4  -7   1    6.97    0.88
   4  -7   1    6.96    0.55
  -5   7  -1  188.82    6.19
  -5   7  -1  185.80    4.42
   5  -7   1  181.01    5.13
  -6   7  -1    0.70    0.41
  -6   7  -1    1.96    0.72
   6  -7   1    0.56    0.52
   6  -7   1    1.75    0.50
  -7   7  -1   13.08    1.35
  -7   7  -1   15.02    1.83
   7  -7   1   14.33    1.26
  -8   7  -1   12.82    1.49
  -8   7  -1   11.88    2.12
   8  -7   1   13.11    1.22
  -9   7  -1    1.18    0.81
   9  -7   1    1.13    0.51
 -10   7  -1    5.09    1.48
 -10   7  -1    5.87    1.47
  10  -7   1    4.78    0.94
  10  -7   1    6.42    1.56
 -11   7  -1    0.50    0.89
 -11   7  -1   -0.65    0.71
  11  -7   1    0.48    0.53
  11  -7   1    0.13    0.72
 -12  -6   1    2.06    1.14
  11   6  -1    0.21    0.54
 -11  -6   1   -0.05    0.78
  10   6  -1    5.06    1.06
 -10  -6   1    3.48    1.21
   9   6  -1    0.85    0.39
  -9  -6   1    0.32    0.34
   8   6  -1    5.48    0.97
  -8  -6   1    6.53    1.47
  -8  -6   1    5.57    0.68
  -8  -6   1    5.08    0.50
   7   6  -1    1.94    0.59
   7   6  -1    1.51    0.46
  -7  -6   1    2.25    0.82
  -7  -6   1    2.18    0.56
  -7  -6   1    2.52    0.48
   6   6  -1   -0.25    0.22
   6   6  -1    0.13    0.23
  -6  -6   1    0.29    0.24
  -6  -6   1    0.79    0.46
  -6  -6   1   -0.43    0.30
   5   6  -1    1.68    0.46
   5   6  -1    2.30    0.54
  -5  -6   1    1.01    0.49
  -5  -6   1    3.27    0.73
  -5  -6   1    2.56    0.54
   4   6  -1   36.18    2.18
   4   6  -1   39.84    1.74
  -4  -6   1   40.21    1.80
  -4  -6   1   43.26    2.22
   3   6  -1   49.87    1.86
   3   6  -1   47.97    1.99
  -3  -6   1   49.51    2.17
   2   6  -1  227.49    4.58
   2   6  -1  228.02    4.68
  -2  -6   1  232.57    4.90
  -2  -6   1  222.96    5.18
   1   6  -1   19.15    0.82
   1   6  -1   19.20    1.07
  -1  -6   1   20.00    1.31
  -1  -6   1   18.59    0.94
   0   6  -1  344.78    5.12
   0   6  -1  354.92    6.68
   0  -6   1  360.51    5.42
   0  -6   1  348.22    7.15
  -1   6  -1   12.80    1.05
   1  -6   1   11.45    1.02
  -2   6  -1   69.17    2.79
   2  -6   1   72.28    2.72
   2  -6   1   69.28    1.22
   2  -6   1   69.07    1.13
  -3   6  -1  118.62    4.09
  -3   6  -1  119.42    2.56
   3  -6   1  118.98    3.68
   3  -6   1  116.38    2.44
  -4   6  -1   42.45    2.47
  -4   6  -1   42.11    1.69
   4  -6   1   43.02    2.09
   4  -6   1   41.03    1.53
  -5   6  -1    3.09    0.94
  -5   6  -1    5.01    0.67
   5  -6   1    4.70    0.88
   5  -6   1    4.18    0.59
  -6   6  -1   42.72    2.78
  -6   6  -1   42.65    2.23
   6  -6   1   41.63    2.09
  -7   6  -1    7.91    1.08
  -7   6  -1    9.05    1.72
   7  -6   1    6.65    0.84
  -8   6  -1   12.52    1.66
  -8   6  -1   15.88    1.63
   8  -6   1   16.08    1.25
  -9   6  -1    7.08    1.62
  -9   6  -1    6.81    1.49
   9  -6   1    5.07    1.34
   9  -6   1    5.99    0.96
 -10   6  -1    9.74    1.89
 -10   6  -1   10.54    2.05
  10  -6   1    8.90    1.79
  10  -6   1   11.80    1.03
 -11   6  -1    0.31    0.82
 -11   6  -1   -0.61    0.81
  11  -6   1    1.60    0.73
 -12   6  -1   -1.45    1.21
 -12   6  -1    0.64    0.90
  12  -6   1    1.65    0.83
  12   5  -1    4.08    1.10
 -12  -5   1    7.39    2.07
  11   5  -1    0.48    0.57
 -11  -5   1    0.59    0.72
  10   5  -1   -0.40    0.37
 -10  -5   1   -0.87    0.45
   9   5  -1    2.98    0.79
  -9  -5   1    3.77    1.13
   8   5  -1   -0.03    0.30
  -8  -5   1   -0.23    0.22
  -8  -5   1    0.33    0.51
  -8  -5   1    0.37    0.17
   7   5  -1    0.67    0.36
  -7  -5   1    0.52    0.46
  -7  -5   1    0.02    0.28
  -7  -5   1    0.46    0.19
   6   5  -1    2.75    0.52
   6   5  -1    2.77    0.63
  -6  -5   1    2.68    0.83
  -6  -5   1    2.81    0.39
  -6  -5   1    2.56    0.50
   5   5  -1   16.34    1.22
   5   5  -1   17.45    1.14
  -5  -5   1   17.38    1.13
  -5  -5   1   17.27    1.49
  -5  -5   1   17.32    1.24
   4   5  -1   23.51    1.26
   4   5  -1   20.02    1.13
  -4  -5   1   21.86    1.29
  -4  -5   1   20.88    1.50
  -4  -5   1   21.96    1.17
   3   5  -1   10.96    0.88
   3   5  -1   10.11    0.86
   3   5  -1   10.87    0.78
  -3  -5   1   11.85    0.96
  -3  -5   1   10.37    0.92
  -3  -5   1   11.56    0.87
   2   5  -1   83.27    2.28
   2   5  -1   84.40    2.34
   2   5  -1   84.16    2.65
  -2  -5   1   89.11    2.67
  -2  -5   1   84.37    2.50
  -2  -5   1   85.34    2.24
   1   5  -1   66.64    1.64
   1   5  -1   66.14    1.92
   1   5  -1   62.15    2.28
  -1  -5   1   64.66    1.80
  -1  -5   1   67.19    2.32
  -1  -5   1   62.55    1.83
   0   5  -1   38.44    1.78
   0   5  -1   40.28    0.90
   0   5  -1   40.65    1.56
   0  -5   1   39.41    1.03
   0  -5   1   38.91    1.39
   0  -5   1   39.00    1.76
  -1   5  -1   91.68    2.93
  -1   5  -1   96.25    2.88
   1  -5   1   95.40    1.58
   1  -5   1   95.73    1.48
   1  -5   1   91.95    2.50
   1  -5   1   94.63    2.94
  -2   5  -1    3.53    0.72
  -2   5  -1    2.84    0.27
   2  -5   1    2.73    0.26
   2  -5   1    2.85    0.58
   2  -5   1    2.88    0.26
  -3   5  -1   16.96    1.37
  -3   5  -1   19.95    0.99
   3  -5   1   17.74    0.87
   3  -5   1   20.06    1.29
  -4   5  -1    0.09    0.28
  -4   5  -1    0.26    0.25
   4  -5   1    0.11    0.19
   4  -5   1   -0.06    0.22
  -5   5  -1    1.03    0.41
  -5   5  -1    1.08    0.60
   5  -5   1    1.43    0.39
  -6   5  -1   12.86    1.51
  -6   5  -1   14.48    1.32
   6  -5   1   15.57    1.12
  -7   5  -1   14.27    1.48
  -7   5  -1   12.11    1.51
   7  -5   1   15.20    1.11
  -8   5  -1   25.26    2.12
  -8   5  -1   23.44    2.20
   8  -5   1   25.58    1.51
   8  -5   1   29.32    2.37
  -9   5  -1    6.37    1.47
  -9   5  -1    6.36    1.50
   9  -5   1    8.95    0.82
   9  -5   1    7.00    1.51
 -10   5  -1   20.58    2.22
 -10   5  -1   19.51    2.16
  10  -5   1   17.14    1.96
 -11   5  -1    1.27    1.14
 -11   5  -1    0.99    0.95
  11  -5   1    2.07    1.01
 -12   5  -1    2.16    1.28
 -12   5  -1    0.92    1.14
  12  -5   1    1.84    0.97
  13   4  -1   -0.07    0.74
  12   4  -1    1.88    0.59
 -12  -4   1    0.55    1.02
 -11  -4   1    2.08    0.96
  10   4  -1    1.04    0.54
 -10  -4   1    2.47    1.06
   9   4  -1    0.76    0.43
  -9  -4   1    0.12    0.55
   8   4  -1    2.40    0.64
  -8  -4   1    1.31    0.71
   7   4  -1   69.33    2.60
  -7  -4   1   63.97    3.53
  -7  -4   1   63.33    1.42
  -7  -4   1   66.33    1.58
   6   4  -1    2.29    0.58
  -6  -4   1    2.62    0.31
  -6  -4   1    2.56    0.43
  -6  -4   1    3.80    0.95
   5   4  -1   87.88    2.62
   5   4  -1   86.92    2.31
  -5  -4   1   89.64    3.51
  -5  -4   1   89.92    2.22
  -5  -4   1   88.28    2.43
   4   4  -1    1.26    0.35
   4   4  -1    1.11    0.25
  -4  -4   1    0.71    0.30
  -4  -4   1    0.49    0.19
  -4  -4   1    0.51    0.23
   3   4  -1   95.97    2.81
   3   4  -1   96.04    2.41
   3   4  -1   91.94    2.51
  -3  -4   1   95.54    2.67
  -3  -4   1   90.93    2.88
  -3  -4   1   90.03    2.32
  -3  -4   1   96.43    2.50
   2   4  -1   29.06    1.31
   2   4  -1   30.15    1.16
   2   4  -1   26.63    1.19
  -2  -4   1   28.71    1.37
  -2  -4   1   27.61    1.26
  -2  -4   1   27.89    1.29
   1   4  -1   62.19    1.54
   1   4  -1   60.50    1.67
   1   4  -1   60.70    2.03
  -1  -4   1   61.75    1.67
  -1  -4   1   58.95    1.61
  -1  -4   1   63.63    2.06
   0   4  -1   -0.03    0.09
   0   4  -1    0.03    0.06
   0   4  -1   -0.23    0.19
   0  -4   1   -0.12    0.10
   0  -4   1    0.01    0.09
   0  -4   1    0.06    0.06
  -1   4  -1   27.09    1.33
  -1   4  -1   24.00    1.27
   1  -4   1   24.60    0.61
   1  -4   1   23.46    1.31
   1  -4   1   21.83    1.22
   1  -4   1   24.63    0.71
  -2   4  -1   22.80    1.37
  -2   4  -1   24.28    1.31
  -2   4  -1   21.79    0.89
   2  -4   1   22.89    1.25
   2  -4   1   23.15    1.27
   2  -4   1   22.57    1.32
   2  -4   1   22.23    0.86
  -3   4  -1  571.38   10.57
  -3   4  -1  573.92    9.89
  -3   4  -1  587.95    9.41
   3  -4   1  563.40    9.99
   3  -4   1  568.82    9.14
   3  -4   1  598.02    9.88
  -4   4  -1   16.25    1.12
  -4   4  -1   15.23    1.10
  -4   4  -1   16.86    1.39
   4  -4   1   16.33    1.64
   4  -4   1   16.73    1.08
   4  -4   1   16.03    1.13
  -5   4  -1   81.39    3.43
  -5   4  -1   79.88    2.74
  -5   4  -1   81.85    3.03
   5  -4   1   79.46    2.81
   5  -4   1   79.22    2.56
   5  -4   1   76.29    2.73
  -6   4  -1    0.99    0.52
  -6   4  -1    0.10    0.29
   6  -4   1    0.31    0.36
   6  -4   1    0.27    0.23
  -7   4  -1    8.44    1.45
  -7   4  -1    7.74    1.40
   7  -4   1    7.55    0.76
   7  -4   1    8.88    0.91
  -8   4  -1   14.44    1.68
  -8   4  -1   14.85    1.70
   8  -4   1   13.77    0.97
   8  -4   1   13.93    1.11
   8  -4   1   14.33    1.60
  -9   4  -1    2.98    0.87
  -9   4  -1    2.00    0.89
   9  -4   1    0.43    0.49
   9  -4   1    2.04    0.41
   9  -4   1    2.02    0.58
 -10   4  -1    3.44    1.14
 -10   4  -1    4.97    1.34
  10  -4   1    4.91    1.27
 -11   4  -1    3.75    1.28
 -11   4  -1    3.08    1.37
  11  -4   1    3.45    1.19
 -12   4  -1    0.62    0.74
 -12   4  -1    0.46    0.93
  12  -4   1    0.33    0.62
  13   3  -1   -0.48    0.59
 -13  -3   1   -0.22    0.80
  12   3  -1   -0.28    0.43
 -12  -3   1    0.36    0.71
  11   3  -1    3.99    0.84
 -11  -3   1    2.60    1.16
  10   3  -1    1.67    0.57
 -10  -3   1    0.88    0.68
   9   3  -1   12.96    1.26
  -9  -3   1   14.42    1.81
   8   3  -1    7.47    0.89
  -8  -3   1    6.54    1.42
   7   3  -1   24.08    1.48
  -7  -3   1   23.21    1.99
   6   3  -1   91.41    2.83
  -6  -3   1   88.95    1.77
  -6  -3   1   92.92    3.81
  -6  -3   1   87.51    1.64
   5   3  -1   18.55    1.08
  -5  -3   1   21.30    1.58
  -5  -3   1   18.65    0.73
  -5  -3   1   18.20    0.82
   4   3  -1    3.98    0.40
   4   3  -1    5.70    0.81
   4   3  -1    4.17    0.47
  -4  -3   1    4.85    0.68
  -4  -3   1    4.58    0.45
  -4  -3   1    4.02    0.37
  -4  -3   1    4.71    0.52
   3   3  -1  107.91    2.46
   3   3  -1  104.62    2.92
   3   3  -1  104.05    2.71
  -3  -3   1  108.45    2.55
  -3  -3   1  104.65    3.58
  -3  -3   1  108.64    2.42
   2   3  -1  347.81    5.98
   2   3  -1  362.59    5.71
   2   3  -1  346.60    6.08
  -2  -3   1  358.11    6.26
  -2  -3   1  349.18    5.62
  -2  -3   1  359.24    6.00
  -2  -3   1  362.13    6.17
   1   3  -1    1.65    0.21
   1   3  -1    1.94    0.35
   1   3  -1    1.83    0.23
  -1  -3   1    1.84    0.22
  -1  -3   1    1.68    0.33
  -1  -3   1    1.74    0.23
  -1  -3   1    1.88    0.36
   0   3  -1   24.28    0.64
   0   3  -1   25.55    1.15
   0   3  -1   23.54    0.92
   0  -3   1   25.08    1.14
   0  -3   1   25.41    0.64
   0  -3   1   25.72    1.19
   0  -3   1   25.03    0.87
  -1   3  -1  161.77    3.53
  -1   3  -1  160.90    3.54
  -1   3  -1  161.43    2.77
   1  -3   1  162.52    2.74
   1  -3   1  165.42    3.56
   1  -3   1  166.01    3.68
   1  -3   1  160.75    3.36
   1  -3   1  165.92    2.83
  -2   3  -1  108.31    3.05
  -2   3  -1  110.17    2.81
  -2   3  -1  107.69    2.49
   2  -3   1  112.44    2.81
   2  -3   1  113.57    2.46
   2  -3   1  109.98    2.89
  -3   3  -1   31.16    1.68
  -3   3  -1   29.82    1.39
  -3   3  -1   31.49    1.40
   3  -3   1   30.74    1.32
   3  -3   1   32.78    1.47
   3  -3   1   30.55    1.34
   3  -3   1   30.08    1.59
  -4   3  -1    4.41    0.85
  -4   3  -1    3.55    0.58
  -4   3  -1    4.93    0.60
   4  -3   1    4.44    0.49
   4  -3   1    3.81    0.65
   4  -3   1    5.27    0.60
  -5   3  -1  181.38    5.26
  -5   3  -1  180.96    4.95
   5  -3   1  191.88    4.67
  -6   3  -1    6.82    0.97
  -6   3  -1    9.79    1.15
   6  -3   1    6.76    0.94
   6  -3   1    7.16    0.86
   6  -3   1    7.34    0.82
  -7   3  -1   11.39    1.39
  -7   3  -1   11.94    1.42
   7  -3   1   10.92    1.26
   7  -3   1   11.04    1.14
  -8   3  -1    0.31    0.54
  -8   3  -1    0.26    0.52
   8  -3   1   -0.18    0.30
   8  -3   1    0.15    0.33
   8  -3   1    0.05    0.20
  -9   3  -1    1.07    0.60
  -9   3  -1   -0.25    0.45
   9  -3   1    0.87    0.25
   9  -3   1   -0.38    0.31
 -10   3  -1    4.66    1.39
 -10   3  -1    6.37    1.52
  10  -3   1    3.59    1.07
  10  -3   1    6.16    0.35
  10  -3   1    5.08    0.36
 -11   3  -1    4.93    1.35
 -11   3  -1    5.39    1.56
  11  -3   1    5.59    1.41
 -12   3  -1   -1.41    0.99
 -12   3  -1    0.73    0.68
  12  -3   1    1.21    0.62
  13   2  -1    0.89    0.59
 -13  -2   1   -0.65    1.05
  12   2  -1    0.93    0.48
 -12  -2   1    1.91    1.05
  11   2  -1    0.55    0.46
 -11  -2   1    0.41    0.71
  10   2  -1    3.12    0.81
 -10  -2   1    2.12    0.87
   9   2  -1    0.96    0.56
  -9  -2   1    2.19    0.85
   8   2  -1    0.30    0.30
  -8  -2   1    0.61    0.50
   7   2  -1   32.14    1.76
  -7  -2   1   36.28    2.45
   6   2  -1    1.04    0.34
  -6  -2   1    1.21    0.54
   5   2  -1    5.18    0.56
  -5  -2   1    4.42    0.23
  -5  -2   1    4.36    0.20
  -5  -2   1    4.74    0.88
   4   2  -1    7.90    0.73
   4   2  -1    8.92    0.83
   4   2  -1    8.35    0.64
  -4  -2   1    9.18    0.89
  -4  -2   1    9.15    0.47
  -4  -2   1    9.25    0.43
  -4  -2   1    8.98    0.72
   3   2  -1    0.90    0.20
   3   2  -1    0.72    0.25
   3   2  -1    0.92    0.22
  -3  -2   1    0.98    0.25
  -3  -2   1    1.01    0.20
  -3  -2   1    1.10    0.21
  -3  -2   1    0.63    0.25
   2   2  -1  265.15    4.40
   2   2  -1  259.49    4.74
   2   2  -1  264.31    4.25
  -2  -2   1  262.25    4.25
  -2  -2   1  265.81    4.40
  -2  -2   1  260.76    4.47
  -2  -2   1  269.51    4.89
   1   2  -1   46.34    1.37
   1   2  -1   43.15    1.03
   1   2  -1   44.51    1.31
   1   2  -1   44.49    1.14
  -1  -2   1   45.52    1.32
  -1  -2   1   44.82    1.36
  -1  -2   1   43.82    1.03
  -1  -2   1   44.83    1.21
   0   2  -1  619.57    9.32
  -1   2  -1  440.83    6.67
  -1   2  -1  442.02    7.15
  -1   2  -1  430.54    7.03
  -1   2  -1  433.20    7.12
   1  -2   1  431.93    7.02
   1  -2   1  457.06    7.18
   1  -2   1  448.10    7.07
   1  -2   1  451.55    6.69
  -2   2  -1    0.54    0.19
  -2   2  -1    0.98    0.29
  -2   2  -1    0.95    0.26
   2  -2   1    0.64    0.19
   2  -2   1    0.58    0.21
   2  -2   1    0.76    0.21
   2  -2   1    0.86    0.27
  -3   2  -1   26.17    1.33
  -3   2  -1   23.55    1.07
  -3   2  -1   25.31    1.40
   3  -2   1   25.06    1.41
   3  -2   1   25.63    1.26
   3  -2   1   25.14    1.13
   3  -2   1   24.88    1.07
  -4   2  -1  252.15    5.88
  -4   2  -1  258.05    5.77
   4  -2   1  263.70    4.77
   4  -2   1  258.38    5.56
   4  -2   1  260.24    4.93
  -5   2  -1   66.74    2.88
  -5   2  -1   63.37    2.74
   5  -2   1   67.05    1.93
   5  -2   1   67.17    2.04
   5  -2   1   68.14    2.75
  -6   2  -1   13.98    1.35
  -6   2  -1   13.56    1.35
   6  -2   1   13.56    0.87
   6  -2   1   15.28    1.34
   6  -2   1   14.88    0.82
  -7   2  -1    7.80    1.06
  -7   2  -1    8.46    1.47
   7  -2   1    7.39    0.65
   7  -2   1    7.23    1.25
   7  -2   1    7.39    0.56
  -8   2  -1    0.46    0.48
  -8   2  -1    0.21    0.36
   8  -2   1    0.48    0.48
   8  -2   1    0.45    0.18
   8  -2   1    0.75    0.25
  -9   2  -1    0.25    0.53
  -9   2  -1    0.34    0.56
   9  -2   1    0.05    0.10
   9  -2   1   -0.27    0.34
 -10   2  -1   12.19    1.99
 -10   2  -1   11.00    2.02
  10  -2   1   10.09    1.40
 -11   2  -1    3.14    1.17
  11  -2   1    1.96    0.83
 -12   2  -1   -0.54    0.84
  12  -2   1   -0.01    0.62
  13   1  -1    1.30    0.66
 -13  -1   1    0.80    0.81
  12   1  -1   10.47    1.41
 -12  -1   1    9.86    2.18
  11   1  -1    4.44    1.13
 -11  -1   1    3.98    1.37
  10   1  -1    4.17    0.90
 -10  -1   1    3.08    1.14
   9   1  -1    0.35    0.38
  -9  -1   1   -0.47    0.36
   8   1  -1    1.62    0.53
  -8  -1   1    0.20    0.43
   7   1  -1   17.63    1.32
  -7  -1   1   19.58    1.76
   6   1  -1   11.07    0.94
  -6  -1   1   10.62    1.17
   5   1  -1  244.39    5.14
  -5  -1   1  258.03    6.14
   4   1  -1  220.98    4.95
   4   1  -1  223.04    4.44
   4   1  -1  228.24    4.86
  -4  -1   1  227.93    4.67
   3   1  -1   61.79    2.02
   3   1  -1   65.02    1.26
   3   1  -1   63.32    1.89
   3   1  -1   63.58    1.72
  -3  -1   1   64.15    2.12
  -3  -1   1   64.56    1.24
  -3  -1   1   64.67    1.24
  -3  -1   1   64.15    1.81
   2   1  -1  297.35    4.83
   2   1  -1  292.32    5.11
   2   1  -1  304.12    4.58
   2   1  -1  298.65    4.67
  -2  -1   1  294.80    4.71
  -2  -1   1  301.19    4.53
  -2  -1   1  295.89    4.54
  -2  -1   1  315.43    5.34
   1   1  -1  169.80    2.98
   1   1  -1  176.41    2.61
   1   1  -1  174.60    2.88
  -1  -1   1  177.89    2.99
  -1  -1   1  171.74    2.93
  -1  -1   1  176.06    2.61
   0   1  -1   30.73    0.78
   0   1  -1   29.88    0.94
   0   1  -1   29.60    0.74
   0  -1   1   30.14    0.94
  -1   1  -1   33.35    1.08
  -1   1  -1   32.78    1.09
  -1   1  -1   31.31    1.03
   1  -1   1   34.15    1.03
   1  -1   1   34.88    1.07
   1  -1   1   33.69    1.08
   1  -1   1   33.01    1.10
  -2   1  -1   45.14    1.59
  -2   1  -1   46.52    1.33
  -2   1  -1   46.21    1.62
   2  -1   1   44.15    1.59
   2  -1   1   46.16    1.32
   2  -1   1   44.86    1.27
   2  -1   1   44.97    1.54
  -3   1  -1   42.34    1.31
  -3   1  -1   46.21    1.85
  -3   1  -1   45.22    2.09
   3  -1   1   42.55    1.72
   3  -1   1   43.94    1.29
   3  -1   1   45.73    1.34
   3  -1   1   42.65    1.90
   3  -1   1   42.47    1.80
  -4   1  -1    5.68    0.69
  -4   1  -1    6.25    0.78
   4  -1   1    5.97    0.68
   4  -1   1    6.18    0.44
   4  -1   1    5.21    0.64
   4  -1   1    5.74    0.45
  -5   1  -1   11.62    1.14
  -5   1  -1   10.89    1.06
   5  -1   1   11.10    0.61
   5  -1   1   12.37    1.05
   5  -1   1   12.21    0.68
  -6   1  -1   11.04    1.16
  -6   1  -1   10.79    1.24
   6  -1   1    9.89    1.03
   6  -1   1   11.30    0.62
   6  -1   1   11.02    0.58
  -7   1  -1   13.61    1.49
   7  -1   1   10.01    0.52
   7  -1   1   11.62    0.54
  -8   1  -1    7.71    1.55
  -8   1  -1    9.10    1.22
   8  -1   1    7.25    1.01
  -9   1  -1    1.83    0.69
   9  -1   1    1.43    0.62
 -10   1  -1    7.49    1.78
  10  -1   1    7.39    1.42
 -11   1  -1   -0.17    0.67
  11  -1   1    0.47    0.63
 -12   1  -1    1.48    1.05
  12  -1   1    2.33    0.77
  13  -1   1   -0.91    0.50
  13   0  -1   19.70    2.01
 -13   0   1   15.33    2.72
  12   0  -1   -0.39    0.49
 -12   0   1   -0.64    0.69
  11   0  -1   56.93    3.18
 -11   0   1   60.72    4.15
  10   0  -1    0.40    0.38
 -10   0   1    0.00    0.65
   9   0  -1   -0.22    0.30
  -9   0   1    0.55    0.58
   8   0  -1    0.01    0.17
  -8   0   1    0.42    0.35
  -8   0   1   -0.27    0.20
   7   0  -1    5.06    0.91
  -7   0   1    6.23    0.86
  -7   0   1    5.14    1.04
  -6   0   1    0.04    0.22
  -6   0   1   -0.20    0.20
   5   0  -1  200.01    4.59
  -5   0   1  197.65    4.74
  -5   0   1  196.50    5.10
   4   0  -1   -0.05    0.13
   4   0  -1    0.06    0.04
   4   0  -1   -0.29    0.15
   4   0  -1   -0.12    0.08
  -4   0   1    0.19    0.12
  -4   0   1    0.14    0.14
  -4   0   1    0.02    0.04
   3   0  -1   98.41    2.40
   3   0  -1  100.68    1.67
   3   0  -1   98.18    2.57
   3   0  -1   97.73    2.57
  -3   0   1   99.41    2.67
  -3   0   1  102.59    1.65
  -3   0   1   97.81    2.50
   2   0  -1   -0.03    0.06
   2   0  -1   -0.03    0.07
   2   0  -1    0.00    0.04
   2   0  -1   -0.03    0.06
  -2   0   1    0.14    0.08
  -2   0   1    0.02    0.06
  -2   0   1   -0.01    0.03
   1   0  -1  229.36    3.45
  -1   0   1  228.51    3.46
  -1   0  -1  421.14    6.31
  -1   0  -1  422.73    6.72
   1   0   1  429.57    6.72
  -2   0  -1   -0.06    0.07
  -2   0  -1   -0.09    0.04
  -2   0  -1    0.15    0.12
   2   0   1    0.01    0.05
   2   0   1    0.39    0.15
   2   0   1    0.03    0.10
   2   0   1   -0.15    0.07
  -3   0  -1  715.98   10.25
  -3   0  -1  674.60   11.71
  -3   0  -1  742.22   11.87
   3   0   1  680.16   12.13
   3   0   1  709.02   10.11
   3   0   1  770.15   12.83
  -4   0  -1   -0.03    0.08
  -4   0  -1    0.20    0.21
  -4   0  -1   -0.09    0.12
   4   0   1   -0.10    0.16
   4   0   1    0.01    0.13
   4   0   1   -0.06    0.06
   4   0   1    0.02    0.08
  -5   0  -1    2.45    0.66
  -5   0  -1    1.55    0.48
   5   0   1    2.00    0.50
   5   0   1    1.87    0.20
   5   0   1    1.67    0.21
  -6   0  -1   -0.38    0.20
  -6   0  -1    0.23    0.25
   6   0   1    0.09    0.07
   6   0   1    0.19    0.23
   6   0   1    0.10    0.07
  -7   0  -1    0.90    0.50
  -8   0  -1    0.67    0.39
   8   0   1    0.22    0.29
  -9   0  -1  167.29    6.57
   9   0   1  151.91    5.09
 -10   0  -1   -0.56    0.52
  10   0   1    0.20    0.44
 -11   0  -1   22.87    3.22
  11   0   1   25.21    2.11
 -12   0  -1   -1.30    0.74
  12   0   1   -0.59    0.53
 -13   0  -1    8.71    2.48
  13   0   1   11.30    1.57
  13  -1  -1    2.67    0.94
 -13   1   1    0.30    1.10
  12  -1  -1   11.75    1.56
 -12   1   1   10.16    2.11
  11  -1  -1    3.89    1.06
 -11   1   1    2.52    1.08
  10  -1  -1    2.77    0.87
 -10   1   1    4.18    1.12
 -10   1   1    3.70    1.13
   9  -1  -1   -0.01    0.43
  -9   1   1   -0.16    0.38
  -9   1   1   -0.05    0.39
   8  -1  -1    1.33    0.48
  -8   1   1    1.59    0.79
  -8   1   1    1.25    0.53
   7  -1  -1   18.69    1.47
  -7   1   1   17.67    1.60
  -7   1   1   17.97    1.51
   6  -1  -1   10.44    0.51
   6  -1  -1   11.58    0.47
   6  -1  -1   11.26    1.06
  -6   1   1   10.80    1.09
  -6   1   1   10.89    0.51
  -6   1   1   11.41    1.20
   5  -1  -1  264.68    5.78
   5  -1  -1  265.98    4.12
  -5   1   1  253.50    5.94
  -5   1   1  257.35    5.89
  -5   1   1  258.38    4.21
   4  -1  -1  228.76    5.14
   4  -1  -1  230.66    3.70
   4  -1  -1  223.53    4.81
  -4   1   1  228.69    5.07
  -4   1   1  230.90    3.77
  -4   1   1  233.07    5.09
   3  -1  -1   65.99    1.43
   3  -1  -1   66.37    1.93
   3  -1  -1   65.68    2.11
  -3   1   1   64.86    2.08
  -3   1   1   64.17    1.99
  -3   1   1   66.17    1.46
   2  -1  -1  300.46    4.52
   2  -1  -1  289.54    4.76
   2  -1  -1  293.40    5.07
  -2   1   1  289.84    5.10
  -2   1   1  292.98    4.52
  -2   1   1  293.68    4.88
   1  -1  -1  172.09    2.69
   1  -1  -1  173.87    2.89
   1  -1  -1  178.16    2.94
  -1   1   1  182.68    2.92
  -1   1   1  165.23    2.94
   0  -1  -1   29.77    0.83
   0  -1  -1   29.45    0.71
   0   1   1   31.12    0.91
   0   1   1   29.22    0.85
   0   1   1   29.23    0.87
  -1  -1  -1   32.79    0.89
  -1  -1  -1   34.16    0.93
  -1  -1  -1   34.02    1.22
   1   1   1   33.67    0.91
   1   1   1   33.27    0.88
   1   1   1   33.89    1.20
  -2  -1  -1   45.27    1.72
  -2  -1  -1   47.11    1.13
  -2  -1  -1   44.90    1.39
   2   1   1   45.65    1.35
   2   1   1   49.43    1.78
   2   1   1   47.14    1.09
  -3  -1  -1   44.72    1.93
  -3  -1  -1   43.61    1.60
  -3  -1  -1   42.26    1.09
   3   1   1   42.99    1.68
   3   1   1   41.02    1.80
   3   1   1   41.94    1.02
   3   1   1   43.94    1.54
  -4  -1  -1    5.58    0.36
  -4  -1  -1    6.72    0.83
   4   1   1    5.64    0.31
   4   1   1    6.15    0.61
  -5  -1  -1   10.93    0.47
  -5  -1  -1   11.16    1.17
   5   1   1   10.51    0.90
  -6  -1  -1   11.47    1.32
   6   1   1   10.95    1.02
  -7  -1  -1    9.29    1.65
  -8  -1  -1    7.58    1.50
   8   1   1    7.93    1.01
  -9  -1  -1    0.85    0.59
   9   1   1    0.58    0.39
 -10  -1  -1    8.66    1.84
  10   1   1    8.16    1.12
 -11  -1  -1    0.07    0.73
  11   1   1   -0.47    0.39
 -12  -1  -1    0.23    0.93
  12   1   1    1.82    0.76
  13  -2  -1    1.43    0.82
 -13   2   1   -1.78    1.00
  12  -2  -1    1.41    0.66
 -12   2   1    1.12    0.77
 -12   2   1    0.60    0.98
  11  -2  -1    0.64    0.50
 -11   2   1    0.57    0.73
 -11   2   1   -0.21    0.42
  10  -2  -1    2.45    0.85
 -10   2   1    2.97    0.98
 -10   2   1    2.02    0.96
   9  -2  -1    2.60    0.80
  -9   2   1    3.27    0.98
  -9   2   1    2.64    0.94
   8  -2  -1    0.21    0.19
   8  -2  -1    0.66    0.17
   8  -2  -1   -0.01    0.28
  -8   2   1    0.58    0.43
  -8   2   1    0.36    0.38
   7  -2  -1   35.52    2.15
   7  -2  -1   34.85    1.12
   7  -2  -1   31.52    1.22
  -7   2   1   32.55    1.21
  -7   2   1   35.22    2.21
  -7   2   1   37.20    2.31
   6  -2  -1    1.55    0.28
   6  -2  -1    2.05    0.35
  -6   2   1    1.64    0.32
  -6   2   1    1.29    0.46
  -6   2   1    1.23    0.54
   5  -2  -1    4.96    0.63
   5  -2  -1    4.41    0.40
  -5   2   1    5.52    0.76
  -5   2   1    5.25    0.70
  -5   2   1    4.43    0.45
   4  -2  -1   10.47    0.95
   4  -2  -1    8.82    0.88
   4  -2  -1    9.00    0.56
  -4   2   1    8.70    0.89
  -4   2   1    8.84    0.58
  -4   2   1    9.45    0.81
   3  -2  -1    0.80    0.20
   3  -2  -1    0.99    0.32
   3  -2  -1    0.90    0.21
  -3   2   1    0.92    0.25
  -3   2   1    1.19    0.37
  -3   2   1    0.93    0.23
   2  -2  -1  271.02    4.51
   2  -2  -1  269.33    4.24
   2  -2  -1  261.73    4.86
  -2   2   1  261.67    4.96
  -2   2   1  265.29    4.40
  -2   2   1  267.70    4.55
   1  -2  -1   41.68    1.17
   1  -2  -1   44.75    0.97
   1  -2  -1   45.21    1.28
  -1   2   1   43.97    0.90
  -1   2   1   44.17    1.27
  -1   2   1   44.36    1.28
   0   2   1  651.51    9.45
  -1  -2  -1  438.58    6.70
  -1  -2  -1  428.11    6.60
  -1  -2  -1  449.36    7.25
   1   2   1  444.13    7.16
   1   2   1  440.62    6.70
  -2  -2  -1    0.59    0.23
  -2  -2  -1    0.77    0.21
  -2  -2  -1    0.52    0.15
   2   2   1    0.70    0.27
   2   2   1    0.56    0.15
   2   2   1    0.49    0.18
  -3  -2  -1   25.07    0.86
  -3  -2  -1   24.85    1.16
  -3  -2  -1   22.76    1.41
   3   2   1   24.71    1.10
   3   2   1   24.53    0.84
   3   2   1   25.64    1.43
  -4  -2  -1  258.17    4.20
  -4  -2  -1  251.98    6.11
   4   2   1  252.30    5.08
   4   2   1  257.19    4.12
  -5  -2  -1   62.85    1.47
  -5  -2  -1   67.31    3.05
   5   2   1   65.25    2.31
   5   2   1   63.76    1.40
  -6  -2  -1   12.98    0.44
  -6  -2  -1   12.04    1.37
   6   2   1   14.89    1.13
   6   2   1   13.38    0.41
  -7  -2  -1    9.28    1.61
   7   2   1    7.88    0.91
  -8  -2  -1    0.58    0.49
   8   2   1    0.78    0.44
  -9  -2  -1   -0.51    0.42
   9   2   1   -0.04    0.25
 -10  -2  -1   11.99    2.23
  10   2   1   11.68    1.33
 -11  -2  -1    1.31    0.88
  11   2   1    1.75    0.73
 -12  -2  -1    0.86    0.70
  12   2   1    2.10    0.82
  13  -3  -1    0.21    0.71
 -13   3   1   -1.22    0.95
 -13   3   1    0.94    0.88
  12  -3  -1    0.37    0.58
 -12   3   1    0.99    1.15
 -12   3   1    1.07    0.85
 -11   3   1    4.01    1.28
  10  -3  -1    1.37    0.60
 -10   3   1    0.03    0.44
 -10   3   1    0.07    0.48
   9  -3  -1   12.83    1.48
   9  -3  -1   13.52    0.82
   9  -3  -1   12.39    0.68
  -9   3   1    9.93    1.38
  -9   3   1   12.44    1.53
   8  -3  -1    6.82    0.55
   8  -3  -1    6.66    0.68
   8  -3  -1    7.11    1.29
  -8   3   1    6.47    1.28
  -8   3   1    6.52    1.33
  -8   3   1    4.48    0.59
   7  -3  -1   24.25    1.25
   7  -3  -1   22.94    1.08
  -7   3   1   21.85    1.17
  -7   3   1   24.71    1.91
  -7   3   1   23.79    1.79
   6  -3  -1   91.57    2.41
  -6   3   1   91.71    3.68
  -6   3   1   89.83    2.57
  -6   3   1   95.08    3.40
   5  -3  -1   19.89    1.00
   5  -3  -1   19.36    1.20
  -5   3   1   18.06    1.26
  -5   3   1   21.72    1.58
  -5   3   1   18.91    1.05
   4  -3  -1    4.92    0.51
   4  -3  -1    5.04    0.48
  -4   3   1    4.66    0.53
  -4   3   1    4.09    0.48
  -4   3   1    4.37    0.80
   3  -3  -1  110.25    2.63
   3  -3  -1  107.70    3.05
   3  -3  -1  109.51    2.39
  -3   3   1  112.64    2.71
  -3   3   1  105.45    3.16
  -3   3   1  108.91    2.56
   2  -3  -1  345.78    5.16
   2  -3  -1  360.61    6.06
   2  -3  -1  339.17    6.15
  -2   3   1  348.24    6.41
  -2   3   1  357.61    6.10
  -2   3   1  362.95    5.47
   1  -3  -1    1.76    0.30
   1  -3  -1    1.42    0.30
   1  -3  -1    1.34    0.16
  -1   3   1    1.78    0.32
  -1   3   1    1.56    0.31
  -1   3   1    1.52    0.14
  -1   3   1    1.64    0.18
   0  -3  -1   24.15    0.90
   0  -3  -1   25.03    1.04
   0  -3  -1   24.84    0.91
   0   3   1   24.26    1.05
   0   3   1   25.01    0.93
   0   3   1   25.03    0.91
  -1  -3  -1  161.33    3.28
  -1  -3  -1  161.85    3.51
  -1  -3  -1  165.70    3.13
   1   3   1  163.98    3.46
   1   3   1  163.73    3.30
   1   3   1  166.38    3.17
  -2  -3  -1  114.99    2.51
  -2  -3  -1  115.06    3.14
  -2  -3  -1  108.51    2.50
   2   3   1  109.09    2.48
   2   3   1  106.78    2.80
   2   3   1  112.61    3.02
  -3  -3  -1   30.04    1.29
  -3  -3  -1   30.70    1.68
  -3  -3  -1   29.65    1.09
   3   3   1   30.44    1.13
   3   3   1   28.96    1.24
   3   3   1   30.49    1.62
  -4  -3  -1    4.71    0.89
  -4  -3  -1    3.71    0.37
   4   3   1    4.14    0.39
   4   3   1    4.20    0.51
  -5  -3  -1  171.45    5.30
  -5  -3  -1  178.07    3.30
   5   3   1  176.32    3.28
   5   3   1  174.54    4.20
  -6  -3  -1    6.64    1.23
  -6  -3  -1    6.84    0.45
   6   3   1    6.32    0.74
   6   3   1    6.52    0.43
  -7  -3  -1   10.55    1.44
   7   3   1    9.95    1.01
  -8  -3  -1   -0.53    0.32
   8   3   1    0.62    0.39
  -9  -3  -1    0.92    0.77
   9   3   1    0.85    0.46
 -10  -3  -1    5.74    1.60
  10   3   1    5.13    1.05
 -11  -3  -1    6.04    1.68
  11   3   1    5.63    1.20
 -12  -3  -1   -1.45    0.81
  12   3   1    0.31    0.55
  13  -4  -1   -0.46    0.78
 -13   4   1    0.71    0.88
 -13   4   1    2.00    1.51
  12  -4  -1    2.04    0.86
 -12   4   1    0.37    1.32
 -12   4   1    1.23    0.74
  11  -4  -1    1.05    0.81
 -11   4   1    0.56    0.72
 -11   4   1    1.62    0.90
  10  -4  -1    2.06    0.43
  10  -4  -1    1.96    0.76
  10  -4  -1    1.87    0.49
 -10   4   1    1.09    0.84
 -10   4   1    2.75    1.02
   9  -4  -1   -0.44    0.18
   9  -4  -1   -0.25    0.27
   9  -4  -1    0.89    0.43
  -9   4   1   -0.34    0.45
  -9   4   1   -0.42    0.36
   8  -4  -1    1.59    0.39
   8  -4  -1    1.22    0.51
  -8   4   1    1.55    0.51
  -8   4   1    2.20    0.80
  -8   4   1    1.30    0.49
   7  -4  -1   64.05    2.15
   7  -4  -1   64.96    2.42
  -7   4   1   69.34    3.50
  -7   4   1   61.23    2.28
  -7   4   1   66.06    3.02
   6  -4  -1    2.70    0.52
  -6   4   1    2.69    0.61
  -6   4   1    2.85    0.67
  -6   4   1    2.80    0.79
   5  -4  -1   86.86    2.56
   5  -4  -1   89.00    2.65
  -5   4   1   91.32    2.93
  -5   4   1   89.89    2.75
  -5   4   1   86.35    3.47
   4  -4  -1    0.95    0.30
   4  -4  -1    1.07    0.27
  -4   4   1    0.51    0.30
  -4   4   1    0.74    0.32
  -4   4   1    1.07    0.29
   3  -4  -1   93.02    2.63
   3  -4  -1   90.07    2.83
   3  -4  -1   94.40    1.99
  -3   4   1   97.12    2.74
  -3   4   1   97.39    3.18
  -3   4   1   92.29    2.23
   2  -4  -1   30.66    0.77
   2  -4  -1   26.88    1.26
   2  -4  -1   28.67    1.32
  -2   4   1   29.69    1.37
  -2   4   1   28.52    0.85
  -2   4   1   29.23    1.46
   1  -4  -1   59.91    1.74
  -1   4   1   60.70    1.14
  -1   4   1   59.31    1.32
  -1   4   1   57.33    2.06
   0  -4  -1    0.24    0.12
   0  -4  -1    0.05    0.11
   0   4   1    0.36    0.13
   0   4   1    0.07    0.11
   0   4   1    0.18    0.17
  -1  -4  -1   25.34    1.17
  -1  -4  -1   22.68    1.14
  -1  -4  -1   25.40    1.06
   1   4   1   24.62    1.13
   1   4   1   25.22    1.07
   1   4   1   24.53    1.16
  -2  -4  -1   23.90    1.12
  -2  -4  -1   21.62    1.29
  -2  -4  -1   23.48    1.08
   2   4   1   23.19    1.11
   2   4   1   25.17    1.14
   2   4   1   22.35    1.49
  -3  -4  -1  574.84    9.11
  -3  -4  -1  569.41   10.46
   3   4   1  576.41    9.35
   3   4   1  566.74   10.20
   3   4   1  571.14    9.15
  -4  -4  -1   16.99    1.42
  -4  -4  -1   14.99    0.85
   4   4   1   14.31    0.87
   4   4   1   16.02    1.02
  -5  -4  -1   77.26    3.44
  -5  -4  -1   83.25    2.16
   5   4   1   75.55    2.59
   5   4   1   78.11    2.13
  -6  -4  -1    0.06    0.17
  -6  -4  -1    0.28    0.35
   6   4   1    0.11    0.20
   6   4   1    0.32    0.23
  -7  -4  -1    6.85    1.43
  -7  -4  -1    7.20    0.50
   7   4   1    6.63    0.49
   7   4   1    6.71    0.84
  -8  -4  -1   15.32    1.88
   8   4   1   15.82    1.35
  -9  -4  -1    0.90    0.73
   9   4   1    1.14    0.55
 -10  -4  -1    5.06    1.44
  10   4   1    4.79    1.08
 -11  -4  -1    3.17    1.44
  11   4   1    3.83    1.07
 -12  -4  -1   -0.61    0.77
  12   4   1    0.91    0.64
  12  -5  -1    5.94    1.41
 -12   5   1    6.67    1.59
 -12   5   1    7.56    1.75
  11  -5  -1    0.14    0.67
 -11   5   1    1.34    0.99
 -11   5   1    0.70    0.77
  10  -5  -1   -0.33    0.44
 -10   5   1   -0.46    0.51
 -10   5   1    0.28    0.63
   9  -5  -1    4.40    0.54
  -9   5   1    2.94    0.98
  -9   5   1    3.07    0.91
   8  -5  -1    0.86    0.32
  -8   5   1    0.62    0.56
  -8   5   1   -0.08    0.38
   7  -5  -1    0.47    0.27
  -7   5   1    0.51    0.41
  -7   5   1    0.41    0.41
   6  -5  -1    2.76    0.56
  -6   5   1    4.58    1.10
  -6   5   1    2.27    0.58
   5  -5  -1   16.15    0.98
   5  -5  -1   18.22    1.18
  -5   5   1   18.77    1.66
  -5   5   1   16.93    1.16
   4  -5  -1   22.65    0.95
   4  -5  -1   20.25    1.25
  -4   5   1   20.76    1.08
  -4   5   1   20.80    1.59
   3  -5  -1   11.32    0.91
   3  -5  -1   11.56    0.49
  -3   5   1   11.14    1.06
  -3   5   1    9.81    0.59
   2  -5  -1   88.63    2.73
   2  -5  -1   86.76    1.63
  -2   5   1   86.32    1.62
  -2   5   1   84.79    2.72
  -2   5   1   84.87    2.82
  -2   5   1   87.94    1.66
   1  -5  -1   62.58    2.23
   1  -5  -1   62.88    1.94
  -1   5   1   66.22    2.30
  -1   5   1   65.90    2.18
  -1   5   1   65.27    1.22
  -1   5   1   67.39    1.41
   0  -5  -1   39.10    1.45
   0  -5  -1   42.10    1.35
   0  -5  -1   39.24    1.68
   0   5   1   39.91    1.73
   0   5   1   40.64    1.53
   0   5   1   39.72    1.27
  -1  -5  -1   94.45    2.63
  -1  -5  -1   94.54    2.72
  -1  -5  -1   90.59    2.45
   1   5   1   94.29    2.51
   1   5   1   92.05    2.75
   1   5   1   90.32    2.47
  -2  -5  -1    3.09    0.61
  -2  -5  -1    3.06    0.56
   2   5   1    3.38    0.48
   2   5   1    3.73    0.61
   2   5   1    3.30    0.56
  -3  -5  -1   18.54    1.38
  -3  -5  -1   20.85    1.15
   3   5   1   19.84    1.15
   3   5   1   19.01    1.10
  -4  -5  -1    0.52    0.29
  -4  -5  -1    0.30    0.16
   4   5   1    0.50    0.26
   4   5   1    0.59    0.27
  -5  -5  -1    1.50    0.52
  -5  -5  -1    1.16    0.32
   5   5   1    1.69    0.43
   5   5   1    1.60    0.38
  -6  -5  -1   14.05    0.89
  -6  -5  -1   12.22    1.49
   6   5   1   14.51    1.08
   6   5   1   14.59    1.19
  -7  -5  -1   13.55    1.69
  -7  -5  -1   12.91    0.79
   7   5   1   16.00    1.28
   7   5   1   14.36    0.87
  -8  -5  -1   22.14    2.31
  -8  -5  -1   24.80    1.00
  -8  -5  -1   23.99    0.91
   8   5   1   23.39    0.92
   8   5   1   25.40    1.77
  -9  -5  -1    7.79    1.78
   9   5   1    7.22    1.26
 -10  -5  -1   19.78    2.55
  10   5   1   15.91    1.80
 -11  -5  -1    0.89    1.10
  11   5   1    2.75    0.74
 -12  -5  -1    3.64    1.57
  12   5   1    1.25    0.72
  12  -6  -1    0.23    0.68
 -12   6   1    2.38    1.00
 -12   6   1    0.84    1.01
  11  -6  -1   -0.80    0.51
 -11   6   1    1.60    0.84
 -11   6   1    0.07    0.74
  10  -6  -1    6.00    0.70
 -10   6   1    6.36    1.85
 -10   6   1    5.15    1.25
   9  -6  -1   -0.08    0.33
  -9   6   1    0.32    0.64
  -9   6   1   -0.35    0.47
   8  -6  -1    3.86    0.77
  -8   6   1    3.82    1.13
  -8   6   1    4.83    1.08
   7  -6  -1    2.24    0.55
  -7   6   1    2.13    0.66
  -7   6   1    0.97    0.67
   6  -6  -1   -0.11    0.25
   6  -6  -1    0.75    0.28
  -6   6   1    0.25    0.45
  -6   6   1    0.44    0.37
   5  -6  -1    1.78    0.37
   5  -6  -1    2.30    0.54
  -5   6   1    1.74    0.45
  -5   6   1    2.50    0.81
   4  -6  -1   38.69    1.13
   4  -6  -1   39.79    1.93
  -4   6   1   37.93    2.30
  -4   6   1   37.08    1.40
   3  -6  -1   47.10    2.10
   3  -6  -1   46.92    1.10
  -3   6   1   45.76    1.22
  -3   6   1   48.89    2.40
   2  -6  -1  231.95    5.37
  -2   6   1  240.61    5.71
   1  -6  -1   17.15    1.20
  -1   6   1   19.93    1.24
  -1   6   1   18.31    0.60
  -1   6   1   19.04    0.51
   0  -6  -1  357.22    7.06
   0  -6  -1  354.96    5.97
   0   6   1  357.76    6.64
   0   6   1  347.73    5.82
  -1  -6  -1   11.95    0.97
  -1  -6  -1   12.67    0.92
   1   6   1   12.45    0.89
   1   6   1   11.90    0.84
  -2  -6  -1   72.35    2.65
  -2  -6  -1   70.39    2.47
   2   6   1   70.04    2.44
   2   6   1   68.39    2.30
  -3  -6  -1  121.61    3.95
  -3  -6  -1  121.03    3.38
   3   6   1  125.39    3.39
  -4  -6  -1   44.49    2.44
  -4  -6  -1   41.65    1.80
   4   6   1   41.36    1.90
  -5  -6  -1    5.44    1.06
  -5  -6  -1    4.12    0.68
   5   6   1    5.22    0.65
   5   6   1    3.83    0.71
  -6  -6  -1   45.35    2.88
  -6  -6  -1   43.86    1.80
   6   6   1   43.13    2.17
   6   6   1   41.30    1.80
  -7  -6  -1    6.86    0.69
  -7  -6  -1    6.84    1.46
   7   6   1    7.60    0.94
   7   6   1    6.20    0.73
  -8  -6  -1   17.58    2.08
  -8  -6  -1   15.77    0.89
  -8  -6  -1   16.18    1.07
   8   6   1   13.89    0.93
   8   6   1   14.62    1.37
  -9  -6  -1    6.67    1.70
   9   6   1    6.70    1.25
 -10  -6  -1   10.34    2.19
  10   6   1    7.69    1.44
 -11  -6  -1   -1.26    0.79
  11   6   1    0.69    0.53
  12   6   1   -0.53    0.44
  12  -7  -1    2.39    1.19
 -12   7   1    1.57    1.31
 -12   7   1    1.00    0.80
  11  -7  -1    1.07    0.74
  11  -7  -1    2.42    0.55
 -11   7   1    1.29    1.02
 -11   7   1    3.16    1.36
  10  -7  -1    4.02    0.79
 -10   7   1    3.26    1.08
 -10   7   1    4.18    1.31
   9  -7  -1    0.15    0.39
  -9   7   1   -0.80    0.54
  -9   7   1    0.90    0.58
   8  -7  -1    2.43    0.65
  -8   7   1    1.70    0.75
  -8   7   1    2.44    0.69
   7  -7  -1    9.43    1.03
  -7   7   1    8.16    0.99
  -7   7   1    7.30    1.54
   6  -7  -1    2.10    0.54
   6  -7  -1    1.81    0.36
  -6   7   1    2.16    0.55
  -6   7   1    0.64    0.52
   5  -7  -1    3.72    0.37
   5  -7  -1    3.69    0.75
  -5   7   1    3.48    0.57
   4  -7  -1    0.85    0.18
   4  -7  -1    1.07    0.36
  -4   7   1    0.60    0.21
  -4   7   1    0.77    0.44
   3  -7  -1   13.20    1.15
  -3   7   1   13.61    1.32
   2  -7  -1    1.92    0.54
  -2   7   1    2.05    0.58
   1  -7  -1  147.43    4.23
  -1   7   1  145.82    2.32
  -1   7   1  148.88    2.19
  -1   7   1  147.95    4.09
   0  -7  -1   17.30    0.87
   0  -7  -1   17.35    1.29
   0   7   1   16.32    0.84
   0   7   1   17.35    1.17
   0   7   1   15.81    0.79
  -1  -7  -1    2.10    0.55
  -1  -7  -1    3.39    0.45
   1   7   1    3.00    0.59
   1   7   1    2.27    0.47
  -2  -7  -1    2.40    0.54
  -2  -7  -1    2.83    0.60
   2   7   1    2.04    0.55
   2   7   1    1.90    0.49
  -3  -7  -1    0.43    0.26
  -3  -7  -1   -0.24    0.23
   3   7   1   -0.20    0.15
  -4  -7  -1    6.88    1.22
  -4  -7  -1    6.30    0.73
   4   7   1    7.41    0.83
  -5  -7  -1  183.81    4.56
  -5  -7  -1  182.61    5.94
   5   7   1  183.10    4.87
  -6  -7  -1    1.95    0.44
  -6  -7  -1    0.84    0.61
   6   7   1    1.18    0.48
  -7  -7  -1   13.37    1.67
  -7  -7  -1   11.32    0.98
   7   7   1   12.05    1.22
  -8  -7  -1   11.51    0.95
  -8  -7  -1   14.74    1.95
  -8  -7  -1   11.61    1.21
   8   7   1   13.44    1.33
   8   7   1   12.46    1.04
  -9  -7  -1    0.57    0.64
  -9  -7  -1    0.81    0.35
   9   7   1    1.43    0.65
 -10  -7  -1    5.08    1.74
  10   7   1    4.95    1.15
 -11  -7  -1    1.72    1.18
  11   7   1    0.69    0.64
  11  -8  -1    0.31    0.46
  11  -8  -1   -0.13    0.50
 -11   8   1    0.68    0.91
 -11   8   1    0.81    0.89
  10  -8  -1    0.66    0.49
 -10   8   1    1.11    0.72
 -10   8   1   -0.04    0.71
   9  -8  -1    0.72    0.40
  -9   8   1    0.74    0.71
   8  -8  -1    8.12    1.02
  -8   8   1    9.84    1.16
  -8   8   1    9.89    1.96
   7  -8  -1   86.97    3.44
  -7   8   1   88.34    3.16
  -7   8   1   86.02    4.54
   6  -8  -1    3.96    1.03
  -6   8   1    4.77    0.75
  -6   8   1    5.19    1.37
   5  -8  -1   24.81    0.88
   5  -8  -1   27.24    1.81
  -5   8   1   24.45    1.11
  -5   8   1   24.47    2.09
   4  -8  -1   43.01    2.28
   4  -8  -1   39.93    0.87
  -4   8   1   38.96    2.59
   3  -8  -1    4.23    0.89
  -3   8   1    3.93    0.98
   2  -8  -1   -0.19    0.18
  -2   8   1   -0.10    0.20
   1  -8  -1    5.50    0.99
  -1   8   1    5.67    0.77
   0  -8  -1    8.59    0.96
   0  -8  -1    7.18    0.56
   0   8   1    7.23    0.82
   0   8   1    7.44    0.54
   0   8   1    7.81    0.58
  -1  -8  -1   15.75    1.27
  -1  -8  -1   15.39    1.07
   1   8   1   14.39    0.95
   1   8   1   15.55    1.15
  -2  -8  -1   61.91    2.56
  -2  -8  -1   63.33    2.68
   2   8   1   62.72    2.45
   2   8   1   62.95    2.38
  -3  -8  -1   20.56    1.48
  -3  -8  -1   21.26    1.58
   3   8   1   20.75    1.39
  -4  -8  -1    1.29    0.44
  -4  -8  -1    0.76    0.31
   4   8   1    1.14    0.48
  -5  -8  -1   98.30    4.31
  -5  -8  -1  100.99    3.41
   5   8   1  108.25    3.69
  -6  -8  -1   13.73    1.17
  -6  -8  -1   12.04    1.61
   6   8   1   13.58    1.31
  -7  -8  -1   11.14    1.08
  -7  -8  -1   12.17    2.12
   7   8   1   12.51    1.26
  -8  -8  -1    5.12    1.44
  -8  -8  -1    2.89    0.68
   8   8   1    4.08    0.95
  -9  -8  -1    0.00    0.40
  -9  -8  -1    1.01    1.48
   9   8   1   -0.49    0.37
 -10  -8  -1    3.67    1.36
  10   8   1    4.39    1.14
 -11  -8  -1   -0.22    0.83
  11   8   1    0.28    0.55
  11  -9  -1    0.52    0.61
 -11   9   1    0.86    1.15
 -11   9   1    1.63    0.93
  10  -9  -1    0.69    0.50
 -10   9   1    0.45    0.92
 -10   9   1    0.09    0.75
   9  -9  -1    1.59    0.56
  -9   9   1    0.67    0.69
  -9   9   1    0.38    0.80
   8  -9  -1   23.84    1.88
  -8   9   1   18.47    2.34
  -8   9   1   21.37    1.62
   7  -9  -1    6.49    0.90
   7  -9  -1    4.56    0.48
  -7   9   1    3.79    0.70
  -7   9   1    2.68    1.01
   6  -9  -1   82.19    3.52
   6  -9  -1   79.44    1.88
  -6   9   1   77.25    4.17
  -6   9   1   77.34    2.25
   5  -9  -1    3.13    0.77
  -5   9   1    3.39    1.06
   4  -9  -1    9.63    1.12
  -4   9   1   12.67    1.52
  -3   9   1    0.62    0.44
   2  -9  -1   23.02    1.87
  -2   9   1   21.15    1.76
   1  -9  -1   19.69    1.98
  -1   9   1   20.88    1.86
   0  -9  -1   19.41    0.91
   0  -9  -1   18.23    1.54
   0   9   1   19.97    0.83
   0   9   1   18.56    1.46
   0   9   1   18.79    0.88
  -1  -9  -1   18.98    1.17
  -1  -9  -1   17.51    1.46
   1   9   1   17.38    1.11
  -2  -9  -1    8.30    1.03
  -2  -9  -1    8.63    0.94
   2   9   1    9.27    0.93
   2   9   1    9.46    0.98
  -3  -9  -1  131.51    4.38
  -3  -9  -1  132.29    4.31
   3   9   1  131.18    4.04
  -4  -9  -1   61.37    2.76
  -4  -9  -1   51.15    2.88
   4   9   1   55.37    2.56
  -5  -9  -1   59.65    2.69
  -5  -9  -1   49.26    3.86
   5   9   1   59.72    2.74
  -6  -9  -1    3.70    0.77
  -6  -9  -1    4.08    1.13
   6   9   1    3.61    0.86
  -7  -9  -1    2.21    0.81
  -7  -9  -1    2.47    0.64
   7   9   1    2.18    0.76
  -8  -9  -1    1.15    0.60
  -8  -9  -1    1.44    0.97
  -9  -9  -1    0.77    0.62
  -9  -9  -1    2.05    1.13
   9   9   1    2.01    0.79
 -10  -9  -1    0.71    1.06
  10   9   1   -0.12    0.51
  10 -10  -1   13.34    1.43
 -10  10   1    9.34    1.62
 -10  10   1   12.03    2.51
   9 -10  -1   10.24    1.20
  -9  10   1    8.06    1.98
  -9  10   1    5.41    1.12
   8 -10  -1    0.52    0.53
  -8  10   1    1.39    0.80
  -8  10   1    2.03    0.63
   7 -10  -1    0.69    0.28
   7 -10  -1    0.68    0.63
  -7  10   1    0.59    0.39
  -7  10   1   -0.71    0.58
   6 -10  -1    8.32    1.43
  -6  10   1    7.79    1.76
   5 -10  -1   35.66    2.36
  -5  10   1   37.27    2.89
   4 -10  -1   25.37    1.96
  -4  10   1   26.37    2.29
   3 -10  -1    0.37    0.32
  -3  10   1   -0.01    0.49
   2 -10  -1    0.26    0.34
  -2  10   1   -0.48    0.37
   1 -10  -1    4.48    0.98
  -1  10   1    6.75    1.22
   0 -10  -1    0.09    0.16
   0 -10  -1    0.09    0.25
   0  10   1    0.10    0.14
   0  10   1    0.30    0.31
   0  10   1    0.45    0.17
  -1 -10  -1    0.06    0.29
  -1 -10  -1    0.50    0.25
   1  10   1    0.28    0.31
  -2 -10  -1   29.68    2.03
  -2 -10  -1   26.16    1.69
   2  10   1   28.99    1.81
  -3 -10  -1   69.93    3.19
  -3 -10  -1   67.56    3.08
   3  10   1   67.78    2.94
  -4 -10  -1   45.71    2.52
  -4 -10  -1   43.52    2.63
   4  10   1   46.93    2.44
  -5 -10  -1    4.98    0.99
  -5 -10  -1    6.13    1.37
   5  10   1    7.03    0.92
  -6 -10  -1   11.38    1.57
  -6 -10  -1   10.98    1.26
   6  10   1   11.78    1.29
  -7 -10  -1    0.40    0.62
  -7 -10  -1   -0.74    0.58
   7  10   1    1.15    0.55
  -8 -10  -1   16.67    1.44
  -8 -10  -1   19.00    2.41
   8  10   1   17.56    1.71
  -9 -10  -1    0.53    0.83
  -9 -10  -1   -0.39    0.57
   9  10   1    0.45    0.59
 -10 -10  -1    0.47    1.07
  10  10   1    0.81    0.69
  10 -11  -1    1.70    0.79
 -10  11   1    0.60    0.92
   9 -11  -1    1.23    0.63
  -9  11   1    1.99    1.15
   8 -11  -1    0.01    0.53
  -8  11   1   -0.63    0.66
   7 -11  -1    2.25    0.69
  -7  11   1    3.42    1.28
   6 -11  -1    1.14    0.55
  -6  11   1    1.70    0.99
   5 -11  -1    6.21    1.25
  -5  11   1    6.85    1.73
   4 -11  -1    3.36    0.91
  -4  11   1    2.89    0.99
   3 -11  -1    1.28    0.70
  -3  11   1    2.34    0.84
   2 -11  -1    2.53    0.78
  -2  11   1    3.98    1.07
   1 -11  -1    4.80    1.06
  -1  11   1    3.74    0.99
   0 -11  -1    3.34    0.92
   0  11   1    1.41    0.18
   0  11   1    2.36    0.75
   0  11   1    1.56    0.19
  -1 -11  -1   16.61    1.13
  -1 -11  -1   15.13    1.56
   1  11   1   15.08    1.14
   1  11   1   16.04    1.09
   1  11   1   15.13    1.42
  -2 -11  -1    0.23    0.32
   2  11   1    0.26    0.39
  -3 -11  -1   14.88    1.44
  -3 -11  -1   12.69    1.39
   3  11   1   13.02    1.32
  -4 -11  -1    0.79    0.47
   4  11   1    1.50    0.57
  -5 -11  -1    4.20    1.06
  -5 -11  -1    3.34    0.93
   5  11   1    4.92    1.02
  -6 -11  -1    1.21    0.71
  -6 -11  -1   -0.16    0.44
   6  11   1    0.60    0.58
  -7 -11  -1    0.28    0.55
  -7 -11  -1    0.24    0.84
   7  11   1    1.21    0.62
  -8 -11  -1   -0.82    0.53
  -8 -11  -1    0.59    0.80
   8  11   1   -0.19    0.50
  -9 -11  -1    0.27    0.75
  -9 -11  -1    0.41    0.94
   9  11   1    0.77    0.62
   9 -12  -1    0.30    0.75
  -9  12   1    1.72    1.13
   8 -12  -1    1.66    0.72
  -8  12   1    1.32    0.92
   7 -12  -1    8.03    1.56
  -7  12   1   10.03    2.22
   6 -12  -1   10.10    1.38
  -6  12   1    9.30    2.02
   5 -12  -1    0.42    0.43
  -5  12   1    3.19    1.00
   4 -12  -1   15.74    1.65
  -4  12   1   14.47    2.38
   3 -12  -1   10.47    1.37
  -3  12   1   13.45    1.78
   2 -12  -1    8.15    1.46
  -2  12   1    8.76    1.64
   1 -12  -1    6.88    1.36
  -1  12   1    6.61    1.35
   0 -12  -1    9.21    1.31
   0  12   1    8.69    1.59
  -1 -12  -1   15.17    1.61
  -1 -12  -1   15.32    0.98
   1  12   1   14.71    0.97
   1  12   1   16.68    1.55
   1  12   1   14.94    0.89
  -2 -12  -1   12.41    1.12
  -2 -12  -1   11.03    1.42
   2  12   1   12.28    1.34
  -3 -12  -1    0.34    0.50
  -3 -12  -1    0.78    0.61
   3  12   1    0.10    0.32
  -4 -12  -1    5.52    1.11
  -4 -12  -1    3.73    1.11
   4  12   1    4.78    1.10
  -5 -12  -1    0.28    0.54
  -5 -12  -1   -0.19    0.61
   5  12   1    0.84    0.65
  -6 -12  -1    2.89    0.79
  -6 -12  -1   -0.07    0.44
   6  12   1    0.87    0.53
  -7 -12  -1    0.74    0.78
  -7 -12  -1   -0.11    0.65
   7  12   1   -0.23    0.51
  -8 -12  -1   -0.03    0.64
  -8 -12  -1   -0.43    0.75
   8  12   1    0.41    0.65
   8 -13  -1    2.02    0.98
  -8  13   1    2.28    1.10
   7 -13  -1   -0.40    0.50
  -7  13   1   -0.01    0.85
   6 -13  -1   -0.17    0.53
  -6  13   1    1.13    0.65
   5 -13  -1    4.07    1.15
  -5  13   1    5.53    1.52
  -4  13   1   -0.77    0.44
   3 -13  -1    6.23    1.30
  -3  13   1    6.89    1.59
   2 -13  -1    5.94    1.42
  -2  13   1    9.22    1.87
   1 -13  -1   -0.31    0.41
  -1  13   1   -0.61    0.45
   0 -13  -1    8.38    1.56
   0  13   1   10.23    1.39
  -1 -13  -1    0.58    0.55
   1  13   1    0.46    0.55
   1  13   1    0.64    0.31
   1  13   1    0.42    0.28
  -2 -13  -1    0.57    0.41
  -2 -13  -1    0.01    0.24
   2  13   1   -0.38    0.36
   2  13   1   -0.04    0.41
  -3 -13  -1    0.48    0.57
  -3 -13  -1    0.38    0.42
   3  13   1    0.30    0.43
  -4 -13  -1   -1.13    0.44
   4  13   1    0.61    0.58
  -5 -13  -1    1.78    0.84
  -5 -13  -1    1.12    0.67
   5  13   1    1.76    0.80
  -6 -13  -1   -0.72    0.66
  -6 -13  -1    0.88    0.71
   6  13   1    0.66    0.63
  -7 -13  -1    0.76    0.93
  -7 -13  -1    1.46    0.79
   7  13   1    0.81    0.66
  -8 -13  -1   -0.71    0.75
  -8 -13  -1   -0.30    0.98
   8  13   1    1.01    0.77
   7 -14  -1    4.60    1.38
  -7  14   1    5.36    1.31
   6 -14  -1    0.36    0.65
  -6  14   1    0.87    0.96
   5 -14  -1    0.30    0.63
  -5  14   1    0.37    0.84
   4 -14  -1    0.17    0.57
  -4  14   1    0.65    0.77
   3 -14  -1    3.35    1.06
  -3  14   1    3.14    1.21
   2 -14  -1    0.63    0.52
  -2  14   1   -0.38    0.62
   1 -14  -1   -0.12    0.35
  -1  14   1   -0.38    0.60
   0 -14  -1    1.32    0.79
   0  14   1    1.56    0.75
  -1 -14  -1   10.42    1.89
   1  14   1    9.35    1.80
  -2 -14  -1    1.07    0.66
   2  14   1   -0.10    0.59
   2  14   1    1.11    0.48
  -3 -14  -1    1.60    0.81
   3  14   1    4.19    1.13
  -4 -14  -1    2.64    0.99
  -4 -14  -1    5.44    1.14
   4  14   1    6.52    1.32
  -5 -14  -1    3.78    1.15
  -5 -14  -1    3.86    1.24
   5  14   1    5.54    1.31
  -6 -14  -1    0.16    0.86
  -6 -14  -1    1.68    0.92
   6  14   1    1.73    0.76
   6 -15  -1    2.01    1.04
   5 -15  -1    8.44    1.71
  -5  15   1    6.73    1.89
   4 -15  -1    1.18    0.90
  -4  15   1    2.12    1.06
   3 -15  -1    7.16    1.64
  -3  15   1    9.27    2.12
   2 -15  -1    4.30    1.35
  -2  15   1    4.29    1.24
   1 -15  -1    7.05    1.37
  -1  15   1    8.21    1.83
   0 -15  -1    0.24    0.64
   0  15   1   -0.76    0.41
  -1 -15  -1    7.20    1.48
   1  15   1    8.01    1.62
  -2 -15  -1    2.02    0.75
   2  15   1    1.63    0.97
  -3 -15  -1    4.26    1.27
   3  15   1    3.63    1.29
  -4 -15  -1    6.39    1.54
   4  15   1    5.79    1.35
  -5 -15  -1   10.07    1.29
  -5 -15  -1    7.10    1.65
   5  15   1    7.46    1.51
   3 -16  -1    1.59    0.90
  -3  16   1    1.20    1.03
   2 -16  -1    3.04    1.07
  -2  16   1    1.44    1.09
   1 -16  -1    0.56    0.65
  -1  16   1   -0.79    0.83
   0 -16  -1    5.12    1.46
   0  16   1    3.43    1.17
  -1 -16  -1    2.94    1.14
   1  16   1    4.83    1.41
  -2 -16  -1   -0.85    0.48
   2  16   1    0.47    0.87
  -3 -16  -1    9.81    1.86
   3  16   1    8.83    1.69
   3  16  -2    1.44    0.89
  -3 -16   2    2.48    1.10
   2  16  -2   -0.20    0.69
  -2 -16   2   -0.65    0.72
   1  16  -2    1.39    1.01
  -1 -16   2    1.39    0.88
   0  16  -2    4.22    1.45
   0 -16   2    4.13    1.30
  -1  16  -2    0.02    0.96
   1 -16   2    3.20    1.10
  -2  16  -2    1.15    1.17
   2 -16   2    3.52    0.99
   6  15  -2    3.87    1.17
  -6 -15   2    5.18    1.42
   5  15  -2    0.42    0.67
  -5 -15   2   -0.03    0.76
  -5 -15   2    0.75    0.75
   4  15  -2    1.68    0.96
  -4 -15   2    0.22    0.73
   3  15  -2    1.22    0.78
  -3 -15   2   -0.11    0.70
   2  15  -2    1.96    0.77
  -2 -15   2   -0.16    0.61
   1  15  -2   12.61    2.14
  -1 -15   2   10.87    2.01
   0  15  -2   -0.03    0.71
   0 -15   2    1.29    0.76
  -1  15  -2   -0.09    0.75
   1 -15   2    0.71    0.74
  -2  15  -2    2.78    1.03
   2 -15   2    0.09    0.55
  -3  15  -2    4.80    1.44
   3 -15   2    4.08    1.19
  -4  15  -2    0.44    0.86
   4 -15   2    1.98    0.69
   5 -15   2    0.02    0.65
   7  14  -2    6.90    1.41
  -7 -14   2    7.27    1.64
  -7 -14   2    6.17    1.40
   6  14  -2    1.12    0.77
  -6 -14   2    1.01    0.96
  -6 -14   2    2.19    1.10
   5  14  -2    0.34    0.64
  -5 -14   2    0.05    0.55
  -5 -14   2    2.62    0.77
   4  14  -2    0.98    0.52
  -4 -14   2   -0.44    0.55
  -4 -14   2    1.99    0.57
  -3 -14   2    1.74    0.52
  -3 -14   2    1.23    0.68
   2  14  -2    9.43    1.64
  -2 -14   2    8.51    1.59
   1  14  -2    3.01    0.98
  -1 -14   2    2.24    0.86
   0  14  -2   -0.96    0.46
   0 -14   2    0.55    0.65
   1 -14   2    0.10    0.41
  -2  14  -2    2.57    0.93
   2 -14   2    2.20    0.95
  -3  14  -2   -0.22    0.78
   3 -14   2    0.01    0.62
  -4  14  -2    2.98    1.30
   4 -14   2    3.93    1.10
  -5  14  -2    0.83    1.09
   5 -14   2    0.87    0.73
  -6  14  -2   -1.32    0.84
   6 -14   2   -0.10    0.60
   8  13  -2    0.62    0.51
  -8 -13   2   -0.14    0.76
   7  13  -2   10.39    1.72
  -7 -13   2    7.75    1.53
  -7 -13   2   12.32    1.53
   6  13  -2    0.03    0.45
  -6 -13   2   -0.95    0.55
  -6 -13   2   -0.79    0.58
   5  13  -2    1.05    0.63
  -5 -13   2    2.12    0.78
  -5 -13   2    1.32    0.80
   4  13  -2    1.18    0.65
  -4 -13   2    1.56    0.74
  -4 -13   2    3.42    0.72
   3  13  -2    4.83    1.13
  -3 -13   2    2.94    0.92
  -3 -13   2    6.58    0.88
   2  13  -2    6.16    1.33
  -2 -13   2    5.97    0.67
  -2 -13   2    5.05    1.23
   1  13  -2   15.49    1.73
  -1 -13   2   16.62    1.92
   0  13  -2   -0.15    0.56
   0 -13   2    0.04    0.42
  -1  13  -2    6.53    1.50
   1 -13   2    7.49    1.53
  -2  13  -2    2.06    0.87
   2 -13   2    0.50    0.68
  -3  13  -2    1.63    0.89
   3 -13   2    1.78    0.80
  -4  13  -2    0.17    0.72
   4 -13   2    1.28    0.58
  -5  13  -2   -0.05    0.53
   5 -13   2   -0.69    0.53
  -6  13  -2   -0.74    0.72
   6 -13   2   -0.66    0.45
  -7  13  -2    1.31    1.16
   7 -13   2    0.48    0.64
   9  12  -2    2.80    1.00
  -9 -12   2    2.85    1.02
  -9 -12   2    5.27    1.24
   8  12  -2    2.03    0.77
  -8 -12   2    3.30    0.98
  -8 -12   2    2.47    0.78
   7  12  -2   -0.35    0.42
  -7 -12   2    0.69    0.50
  -7 -12   2   -1.09    0.49
   6  12  -2    0.29    0.42
  -6 -12   2    0.26    0.59
   5  12  -2    1.01    0.47
  -5 -12   2    0.06    0.56
  -5 -12   2    1.25    0.68
   4  12  -2   16.30    1.51
  -4 -12   2   16.48    1.52
  -4 -12   2   13.09    1.52
   3  12  -2    0.83    0.48
  -3 -12   2    0.43    0.55
  -3 -12   2    2.37    0.49
   2  12  -2   22.71    1.11
   2  12  -2   25.75    1.95
  -2 -12   2   27.03    1.41
  -2 -12   2   24.26    2.12
   1  12  -2    0.41    0.36
  -1 -12   2    0.23    0.20
  -1 -12   2   -0.24    0.32
   0  12  -2   16.30    1.71
   0 -12   2   13.99    1.64
  -1  12  -2   13.68    1.70
   1 -12   2   10.35    1.44
  -2  12  -2    4.02    1.07
   2 -12   2    3.51    1.00
  -3  12  -2    2.42    0.90
   3 -12   2    0.94    0.58
  -4  12  -2    3.09    1.20
   4 -12   2    3.45    0.84
   5 -12   2    0.88    0.63
  -6  12  -2    0.43    0.75
  -7  12  -2    0.73    0.81
   7 -12   2    0.75    0.63
  -8  12  -2   15.02    2.82
   8 -12   2   13.24    1.64
  10  11  -2    2.25    0.93
 -10 -11   2    2.24    1.37
   9  11  -2    5.40    1.21
  -9 -11   2    3.40    0.89
  -9 -11   2    5.70    1.32
  -8 -11   2    8.92    1.83
  -8 -11   2    8.66    1.17
   7  11  -2    3.18    0.89
  -7 -11   2    3.21    0.97
  -7 -11   2    2.15    0.74
   6  11  -2    0.50    0.42
  -6 -11   2    0.42    0.43
  -6 -11   2   -0.23    0.62
   5  11  -2    1.67    0.60
  -5 -11   2    2.17    0.74
  -5 -11   2    0.66    0.60
   4  11  -2   18.32    1.51
  -4 -11   2   15.03    1.46
  -4 -11   2   15.97    1.65
   3  11  -2    1.68    0.55
  -3 -11   2    2.52    0.56
  -3 -11   2    0.52    0.45
   2  11  -2    8.26    1.03
   2  11  -2    5.18    0.58
  -2 -11   2    7.87    0.77
  -2 -11   2    5.84    1.21
   1  11  -2    1.29    0.31
   1  11  -2    0.44    0.44
  -1 -11   2    1.12    0.59
  -1 -11   2    1.03    0.32
   0  11  -2   22.86    1.94
   0 -11   2   17.66    1.75
  -1  11  -2   23.92    2.04
   1 -11   2   24.79    2.11
  -2  11  -2   10.73    1.80
   2 -11   2    9.09    1.27
  -3  11  -2    1.27    0.72
   3 -11   2    1.15    0.58
  -4  11  -2    4.92    1.27
   4 -11   2    5.69    1.23
  -5  11  -2    2.25    0.99
   5 -11   2    2.54    0.87
   6 -11   2    0.92    0.57
  -7  11  -2   -0.57    0.81
   7 -11   2    0.41    0.59
  -8  11  -2    9.64    2.14
   8 -11   2   11.44    1.48
  -9  11  -2    1.25    1.09
   9 -11   2   -1.17    0.63
  11  10  -2    0.94    0.62
 -11 -10   2    0.76    0.78
  10  10  -2   -0.60    0.47
 -10 -10   2   -0.76    0.70
 -10 -10   2    1.40    0.81
   9  10  -2    1.13    0.53
  -9 -10   2    0.47    1.21
  -9 -10   2    1.30    0.55
   8  10  -2    6.56    1.21
  -8 -10   2    6.24    1.47
  -8 -10   2    4.65    0.98
   7  10  -2   83.30    3.44
  -7 -10   2   87.60    3.59
  -7 -10   2   80.18    4.28
   6  10  -2    0.63    0.41
  -6 -10   2    0.16    0.55
  -6 -10   2    1.47    0.65
   5  10  -2    9.92    1.10
  -5 -10   2    9.00    1.18
  -5 -10   2   10.05    1.26
   4  10  -2    2.83    0.73
  -4 -10   2    1.25    0.57
  -4 -10   2    2.18    0.68
   3  10  -2    2.42    0.67
  -3 -10   2    3.32    0.83
  -3 -10   2    2.37    0.61
   2  10  -2    6.06    0.79
   2  10  -2    4.16    0.50
  -2 -10   2    4.81    0.76
  -2 -10   2    5.05    1.06
   1  10  -2   16.43    0.78
   1  10  -2   18.55    1.48
  -1 -10   2   15.85    0.94
  -1 -10   2   14.33    1.52
   0  10  -2   -0.60    0.27
   0 -10   2   -0.09    0.42
  -1  10  -2    1.25    0.61
   1 -10   2    1.78    0.69
  -2  10  -2    0.19    0.48
   2 -10   2    0.05    0.37
  -3  10  -2   27.60    2.28
   3 -10   2   26.08    2.10
  -4  10  -2    0.74    0.63
   4 -10   2   -0.02    0.28
  -5  10  -2    0.56    0.75
   5 -10   2    1.68    0.65
  -6  10  -2    0.81    0.71
   6 -10   2    0.91    0.55
   6 -10   2    1.64    0.30
   6 -10   2    1.53    0.33
  -7  10  -2    7.64    0.90
   7 -10   2    8.59    1.54
   7 -10   2    9.35    0.76
  -8  10  -2    9.35    1.23
  -8  10  -2   13.28    2.47
   8 -10   2   13.60    1.47
   8 -10   2    9.40    1.06
  -9  10  -2    1.14    0.86
  -9  10  -2    0.98    0.89
   9 -10   2    0.25    0.67
   9 -10   2    1.83    0.82
  11   9  -2    0.62    0.72
 -11  -9   2    0.83    0.94
  10   9  -2    1.09    0.55
 -10  -9   2    0.56    0.46
 -10  -9   2    0.27    0.65
   9   9  -2    2.64    0.89
  -9  -9   2    0.98    0.75
  -9  -9   2    3.77    0.74
   8   9  -2   15.68    1.43
  -8  -9   2   16.21    1.93
  -8  -9   2   17.11    1.32
   7   9  -2    1.78    0.61
  -7  -9   2    0.75    0.56
  -7  -9   2    1.80    0.50
   6   9  -2   34.55    1.98
  -6  -9   2   36.12    2.07
  -6  -9   2   37.69    2.58
   5   9  -2   -0.49    0.22
  -5  -9   2   -0.07    0.27
  -5  -9   2    0.51    0.43
  -4  -9   2    7.52    0.99
  -4  -9   2    6.75    0.94
   3   9  -2   23.72    1.47
  -3  -9   2   24.18    1.78
  -3  -9   2   24.97    1.61
   2   9  -2   44.78    2.14
   2   9  -2   44.95    1.51
  -2  -9   2   47.70    2.60
  -2  -9   2   43.78    1.91
   1   9  -2   10.66    1.05
   1   9  -2   10.60    0.63
  -1  -9   2    9.52    1.25
  -1  -9   2   10.92    0.77
   0   9  -2   21.93    0.73
   0   9  -2   24.11    1.72
   0  -9   2   20.97    1.86
   0  -9   2   22.42    0.79
   0  -9   2   22.57    0.77
  -1   9  -2    3.75    0.90
   1  -9   2    2.61    0.80
   2  -9   2    1.13    0.55
  -3   9  -2  405.67    9.85
   3  -9   2  393.74    9.21
  -4   9  -2   33.18    2.55
   4  -9   2   36.37    2.36
   4  -9   2   31.50    0.79
   4  -9   2   34.06    0.86
  -5   9  -2   83.38    4.31
   5  -9   2   81.30    2.15
   5  -9   2   86.77    3.81
   5  -9   2   83.64    2.21
  -6   9  -2    2.59    0.55
  -6   9  -2    4.70    1.33
   6  -9   2    2.53    0.76
   6  -9   2    5.13    0.54
   6  -9   2    4.15    0.59
  -7   9  -2    4.11    1.37
  -7   9  -2    7.13    1.10
   7  -9   2    6.05    1.21
   7  -9   2    7.65    0.91
  -8   9  -2    0.64    0.68
  -8   9  -2   -0.49    0.65
   8  -9   2    0.60    0.47
  -9   9  -2   -0.35    0.78
  -9   9  -2   -0.55    0.59
   9  -9   2    0.64    0.46
 -10   9  -2    1.60    0.97
 -10   9  -2    2.95    1.37
  10  -9   2    1.96    0.89
  10  -9   2    3.68    0.81
  12   8  -2    0.52    0.67
 -12  -8   2   -0.74    0.56
  11   8  -2    1.88    0.79
 -11  -8   2    1.24    1.15
 -10  -8   2    1.38    0.93
 -10  -8   2    0.67    0.41
   9   8  -2    4.32    1.02
  -9  -8   2    3.07    0.63
  -9  -8   2    3.69    1.34
   8   8  -2    7.82    0.97
  -8  -8   2    7.80    1.56
  -8  -8   2    8.58    0.86
   7   8  -2    1.94    0.59
  -7  -8   2    1.88    0.56
  -7  -8   2    1.90    0.78
   6   8  -2    6.57    0.82
  -6  -8   2    6.45    1.41
  -6  -8   2    7.41    0.91
   5   8  -2   27.64    1.61
  -5  -8   2   26.34    1.70
  -5  -8   2   28.88    2.08
   4   8  -2    0.55    0.30
  -4  -8   2    0.50    0.40
   3   8  -2   16.02    1.15
  -3  -8   2   16.41    1.24
  -3  -8   2   16.20    1.38
   2   8  -2   11.31    0.94
   2   8  -2   10.07    0.69
  -2  -8   2   10.67    1.10
  -2  -8   2    8.88    0.84
   1   8  -2    5.85    0.70
   1   8  -2    5.74    0.45
  -1  -8   2    6.13    0.87
  -1  -8   2    6.60    0.57
   0   8  -2   40.42    1.16
   0   8  -2   43.02    2.14
   0  -8   2   41.48    1.22
   0  -8   2   42.04    2.32
  -1   8  -2   11.10    1.16
   1  -8   2   10.73    1.14
  -2   8  -2    0.31    0.42
   2  -8   2    0.43    0.37
  -3   8  -2   39.65    2.55
   3  -8   2   37.37    1.03
   3  -8   2   38.09    0.91
   3  -8   2   41.04    2.36
  -4   8  -2   22.48    2.03
   4  -8   2   18.51    0.93
   4  -8   2   19.57    0.94
  -5   8  -2   60.85    3.50
  -5   8  -2   58.34    2.35
   5  -8   2   65.35    2.98
   5  -8   2   61.22    3.00
  -6   8  -2   16.16    1.29
  -6   8  -2   15.33    1.80
   6  -8   2   18.30    1.59
  -7   8  -2    3.08    0.72
  -7   8  -2    3.92    1.18
   7  -8   2    2.73    0.76
  -8   8  -2    1.75    0.74
  -8   8  -2    4.33    1.36
   8  -8   2    3.13    0.83
  -9   8  -2    0.46    0.70
  -9   8  -2   -0.14    0.63
   9  -8   2    1.10    0.41
 -10   8  -2    1.26    1.03
 -10   8  -2    1.39    0.90
  10  -8   2    1.33    0.83
 -11   8  -2    2.76    1.51
 -11   8  -2    2.29    1.30
  11  -8   2    1.57    0.87
  12   7  -2    1.02    0.70
 -12  -7   2    2.09    1.23
  11   7  -2    4.19    0.97
 -11  -7   2    5.13    1.59
  10   7  -2    0.60    0.38
   9   7  -2    0.26    0.33
  -9  -7   2   -0.02    0.47
  -9  -7   2    1.47    0.68
   8   7  -2   12.59    1.22
  -8  -7   2   12.72    1.64
  -8  -7   2   12.49    0.93
   7   7  -2    8.02    0.92
  -7  -7   2    7.41    0.83
  -7  -7   2    8.47    1.56
   6   7  -2    1.29    0.42
  -6  -7   2    1.52    0.49
  -6  -7   2    0.54    0.44
   5   7  -2   -0.03    0.16
  -5  -7   2    0.25    0.34
  -5  -7   2    0.51    0.28
   4   7  -2    1.09    0.37
  -4  -7   2    1.22    0.45
  -4  -7   2    1.20    0.50
   3   7  -2   31.69    1.50
   3   7  -2   29.51    1.46
  -3  -7   2   30.87    1.78
  -3  -7   2   32.66    1.75
   2   7  -2   28.00    1.16
   2   7  -2   29.32    1.43
  -2  -7   2   28.58    1.74
   1   7  -2    9.92    0.86
   1   7  -2    8.97    0.54
  -1  -7   2   10.26    0.71
  -1  -7   2    8.66    0.98
   0   7  -2   17.84    0.75
   0   7  -2   20.25    1.34
   0  -7   2   19.27    0.81
   0  -7   2   19.69    1.49
  -1   7  -2   10.19    1.04
   1  -7   2   10.38    0.45
   1  -7   2   11.27    1.13
   1  -7   2   10.21    0.51
  -2   7  -2   17.18    1.45
   2  -7   2   15.80    0.67
   2  -7   2   16.36    0.53
   2  -7   2   17.69    1.45
  -3   7  -2    3.52    0.84
   3  -7   2    3.45    0.39
   3  -7   2    3.34    0.35
   3  -7   2    2.06    0.63
  -4   7  -2   -0.26    0.41
  -4   7  -2    0.78    0.32
   4  -7   2    0.14    0.27
   4  -7   2   -0.05    0.20
   4  -7   2    1.57    0.53
  -5   7  -2   -0.64    0.38
  -5   7  -2    0.28    0.33
   5  -7   2    0.30    0.29
   5  -7   2    0.41    0.32
  -6   7  -2  104.34    4.71
  -6   7  -2  100.20    3.60
   6  -7   2  100.14    3.77
  -7   7  -2    0.96    0.54
  -7   7  -2    1.56    0.76
   7  -7   2    1.12    0.47
  -8   7  -2    7.36    1.67
  -8   7  -2    5.18    1.18
  -9   7  -2   -0.58    0.53
  -9   7  -2    0.01    0.57
   9  -7   2    0.40    0.38
   9  -7   2    0.25    0.54
 -10   7  -2    0.73    0.83
 -10   7  -2   -0.19    0.73
  10  -7   2    0.28    0.51
  10  -7   2    1.57    0.55
 -11   7  -2   -0.60    0.77
 -11   7  -2   -1.84    0.85
  11  -7   2   -0.40    0.56
  12   6  -2    2.60    0.81
 -12  -6   2    2.98    1.36
  11   6  -2    2.89    0.76
 -11  -6   2    1.69    1.14
  10   6  -2    1.41    0.63
 -10  -6   2    0.21    0.70
   9   6  -2   -0.33    0.30
  -9  -6   2    0.06    0.18
  -9  -6   2    0.18    0.29
  -9  -6   2   -0.69    0.36
   8   6  -2    2.53    0.68
  -8  -6   2    2.07    0.42
  -8  -6   2    2.53    0.91
   7   6  -2   11.62    1.02
  -7  -6   2    9.65    0.94
  -7  -6   2   10.56    0.84
  -7  -6   2   11.03    1.46
   6   6  -2    8.77    0.86
  -6  -6   2    8.06    0.87
  -6  -6   2    7.60    0.75
  -6  -6   2    8.76    1.16
   5   6  -2    8.70    0.80
  -5  -6   2    9.10    0.84
  -5  -6   2    9.95    1.14
   4   6  -2    0.52    0.28
  -4  -6   2    0.57    0.31
  -4  -6   2    0.88    0.30
   3   6  -2   22.57    1.18
   3   6  -2   21.63    1.23
  -3  -6   2   22.20    1.40
  -3  -6   2   22.44    1.40
   2   6  -2   27.09    1.16
   2   6  -2   29.00    1.29
  -2  -6   2   26.89    1.36
  -2  -6   2   27.03    1.59
   1   6  -2  187.65    3.36
   1   6  -2  186.91    4.10
  -1  -6   2  189.97    4.85
  -1  -6   2  182.43    3.90
  -1  -6   2  188.82    3.81
   0   6  -2  134.96    2.65
   0   6  -2  136.31    3.59
   0  -6   2  139.27    2.68
   0  -6   2  135.51    4.00
  -1   6  -2    7.81    0.86
   1  -6   2    7.09    0.48
   1  -6   2    7.80    0.88
   1  -6   2    7.99    0.37
  -2   6  -2  161.98    4.64
   2  -6   2  161.00    2.96
   2  -6   2  158.99    3.15
   2  -6   2  156.84    4.50
  -3   6  -2   70.16    2.08
  -3   6  -2   67.72    3.03
   3  -6   2   69.19    2.82
   3  -6   2   64.61    1.98
   3  -6   2   72.45    2.08
  -4   6  -2  164.34    4.07
  -4   6  -2  154.49    5.17
   4  -6   2  160.72    4.63
  -5   6  -2  153.35    4.33
   5  -6   2  149.74    4.45
   5  -6   2  146.91    3.98
  -6   6  -2   59.35    2.81
  -6   6  -2   58.12    3.32
   6  -6   2   59.08    2.63
  -7   6  -2   -0.39    0.42
  -7   6  -2   -0.86    0.46
   7  -6   2    0.17    0.26
  -8   6  -2   11.90    1.68
  -8   6  -2   11.11    1.44
   8  -6   2   14.19    1.20
  -9   6  -2   14.85    1.95
  -9   6  -2   15.26    1.88
   9  -6   2   19.42    1.42
   9  -6   2   17.59    2.00
 -10   6  -2    0.54    0.85
 -10   6  -2    1.33    0.79
  10  -6   2    1.98    0.48
  10  -6   2    0.65    0.66
 -11   6  -2   -0.28    0.83
 -11   6  -2    1.73    0.83
  11  -6   2    2.86    1.11
  13   5  -2    1.99    0.75
 -13  -5   2    1.51    1.19
  12   5  -2    0.47    0.63
 -12  -5   2    1.30    0.96
  11   5  -2    2.20    0.72
 -11  -5   2    2.75    1.19
  10   5  -2    0.49    0.49
 -10  -5   2    0.76    0.67
   9   5  -2    1.68    0.54
  -9  -5   2    2.61    1.06
   8   5  -2    1.68    0.45
  -8  -5   2    2.04    0.27
  -8  -5   2    1.45    0.35
  -8  -5   2    3.59    0.96
   7   5  -2   12.54    1.03
  -7  -5   2   12.46    0.75
  -7  -5   2    9.95    0.83
  -7  -5   2   11.10    1.42
   6   5  -2    1.85    0.50
  -6  -5   2    1.93    0.48
  -6  -5   2    1.92    0.67
  -6  -5   2    1.17    0.40
   5   5  -2    4.24    0.54
   5   5  -2    3.65    0.63
  -5  -5   2    4.63    0.77
  -5  -5   2    4.05    0.85
  -5  -5   2    4.51    0.54
   4   5  -2   15.88    1.10
   4   5  -2   15.70    0.96
  -4  -5   2   16.63    1.17
  -4  -5   2   17.48    1.33
  -4  -5   2   15.51    1.06
   3   5  -2   -0.07    0.15
   3   5  -2    0.31    0.18
   3   5  -2    0.08    0.14
  -3  -5   2    0.44    0.17
  -3  -5   2    0.34    0.22
  -3  -5   2    0.17    0.24
  -3  -5   2    0.09    0.15
   2   5  -2  192.02    3.79
   2   5  -2  180.73    4.43
   2   5  -2  187.64    3.71
  -2  -5   2  187.62    4.48
  -2  -5   2  189.13    4.67
  -2  -5   2  181.69    3.67
  -2  -5   2  188.72    4.12
   1   5  -2   21.65    1.03
   1   5  -2   21.28    0.80
   1   5  -2   22.67    1.36
  -1  -5   2   21.95    0.98
  -1  -5   2   21.96    1.34
  -1  -5   2   22.13    0.98
  -1  -5   2   21.57    1.39
   0   5  -2   51.82    1.38
   0   5  -2   46.55    1.78
   0  -5   2   51.62    1.27
   0  -5   2   49.10    1.58
   0  -5   2   54.90    2.21
  -1   5  -2   46.71    1.98
   1  -5   2   43.80    1.66
   1  -5   2   48.06    1.17
   1  -5   2   45.26    1.38
   1  -5   2   44.82    2.04
  -2   5  -2    2.02    0.58
  -2   5  -2    1.24    0.29
   2  -5   2    1.13    0.37
   2  -5   2    1.15    0.27
   2  -5   2    1.27    0.31
  -3   5  -2   11.60    0.86
  -3   5  -2   12.07    1.16
   3  -5   2   12.25    0.87
   3  -5   2   13.10    1.06
  -4   5  -2   97.80    3.12
  -4   5  -2   99.22    3.82
   4  -5   2  103.05    3.34
   4  -5   2   92.51    2.89
  -5   5  -2   25.14    1.96
  -5   5  -2   24.11    1.65
   5  -5   2   24.82    1.55
  -6   5  -2    1.22    0.52
  -6   5  -2    1.23    0.63
   6  -5   2    1.17    0.47
  -7   5  -2    0.16    0.58
  -7   5  -2   -0.54    0.32
   7  -5   2   -0.10    0.25
  -8   5  -2   -0.19    0.52
  -8   5  -2    1.05    0.63
   8  -5   2    0.10    0.43
   8  -5   2    0.35    0.28
  -9   5  -2   14.15    1.80
  -9   5  -2   13.16    1.76
   9  -5   2   14.99    1.16
   9  -5   2   13.95    1.73
 -10   5  -2    0.59    0.83
 -10   5  -2    0.43    0.60
  10  -5   2    0.24    0.68
 -11   5  -2    1.19    1.06
 -11   5  -2    2.49    0.96
  11  -5   2    2.22    1.04
 -12   5  -2    1.04    1.29
 -12   5  -2    3.06    0.89
  12  -5   2    0.32    0.78
  13   4  -2    0.91    0.73
 -13  -4   2    1.31    1.15
  12   4  -2    0.59    0.49
 -12  -4   2    0.07    0.93
  11   4  -2   -0.56    0.38
 -11  -4   2   -0.13    0.67
  10   4  -2    0.13    0.28
 -10  -4   2    0.54    0.47
   9   4  -2    1.33    0.43
  -9  -4   2    0.94    0.69
   8   4  -2    0.25    0.26
  -8  -4   2   -0.21    0.43
   7   4  -2    6.99    0.78
  -7  -4   2   11.66    2.59
  -7  -4   2    8.69    0.62
  -7  -4   2    9.16    0.53
   6   4  -2    0.64    0.26
  -6  -4   2    0.65    0.21
  -6  -4   2    1.19    0.51
  -6  -4   2    0.55    0.24
   5   4  -2   17.34    1.03
  -5  -4   2   16.69    1.05
  -5  -4   2   16.80    0.93
  -5  -4   2   18.69    1.49
   4   4  -2    1.74    0.38
  -4  -4   2    1.93    0.49
  -4  -4   2    2.23    0.31
  -4  -4   2    1.93    0.41
  -4  -4   2    2.65    0.52
   3   4  -2    0.37    0.18
   3   4  -2    0.27    0.19
   3   4  -2   -0.02    0.09
  -3  -4   2    0.11    0.10
  -3  -4   2    0.16    0.14
  -3  -4   2    0.11    0.26
  -3  -4   2   -0.07    0.12
   2   4  -2  310.42    5.36
   2   4  -2  298.74    6.12
   2   4  -2  312.42    5.23
  -2  -4   2  322.84    5.80
  -2  -4   2  315.16    6.24
  -2  -4   2  300.83    5.12
   1   4  -2   54.12    2.02
   1   4  -2   55.25    1.56
   1   4  -2   54.96    1.37
  -1  -4   2   54.05    2.03
  -1  -4   2   54.61    2.11
  -1  -4   2   54.97    1.54
  -1  -4   2   52.52    1.46
   0   4  -2  246.77    4.73
   0   4  -2  249.84    5.28
   0   4  -2  251.39    4.22
   0  -4   2  247.75    5.27
   0  -4   2  256.08    5.47
   0  -4   2  249.49    4.41
   0  -4   2  244.29    3.93
  -1   4  -2  125.99    3.74
  -1   4  -2  135.37    3.58
   1  -4   2  129.15    2.57
   1  -4   2  130.38    2.79
   1  -4   2  132.24    3.65
   1  -4   2  130.32    3.52
  -2   4  -2    1.70    0.49
  -2   4  -2    1.36    0.41
  -2   4  -2    1.48    0.34
   2  -4   2    1.21    0.31
   2  -4   2    2.15    0.52
   2  -4   2    1.30    0.30
   2  -4   2    1.99    0.49
   2  -4   2    1.29    0.38
  -3   4  -2  174.03    4.75
  -3   4  -2  172.04    4.10
  -3   4  -2  168.41    4.32
   3  -4   2  181.06    4.56
   3  -4   2  175.23    4.31
   3  -4   2  166.31    3.95
  -4   4  -2  181.44    4.67
  -4   4  -2  178.05    5.15
   4  -4   2  173.09    4.37
   4  -4   2  182.70    4.73
   4  -4   2  183.83    4.49
  -5   4  -2   16.08    1.50
  -5   4  -2   15.26    1.36
   5  -4   2   15.62    1.12
  -6   4  -2   50.68    2.72
   6  -4   2   55.13    2.22
  -7   4  -2   19.36    1.74
  -7   4  -2   20.00    1.86
   7  -4   2   18.97    1.27
   7  -4   2   17.95    1.72
  -8   4  -2   31.72    2.53
  -8   4  -2   34.51    2.56
   8  -4   2   33.44    2.45
   8  -4   2   34.51    1.66
  -9   4  -2   10.73    1.86
  -9   4  -2   11.32    1.52
   9  -4   2   10.96    1.51
   9  -4   2   10.63    0.88
 -10   4  -2    0.80    0.75
 -10   4  -2    1.38    1.02
  10  -4   2    0.48    0.70
  10  -4   2    1.58    0.35
 -11   4  -2   -0.12    0.56
 -11   4  -2   -0.75    0.68
  11  -4   2    0.50    0.72
 -12   4  -2    0.11    0.89
 -12   4  -2    0.93    0.72
  12  -4   2    0.46    0.67
  13   3  -2    1.26    0.69
 -13  -3   2    0.11    0.90
  12   3  -2    0.29    0.49
 -12  -3   2    3.19    1.03
  11   3  -2    1.40    0.52
 -11  -3   2    1.90    1.02
  10   3  -2   14.42    1.40
 -10  -3   2   14.62    1.95
   9   3  -2    0.21    0.23
  -9  -3   2    0.51    0.55
   8   3  -2   14.03    1.36
  -8  -3   2   17.28    1.85
   7   3  -2    9.85    0.90
  -7  -3   2    8.50    0.34
  -7  -3   2    8.38    1.18
  -7  -3   2    8.68    0.32
   6   3  -2   73.01    2.39
  -6  -3   2   71.40    1.78
  -6  -3   2   73.20    1.71
  -6  -3   2   69.91    3.21
   5   3  -2   25.01    1.21
  -5  -3   2   25.68    1.09
  -5  -3   2   26.76    1.75
  -5  -3   2   25.45    1.02
   4   3  -2    2.35    0.53
   4   3  -2    1.48    0.32
  -4  -3   2    1.81    0.39
  -4  -3   2    1.30    0.33
  -4  -3   2    1.49    0.33
  -4  -3   2    1.53    0.45
   3   3  -2  109.74    2.37
   3   3  -2  107.45    2.83
   3   3  -2  112.74    2.78
  -3  -3   2  109.72    2.77
  -3  -3   2  108.64    3.06
  -3  -3   2  104.99    2.36
  -3  -3   2  106.77    2.66
   2   3  -2   19.13    0.87
   2   3  -2   19.14    1.04
   2   3  -2   19.08    0.75
   2   3  -2   18.96    1.01
  -2  -3   2   19.60    0.99
  -2  -3   2   18.23    1.04
  -2  -3   2   18.13    0.99
  -2  -3   2   19.06    0.73
   1   3  -2  146.68    2.69
   1   3  -2  154.03    3.54
   1   3  -2  148.47    3.42
   1   3  -2  146.68    2.70
  -1  -3   2  148.52    3.53
  -1  -3   2  148.72    3.43
  -1  -3   2  146.46    2.65
  -1  -3   2  149.82    2.81
   0   3  -2  510.66    8.46
   0   3  -2  507.70    8.57
   0   3  -2  502.81    7.58
   0   3  -2  487.61    7.81
   0  -3   2  500.26    8.43
   0  -3   2  477.58    7.49
   0  -3   2  517.10    8.64
   0  -3   2  491.28    7.32
  -1   3  -2  359.89    5.95
  -1   3  -2  362.58    6.47
  -1   3  -2  358.82    6.61
  -1   3  -2  354.69    6.70
   1  -3   2  360.57    6.27
   1  -3   2  359.77    6.05
   1  -3   2  361.78    6.60
   1  -3   2  352.35    6.71
   1  -3   2  359.83    5.88
  -2   3  -2   43.64    1.83
  -2   3  -2   45.78    1.68
  -2   3  -2   42.76    2.14
   2  -3   2   43.81    1.79
   2  -3   2   42.62    1.62
   2  -3   2   43.58    1.84
  -3   3  -2  520.55    9.08
  -3   3  -2  516.81    9.14
  -3   3  -2  520.12    9.57
   3  -3   2  512.58    8.85
   3  -3   2  492.25    9.38
   3  -3   2  516.44    8.95
   3  -3   2  512.30    9.04
  -4   3  -2    9.98    1.05
  -4   3  -2    9.47    0.97
   4  -3   2    9.17    0.94
   4  -3   2    9.03    0.84
   4  -3   2    9.55    0.83
  -5   3  -2   42.32    2.39
  -5   3  -2   42.81    2.30
   5  -3   2   40.88    1.75
   5  -3   2   40.17    1.83
  -6   3  -2    0.34    0.38
  -6   3  -2   -0.08    0.34
   6  -3   2    0.18    0.23
   6  -3   2    0.00    0.25
   6  -3   2   -0.30    0.27
  -7   3  -2   25.82    2.04
  -7   3  -2   23.19    2.01
   7  -3   2   22.41    1.27
   7  -3   2   23.39    1.87
   7  -3   2   22.26    1.36
  -8   3  -2   36.54    2.57
  -8   3  -2   37.26    2.72
   8  -3   2   36.61    2.48
   8  -3   2   37.01    1.58
   8  -3   2   35.32    1.64
  -9   3  -2   37.96    2.74
  -9   3  -2   34.58    2.86
   9  -3   2   36.84    2.61
 -10   3  -2    0.32    0.81
  10  -3   2    0.95    0.70
 -11   3  -2    2.74    1.04
  11  -3   2    1.49    0.89
 -12   3  -2   -0.04    1.02
  12  -3   2    0.78    0.75
  13   2  -2    5.13    1.10
 -13  -2   2    4.55    1.64
  12   2  -2    4.42    1.08
 -12  -2   2    4.15    1.51
  11   2  -2    0.80    0.45
 -11  -2   2    0.10    0.76
 -10  -2   2    0.54    0.59
   9   2  -2   33.07    2.00
  -9  -2   2   32.25    2.66
   8   2  -2    0.08    0.26
  -8  -2   2    0.09    0.37
   7   2  -2   44.20    2.01
  -7  -2   2   52.18    2.91
   6   2  -2    6.42    0.68
  -6  -2   2    5.50    0.30
  -6  -2   2    6.66    1.14
  -6  -2   2    5.96    0.30
   5   2  -2    3.83    0.45
   5   2  -2    3.95    0.75
  -5  -2   2    3.79    0.80
  -5  -2   2    3.85    0.50
  -5  -2   2    3.87    0.34
  -5  -2   2    4.10    0.33
   4   2  -2  352.13    6.89
   4   2  -2  369.57    5.97
   4   2  -2  351.23    7.10
  -4  -2   2  368.26    6.83
  -4  -2   2  366.99    5.93
  -4  -2   2  375.33    7.35
  -4  -2   2  366.42    5.89
   3   2  -2   41.95    1.22
   3   2  -2   43.42    1.42
  -3  -2   2   43.78    1.74
  -3  -2   2   41.06    1.35
  -3  -2   2   42.51    1.30
  -3  -2   2   41.82    1.38
   2   2  -2  179.53    3.42
   2   2  -2  181.48    3.01
   2   2  -2  183.19    3.69
  -2  -2   2  183.83    3.66
  -2  -2   2  189.08    3.65
  -2  -2   2  179.27    3.63
  -2  -2   2  179.26    3.00
   1   2  -2    0.84    0.18
   1   2  -2    0.68    0.13
   1   2  -2    0.92    0.26
  -1  -2   2    1.06    0.27
  -1  -2   2    0.86    0.25
  -1  -2   2    0.89    0.18
  -1  -2   2    0.94    0.15
   0   2  -2   84.19    2.31
   0   2  -2   82.97    1.92
   0   2  -2   79.88    1.83
   0  -2   2   84.92    1.98
   0  -2   2   80.27    2.25
   0  -2   2   84.19    2.25
   0  -2   2   84.33    1.77
   0  -2   2   84.23    1.83
  -1   2  -2  432.94    7.25
  -1   2  -2  428.90    7.15
  -1   2  -2  435.18    7.50
   1  -2   2  438.09    7.21
   1  -2   2  444.36    7.49
   1  -2   2  431.96    7.20
   1  -2   2  456.08    7.47
   1  -2   2  451.80    7.17
  -2   2  -2   13.22    0.92
  -2   2  -2   12.79    0.89
  -2   2  -2   12.27    0.84
   2  -2   2   13.19    0.86
   2  -2   2   13.72    0.86
   2  -2   2   14.18    0.94
   2  -2   2   12.95    0.88
  -3   2  -2    2.19    0.53
  -3   2  -2    2.11    0.43
   3  -2   2    1.88    0.45
   3  -2   2    2.56    0.59
   3  -2   2    1.76    0.36
   3  -2   2    2.37    0.47
  -4   2  -2    2.47    0.65
  -4   2  -2    1.57    0.38
  -4   2  -2    2.17    0.64
   4  -2   2    2.19    0.42
   4  -2   2    2.32    0.46
   4  -2   2    1.78    0.50
   4  -2   2    2.47    0.55
  -5   2  -2   11.05    1.18
  -5   2  -2   10.46    1.14
   5  -2   2   11.11    0.81
   5  -2   2    9.57    0.77
   5  -2   2   12.78    1.16
  -6   2  -2    0.41    0.39
  -6   2  -2    0.48    0.32
   6  -2   2    0.29    0.16
   6  -2   2   -0.13    0.16
   6  -2   2    0.15    0.21
  -7   2  -2    1.33    0.52
  -7   2  -2    1.25    0.61
   7  -2   2    1.92    0.67
   7  -2   2    1.91    0.39
   7  -2   2    1.98    0.45
  -8   2  -2    9.88    1.72
  -8   2  -2    6.64    1.36
   8  -2   2    9.83    0.71
   8  -2   2    8.40    1.16
   8  -2   2    8.15    0.64
  -9   2  -2    1.32    0.69
  -9   2  -2    2.18    1.00
   9  -2   2    1.99    0.33
   9  -2   2    1.93    0.31
   9  -2   2    1.35    0.65
 -10   2  -2    4.54    1.29
 -10   2  -2    6.88    1.82
  10  -2   2    5.12    1.41
 -11   2  -2    3.86    1.38
  11  -2   2    6.82    1.48
 -12   2  -2   -1.77    0.93
  12  -2   2    0.84    0.63
  13   1  -2    1.80    0.62
 -13  -1   2    0.21    1.11
  12   1  -2    2.58    0.87
 -12  -1   2    2.50    1.07
  11   1  -2    0.53    0.38
 -11  -1   2    0.25    0.69
  10   1  -2    5.51    1.06
 -10  -1   2    4.81    1.31
   9   1  -2    1.30    0.53
  -9  -1   2    0.43    0.50
   8   1  -2    2.76    0.67
  -8  -1   2    3.39    0.88
   7   1  -2   13.78    1.12
  -7  -1   2   10.47    1.27
   6   1  -2    0.45    0.27
  -6  -1   2    0.40    0.37
   5   1  -2   33.51    1.47
   5   1  -2   31.78    1.64
   5   1  -2   31.86    0.94
  -5  -1   2   33.44    0.93
  -5  -1   2   33.35    1.87
  -5  -1   2   33.01    1.55
  -5  -1   2   32.78    0.86
   4   1  -2   63.52    2.21
   4   1  -2   62.15    1.55
   4   1  -2   62.54    2.11
   4   1  -2   62.17    1.85
  -4  -1   2   61.64    2.34
  -4  -1   2   64.26    2.03
  -4  -1   2   65.42    1.49
   3   1  -2  527.39    7.89
   3   1  -2  522.40    8.17
   3   1  -2  502.41    8.39
   3   1  -2  517.24    7.83
  -3  -1   2  518.34    8.72
  -3  -1   2  517.03    7.77
  -3  -1   2  521.27    8.01
   1   1  -2    2.38    0.28
   1   1  -2    1.87    0.10
   1   1  -2    1.95    0.22
  -1  -1   2    2.26    0.22
  -1  -1   2    2.17    0.27
  -1  -1   2    2.03    0.10
   0   1  -2  257.16    4.57
   0   1  -2  251.83    4.37
   0   1  -2  250.47    3.91
   0  -1   2  246.22    4.47
   0  -1   2  248.07    3.90
   0  -1   2  248.31    4.28
   0  -1   2  258.91    4.45
  -1   1  -2  265.90    4.83
  -1   1  -2  261.99    4.60
  -1   1  -2  267.74    4.97
   1  -1   2  257.17    4.72
   1  -1   2  268.51    4.67
   1  -1   2  272.04    4.97
  -2   1  -2   59.07    1.82
  -2   1  -2   61.14    2.13
  -2   1  -2   58.48    1.91
   2  -1   2   58.95    2.06
   2  -1   2   58.19    1.95
   2  -1   2   60.54    1.85
  -3   1  -2   74.54    2.47
  -3   1  -2   74.79    2.68
  -3   1  -2   74.17    2.14
   3  -1   2   76.95    2.38
   3  -1   2   74.76    2.58
   3  -1   2   76.34    2.59
   3  -1   2   75.60    2.11
  -4   1  -2   21.88    1.41
  -4   1  -2   24.15    1.61
  -4   1  -2   22.11    1.10
   4  -1   2   22.76    1.06
   4  -1   2   23.40    1.37
   4  -1   2   23.21    1.09
  -5   1  -2   44.73    2.47
  -5   1  -2   44.69    1.61
  -5   1  -2   42.50    2.16
   5  -1   2   44.37    1.54
   5  -1   2   42.15    1.50
   5  -1   2   41.49    2.04
  -6   1  -2    1.21    0.52
  -6   1  -2    0.75    0.39
   6  -1   2    1.08    0.29
   6  -1   2    0.25    0.28
   6  -1   2    0.87    0.28
  -7   1  -2    5.45    1.09
  -7   1  -2    5.61    1.27
   7  -1   2    5.62    0.47
   7  -1   2    4.36    0.45
   7  -1   2    6.43    0.90
  -8   1  -2   82.22    3.73
  -8   1  -2   81.33    4.26
   8  -1   2   76.89    1.81
   8  -1   2   75.48    1.77
   8  -1   2   79.68    3.48
  -9   1  -2   26.85    2.54
   9  -1   2   30.66    2.21
 -10   1  -2   54.41    3.92
  10  -1   2   55.13    3.16
 -11   1  -2    8.44    1.96
  11  -1   2    8.40    1.61
 -12   1  -2    2.07    1.34
  12  -1   2    3.53    1.10
  13   0  -2   -0.02    0.65
 -13   0   2   -0.60    0.92
  12   0  -2   31.70    2.39
 -12   0   2   30.95    2.98
  11   0  -2    0.22    0.54
 -11   0   2   -0.30    0.42
  10   0  -2    5.78    1.16
 -10   0   2    8.62    1.76
   9   0  -2   -0.04    0.25
  -9   0   2   -0.03    0.37
  -9   0   2   -0.09    0.30
   8   0  -2   58.10    2.70
  -8   0   2   59.10    4.06
  -8   0   2   56.48    2.80
   7   0  -2   -0.29    0.13
  -7   0   2    0.09    0.19
  -7   0   2    0.37    0.28
   6   0  -2   18.29    0.60
   6   0  -2   17.73    1.23
  -6   0   2   18.84    0.58
  -6   0   2   18.84    1.52
  -6   0   2   19.34    1.36
   5   0  -2    0.10    0.25
   5   0  -2   -0.08    0.16
   5   0  -2    0.08    0.06
  -5   0   2    0.00    0.15
  -5   0   2    0.07    0.08
  -5   0   2   -0.09    0.13
   4   0  -2    1.06    0.33
   4   0  -2    0.95    0.29
   4   0  -2    1.52    0.45
   4   0  -2    1.15    0.21
  -4   0   2    1.13    0.32
  -4   0   2    1.43    0.37
  -4   0   2    1.15    0.19
   3   0  -2   -0.16    0.09
   3   0  -2    0.08    0.09
   3   0  -2    0.02    0.11
   3   0  -2   -0.18    0.10
  -3   0   2    0.24    0.12
  -3   0   2   -0.01    0.07
  -3   0   2    0.08    0.12
   1   0  -2    0.01    0.04
   1   0  -2    0.06    0.06
   1   0  -2   -0.02    0.02
  -1   0   2   -0.04    0.03
  -1   0   2    0.06    0.04
  -1   0   2    0.27    0.12
   0   0  -2  161.83    2.49
   0   0  -2  154.64    3.04
   0   0  -2  162.10    3.17
   0   0  -2  153.46    3.14
   0   0   2  155.43    2.99
   0   0   2  161.84    2.45
   0   0   2  157.30    3.11
   0   0   2  162.97    3.22
  -1   0  -2    0.01    0.06
  -1   0  -2   -0.06    0.06
  -1   0  -2    0.29    0.15
   1   0   2    0.07    0.09
   1   0   2    0.10    0.06
   1   0   2   -0.12    0.08
   1   0   2    0.03    0.09
  -2   0  -2   26.90    1.15
  -2   0  -2   25.85    1.37
  -2   0  -2   26.19    1.06
  -2   0  -2   26.75    1.14
   2   0   2   26.18    1.00
   2   0   2   27.04    1.09
   2   0   2   27.06    1.21
   2   0   2   25.38    1.34
  -3   0  -2    0.02    0.11
  -3   0  -2   -0.01    0.16
  -3   0  -2   -0.13    0.07
   3   0   2    0.19    0.19
   3   0   2   -0.03    0.17
   3   0   2    0.08    0.18
   3   0   2    0.18    0.11
  -4   0  -2   57.56    2.63
  -4   0  -2   57.73    1.75
  -4   0  -2   60.65    2.32
   4   0   2   56.67    1.62
   4   0   2   59.14    2.16
  -5   0  -2   -0.05    0.21
  -5   0  -2    0.05    0.24
  -5   0  -2   -0.15    0.13
   5   0   2   -0.08    0.13
   5   0   2   -0.21    0.13
   5   0   2    0.09    0.12
  -6   0  -2   12.38    1.42
  -6   0  -2   13.48    0.77
   6   0   2   14.96    1.24
   6   0   2   13.45    0.69
   6   0   2   13.80    0.73
  -7   0  -2   -0.45    0.38
   7   0   2    0.35    0.12
   7   0   2    0.23    0.11
   7   0   2   -0.51    0.21
  -8   0  -2   70.56    4.03
   8   0   2   75.63    3.29
  -9   0  -2    0.50    0.61
   9   0   2    0.21    0.36
 -10   0  -2   59.35    4.11
  10   0   2   52.77    3.10
 -11   0  -2   -0.67    0.74
  11   0   2    0.27    0.61
 -12   0  -2    6.81    1.77
  12   0   2    5.92    1.41
 -13   1   2    0.76    1.03
  12  -1  -2    3.49    1.04
 -12   1   2    4.47    1.38
  11  -1  -2    1.29    0.45
 -11   1   2    0.58    0.49
  10  -1  -2    4.54    1.04
 -10   1   2    5.89    1.30
 -10   1   2    4.73    1.13
   9  -1  -2    1.23    0.51
  -9   1   2    1.78    0.68
  -9   1   2    2.51    0.87
  -8   1   2    2.97    0.81
   7  -1  -2   13.92    0.59
   7  -1  -2   13.41    1.22
  -7   1   2   14.06    0.62
  -7   1   2   16.23    1.49
  -7   1   2   14.80    1.32
   6  -1  -2    0.48    0.16
   6  -1  -2   -0.04    0.25
  -6   1   2    0.66    0.18
  -6   1   2    0.80    0.38
  -6   1   2    1.01    0.40
   5  -1  -2   33.15    1.07
   5  -1  -2   34.06    1.67
  -5   1   2   32.63    1.72
  -5   1   2   33.14    1.08
  -5   1   2   35.55    1.83
   4  -1  -2   65.32    2.09
   4  -1  -2   64.72    1.61
   4  -1  -2   62.71    2.25
  -4   1   2   61.25    2.22
  -4   1   2   65.24    2.63
  -4   1   2   65.72    1.61
   3  -1  -2  502.90    8.09
   3  -1  -2  521.84    7.82
   3  -1  -2  510.50    8.46
  -3   1   2  519.30    8.45
  -3   1   2  527.81    7.82
  -3   1   2  527.39    8.55
   1  -1  -2    1.87    0.17
   1  -1  -2    1.90    0.24
   1  -1  -2    1.99    0.24
  -1   1   2    2.09    0.19
  -1   1   2    2.25    0.24
  -1   1   2    2.25    0.26
   0  -1  -2  247.70    3.80
   0  -1  -2  247.28    4.49
   0  -1  -2  244.21    4.25
   0  -1  -2  250.40    4.52
   0   1   2  250.72    3.81
   0   1   2  247.39    4.54
   0   1   2  253.55    4.49
   0   1   2  248.88    4.22
  -1  -1  -2  260.55    4.33
  -1  -1  -2  267.71    5.17
  -1  -1  -2  264.01    4.54
   1   1   2  260.40    4.45
   1   1   2  271.60    4.31
   1   1   2  265.21    5.13
  -2  -1  -2   58.29    1.61
  -2  -1  -2   61.22    1.76
  -2  -1  -2   58.06    2.21
   2   1   2   59.34    1.66
   2   1   2   60.69    1.57
   2   1   2   59.46    1.83
   2   1   2   55.92    2.11
  -3  -1  -2   81.36    3.02
  -3  -1  -2   75.30    1.95
  -3  -1  -2   81.56    2.42
   3   1   2   74.90    1.82
   3   1   2   72.70    2.70
   3   1   2   74.39    2.19
   3   1   2   78.49    2.48
  -4  -1  -2   22.21    1.63
  -4  -1  -2   24.15    1.04
   4   1   2   23.31    1.27
   4   1   2   23.94    0.92
  -5  -1  -2   43.76    1.44
  -5  -1  -2   41.99    2.48
   5   1   2   42.47    1.25
   5   1   2   44.63    1.96
  -6  -1  -2    0.33    0.38
  -6  -1  -2    1.01    0.24
   6   1   2    1.19    0.23
   6   1   2    0.72    0.39
   6   1   2    0.81    0.19
  -7  -1  -2    4.89    1.22
   7   1   2    4.80    0.33
   7   1   2    4.78    0.90
   7   1   2    4.05    0.28
  -8  -1  -2   78.32    4.29
   8   1   2   78.13    3.31
  -9  -1  -2   27.84    2.74
   9   1   2   27.34    2.01
 -10  -1  -2   55.10    4.07
  10   1   2   52.61    2.94
 -11  -1  -2    9.29    2.15
  11   1   2    8.99    1.60
 -12  -1  -2    0.71    0.94
  12   1   2    3.31    1.11
  13  -2  -2    3.96    1.27
 -13   2   2    5.64    2.05
  12  -2  -2    4.05    1.23
 -12   2   2    5.76    1.83
 -12   2   2    4.54    1.22
  11  -2  -2   -0.35    0.44
 -11   2   2   -0.05    0.51
 -11   2   2    0.29    0.60
  10  -2  -2   -0.05    0.43
 -10   2   2    0.06    0.37
 -10   2   2    0.74    0.55
   9  -2  -2   35.24    2.34
   9  -2  -2   31.90    0.88
   9  -2  -2   32.35    0.86
  -9   2   2   33.73    2.54
  -9   2   2   31.13    2.28
   8  -2  -2    0.22    0.23
   8  -2  -2    0.31    0.38
   8  -2  -2    0.48    0.15
  -8   2   2    0.08    0.22
  -8   2   2    0.55    0.24
  -8   2   2    0.13    0.32
   7  -2  -2   48.73    1.48
   7  -2  -2   48.50    2.50
  -7   2   2   47.98    1.57
  -7   2   2   47.96    2.59
  -7   2   2   51.30    2.67
   6  -2  -2    6.39    0.49
  -6   2   2    6.89    0.85
  -6   2   2    6.06    0.54
  -6   2   2    5.63    1.02
   5  -2  -2    3.79    0.41
   5  -2  -2    4.29    0.52
  -5   2   2    3.84    0.72
  -5   2   2    3.97    0.43
  -5   2   2    5.45    0.92
   4  -2  -2  376.46    6.13
   4  -2  -2  361.20    6.66
   4  -2  -2  362.79    7.11
  -4   2   2  367.96    6.14
  -4   2   2  354.16    7.57
  -4   2   2  377.38    7.27
   3  -2  -2   42.65    1.39
   3  -2  -2   42.37    1.63
   3  -2  -2   45.04    1.34
  -3   2   2   45.39    1.75
  -3   2   2   44.02    1.51
  -3   2   2   41.17    1.37
   2  -2  -2  185.38    3.54
   2  -2  -2  180.77    3.49
   2  -2  -2  179.20    3.16
  -2   2   2  188.26    3.54
  -2   2   2  175.24    3.15
  -2   2   2  180.67    3.66
   1  -2  -2    0.81    0.16
   1  -2  -2    0.84    0.22
   1  -2  -2    0.77    0.20
  -1   2   2    0.76    0.17
  -1   2   2    1.05    0.22
  -1   2   2    0.95    0.23
   0  -2  -2   85.41    2.09
   0  -2  -2   82.89    2.18
   0  -2  -2   82.39    1.78
   0   2   2   86.35    1.81
   0   2   2   84.83    2.04
   0   2   2   86.54    2.20
   0   2   2   83.56    2.21
  -1  -2  -2  426.95    6.67
  -1  -2  -2  430.82    7.59
  -1  -2  -2  440.03    6.96
   1   2   2  427.89    6.84
   1   2   2  431.19    7.54
   1   2   2  435.06    6.70
  -2  -2  -2   14.00    0.75
  -2  -2  -2   12.84    0.85
   2   2   2   14.73    1.10
   2   2   2   13.16    0.69
  -3  -2  -2    2.28    0.45
  -3  -2  -2    2.41    0.30
  -3  -2  -2    2.19    0.59
   3   2   2    1.96    0.32
   3   2   2    2.04    0.39
   3   2   2    2.24    0.53
  -4  -2  -2    1.57    0.50
  -4  -2  -2    1.83    0.35
   4   2   2    1.92    0.46
   4   2   2    2.40    0.30
  -5  -2  -2   10.69    1.27
  -5  -2  -2   10.61    0.68
   5   2   2   10.47    0.92
   5   2   2   10.34    0.60
  -6  -2  -2    0.14    0.17
  -6  -2  -2    0.22    0.37
   6   2   2    0.32    0.24
   6   2   2    0.15    0.14
  -7  -2  -2    2.86    0.95
  -7  -2  -2    1.86    0.25
   7   2   2    1.71    0.59
   7   2   2    1.65    0.23
   7   2   2    2.14    0.22
  -8  -2  -2    9.05    1.73
   8   2   2    7.88    1.01
  -9  -2  -2   -0.03    0.54
   9   2   2    2.57    0.80
 -10  -2  -2    5.50    1.47
  10   2   2    5.32    1.36
 -11  -2  -2    6.64    1.88
  11   2   2    5.55    1.23
 -12  -2  -2   -0.60    0.87
  12   2   2    0.66    0.64
  13  -3  -2    1.38    0.62
 -13   3   2    1.23    1.22
 -13   3   2    2.26    0.77
  12  -3  -2    0.60    0.69
 -12   3   2    1.53    1.21
 -12   3   2    1.37    0.85
  11  -3  -2    0.61    0.73
 -11   3   2    2.16    0.86
 -11   3   2    0.24    0.73
  10  -3  -2   14.78    0.72
  10  -3  -2   16.58    1.70
 -10   3   2   15.46    1.93
 -10   3   2   14.53    1.72
   9  -3  -2    0.41    0.19
   9  -3  -2   -0.06    0.29
   9  -3  -2    0.28    0.24
  -9   3   2   -0.29    0.38
  -9   3   2    0.37    0.41
  -9   3   2   -0.18    0.27
   8  -3  -2   16.25    0.92
   8  -3  -2   17.71    1.05
   8  -3  -2   16.73    1.63
  -8   3   2   15.88    1.61
  -8   3   2   16.83    1.05
  -8   3   2   18.13    1.75
   7  -3  -2   11.07    0.78
  -7   3   2    9.11    1.07
  -7   3   2    9.31    1.17
   6  -3  -2   76.29    2.30
  -6   3   2   73.77    3.19
  -6   3   2   77.45    2.99
   5  -3  -2   24.21    1.27
   5  -3  -2   25.97    1.19
  -5   3   2   26.10    1.72
  -5   3   2   26.76    1.54
  -5   3   2   26.60    1.51
   4  -3  -2    2.01    0.37
   4  -3  -2    1.97    0.37
   4  -3  -2    2.01    0.49
  -4   3   2    2.10    0.43
  -4   3   2    2.14    0.58
  -4   3   2    2.20    0.40
   3  -3  -2  107.20    2.24
   3  -3  -2  106.21    2.90
   3  -3  -2  109.94    2.69
  -3   3   2  105.30    2.53
  -3   3   2  103.84    3.06
  -3   3   2  108.90    2.71
   2  -3  -2   18.90    0.98
   2  -3  -2   18.61    0.91
   2  -3  -2   18.77    0.75
  -2   3   2   18.15    1.01
  -2   3   2   18.56    0.97
  -2   3   2   18.54    0.70
   1  -3  -2  146.34    2.97
   1  -3  -2  151.55    3.27
   1  -3  -2  143.50    2.87
  -1   3   2  147.04    3.00
  -1   3   2  149.90    3.04
  -1   3   2  149.62    3.28
  -1   3   2  147.81    2.81
   0  -3  -2  501.61    8.10
   0  -3  -2  486.33    7.63
   0  -3  -2  498.10    8.10
   0   3   2  492.57    7.66
   0   3   2  507.24    8.16
   0   3   2  496.46    8.05
   0   3   2  503.89    8.07
  -1  -3  -2  360.14    6.73
  -1  -3  -2  354.19    6.17
  -1  -3  -2  358.12    6.28
   1   3   2  361.08    6.67
   1   3   2  360.34    5.96
   1   3   2  360.22    6.15
  -2  -3  -2   44.95    1.52
  -2  -3  -2   44.78    1.54
  -2  -3  -2   45.81    2.04
   2   3   2   45.56    1.53
   2   3   2   42.79    1.48
   2   3   2   44.39    1.93
  -3  -3  -2  518.40    8.26
  -3  -3  -2  511.56    9.89
   3   3   2  516.24    8.16
   3   3   2  494.21    8.42
  -4  -3  -2    9.48    1.10
  -4  -3  -2   10.39    0.70
   4   3   2    9.80    0.83
   4   3   2   10.05    0.66
  -5  -3  -2   45.44    2.68
  -5  -3  -2   42.40    1.50
   5   3   2   42.70    1.90
   5   3   2   41.76    1.40
  -6  -3  -2    0.15    0.17
  -6  -3  -2    1.25    0.54
   6   3   2    0.34    0.28
   6   3   2    0.31    0.19
  -7  -3  -2   22.89    0.94
  -7  -3  -2   23.35    2.24
   7   3   2   23.79    1.61
   7   3   2   23.36    0.86
  -8  -3  -2   33.73    2.89
   8   3   2   35.42    2.10
  -9  -3  -2   30.42    2.89
   9   3   2   32.18    2.13
 -10  -3  -2    0.80    1.26
  10   3   2    0.51    0.53
 -11  -3  -2    1.47    0.94
  11   3   2    1.82    0.79
 -12  -3  -2   -1.17    0.89
  12   3   2    1.46    0.50
  13  -4  -2   -0.70    0.58
 -13   4   2    0.50    1.00
 -13   4   2    2.15    0.95
  12  -4  -2    1.90    0.94
 -12   4   2    1.55    1.01
 -12   4   2    0.72    0.57
  11  -4  -2    0.51    0.25
 -11   4   2   -0.11    0.60
  10  -4  -2   -0.21    0.42
 -10   4   2   -0.49    0.51
 -10   4   2   -0.10    0.57
   9  -4  -2    2.48    0.48
   9  -4  -2    1.88    0.49
   9  -4  -2    0.81    0.59
  -9   4   2    1.19    0.61
  -9   4   2    1.71    0.83
  -9   4   2    1.93    0.51
   8  -4  -2    0.42    0.24
  -8   4   2   -0.47    0.29
  -8   4   2    0.38    0.40
  -8   4   2    0.46    0.52
   7  -4  -2    8.55    0.75
  -7   4   2    8.12    0.79
  -7   4   2    8.49    1.19
  -7   4   2    7.81    1.01
   6  -4  -2    0.71    0.24
  -6   4   2    0.41    0.40
  -6   4   2    0.55    0.35
  -6   4   2    0.67    0.32
   5  -4  -2   18.31    1.09
   5  -4  -2   16.34    0.98
  -5   4   2   17.71    1.49
  -5   4   2   16.50    1.10
  -5   4   2   17.39    1.18
   4  -4  -2    1.67    0.32
   4  -4  -2    1.68    0.41
  -4   4   2    1.57    0.39
  -4   4   2    1.78    0.40
  -4   4   2    1.90    0.57
   3  -4  -2    0.05    0.08
   3  -4  -2    0.03    0.14
   3  -4  -2    0.02    0.16
  -3   4   2    0.24    0.21
  -3   4   2    0.03    0.13
  -3   4   2   -0.10    0.15
   2  -4  -2  298.21    5.54
   2  -4  -2  317.91    5.92
   2  -4  -2  313.17    5.10
  -2   4   2  300.28    4.78
  -2   4   2  311.97    6.01
  -2   4   2  313.98    5.94
   1  -4  -2   55.47    1.93
   1  -4  -2   54.36    1.66
  -1   4   2   54.75    1.47
  -1   4   2   54.03    1.63
  -1   4   2   55.82    1.76
  -1   4   2   53.86    1.91
   0  -4  -2  256.36    4.63
   0  -4  -2  252.04    4.84
   0  -4  -2  250.01    4.99
   0   4   2  249.07    4.64
   0   4   2  259.12    4.85
   0   4   2  250.49    5.00
   0   4   2  251.25    4.87
  -1  -4  -2  128.83    3.42
  -1  -4  -2  131.79    3.18
  -1  -4  -2  125.88    2.89
   1   4   2  127.39    3.34
   1   4   2  130.74    3.16
   1   4   2  129.39    2.95
  -2  -4  -2    1.24    0.42
  -2  -4  -2    1.24    0.32
   2   4   2    1.42    0.44
   2   4   2    1.74    0.37
   2   4   2    1.09    0.31
  -3  -4  -2  175.31    4.92
   3   4   2  169.65    3.74
   3   4   2  167.88    3.87
  -4  -4  -2  179.31    5.42
  -4  -4  -2  178.93    4.16
   4   4   2  177.64    4.23
   4   4   2  181.79    5.28
  -5  -4  -2   14.11    0.90
  -5  -4  -2   15.02    1.56
   5   4   2   14.85    1.12
   5   4   2   15.02    0.91
  -6  -4  -2   50.49    3.41
  -6  -4  -2   52.24    1.78
   6   4   2   50.78    1.69
   6   4   2   53.54    2.32
  -7  -4  -2   19.70    0.98
  -7  -4  -2   20.49    2.12
   7   4   2   16.26    1.34
   7   4   2   17.75    0.90
  -8  -4  -2   30.95    0.97
  -8  -4  -2   33.78    2.90
   8   4   2   29.90    0.91
   8   4   2   32.17    2.03
  -9  -4  -2   12.47    2.30
   9   4   2   11.27    1.30
 -10  -4  -2    0.83    0.72
  10   4   2    1.60    0.63
 -11  -4  -2   -1.48    0.74
  11   4   2    0.53    0.51
 -12  -4  -2    0.33    1.34
  12   4   2    0.38    0.58
  13  -5  -2    2.97    0.77
 -13   5   2    2.01    0.77
 -13   5   2    0.77    1.21
  12  -5  -2    0.17    0.61
 -12   5   2   -0.45    0.59
 -12   5   2   -0.62    0.79
  11  -5  -2    5.24    0.53
  11  -5  -2    3.42    1.18
 -11   5   2    1.38    0.96
 -11   5   2    1.52    0.89
  10  -5  -2    1.20    0.58
  10  -5  -2    1.30    0.34
 -10   5   2    1.10    0.76
 -10   5   2    1.10    0.78
   9  -5  -2    2.27    0.47
  -9   5   2    1.44    0.78
  -9   5   2    1.37    0.79
   8  -5  -2    1.27    0.41
  -8   5   2    0.41    0.54
  -8   5   2    1.13    0.56
   7  -5  -2   12.78    0.98
  -7   5   2   11.47    1.19
  -7   5   2   11.90    1.44
   6  -5  -2    1.41    0.43
  -6   5   2    1.76    0.68
  -6   5   2    1.31    0.41
   5  -5  -2    3.44    0.43
   5  -5  -2    3.64    0.65
  -5   5   2    4.02    0.68
  -5   5   2    3.52    0.85
   4  -5  -2   16.45    0.77
   4  -5  -2   16.38    1.13
  -4   5   2   15.63    1.37
  -4   5   2   14.97    0.92
   3  -5  -2    0.75    0.25
   3  -5  -2    0.07    0.10
  -3   5   2    0.40    0.29
  -3   5   2    0.29    0.14
   2  -5  -2  186.08    4.39
   2  -5  -2  188.67    3.50
  -2   5   2  184.73    3.12
  -2   5   2  182.98    4.44
  -2   5   2  192.39    3.58
   1  -5  -2   21.66    1.09
   1  -5  -2   22.67    1.29
  -1   5   2   23.12    1.19
  -1   5   2   22.49    0.89
  -1   5   2   23.00    1.02
  -1   5   2   22.70    1.61
   0  -5  -2   52.28    1.79
   0  -5  -2   53.39    1.99
   0  -5  -2   48.07    1.92
   0   5   2   52.50    2.05
   0   5   2   51.96    1.80
   0   5   2   52.35    1.78
   0   5   2   50.90    1.79
  -1  -5  -2   47.21    1.87
  -1  -5  -2   44.21    1.90
   1   5   2   45.89    1.86
   1   5   2   46.62    1.71
   1   5   2   44.84    1.86
  -2  -5  -2    1.16    0.39
  -2  -5  -2    1.56    0.42
   2   5   2    0.87    0.39
   2   5   2    1.37    0.42
   2   5   2    0.77    0.29
  -3  -5  -2   11.96    1.19
  -3  -5  -2   13.59    0.95
   3   5   2   13.08    0.96
   3   5   2   13.55    0.98
  -4  -5  -2   99.84    3.95
  -4  -5  -2  103.11    2.91
   4   5   2   96.35    2.82
   4   5   2  101.65    3.07
  -5  -5  -2   24.35    1.30
  -5  -5  -2   21.83    1.94
   5   5   2   23.38    1.47
   5   5   2   22.99    1.26
  -6  -5  -2    1.09    0.37
  -6  -5  -2    0.79    0.51
   6   5   2    1.70    0.40
   6   5   2    1.90    0.55
  -7  -5  -2    0.39    0.60
  -7  -5  -2   -0.11    0.24
   7   5   2   -0.11    0.25
  -8  -5  -2    1.60    0.76
  -8  -5  -2    0.58    0.27
   8   5   2    0.34    0.26
   8   5   2   -0.06    0.31
  -9  -5  -2   14.97    2.09
   9   5   2   15.17    1.47
 -10  -5  -2   -0.80    0.44
  10   5   2    0.46    0.47
 -11  -5  -2    1.51    1.23
  11   5   2    1.68    0.74
 -12  -5  -2    0.65    0.93
  12   5   2   -0.69    0.51
  12  -6  -2    3.02    1.09
 -12   6   2    1.40    0.95
 -12   6   2    2.37    1.05
  11  -6  -2    3.98    1.29
  11  -6  -2    3.07    0.58
 -11   6   2    3.46    1.10
 -11   6   2    3.97    1.37
  10  -6  -2    2.24    0.58
 -10   6   2   -0.28    0.67
 -10   6   2    0.61    0.58
   9  -6  -2   -0.59    0.27
  -9   6   2   -0.09    0.43
  -9   6   2   -0.26    0.55
   8  -6  -2    2.12    0.59
  -8   6   2    2.76    0.86
  -8   6   2    1.80    0.82
   7  -6  -2   10.43    1.00
  -7   6   2    8.00    0.98
  -7   6   2    7.81    1.53
   6  -6  -2    7.40    0.84
   6  -6  -2    8.89    0.71
  -6   6   2    7.60    0.86
   5  -6  -2    9.34    0.92
  -5   6   2    8.04    0.78
  -5   6   2    9.30    1.13
   4  -6  -2    0.74    0.28
   4  -6  -2    0.52    0.19
  -4   6   2    0.58    0.36
  -4   6   2    0.55    0.23
   3  -6  -2   21.15    1.38
   3  -6  -2   21.60    0.89
  -3   6   2   21.58    1.55
  -3   6   2   22.20    0.91
   2  -6  -2   27.61    1.57
  -2   6   2   26.36    1.03
  -2   6   2   29.97    1.66
  -2   6   2   28.16    0.82
   1  -6  -2  190.61    4.68
  -1   6   2  186.53    3.43
  -1   6   2  184.44    3.71
  -1   6   2  183.43    4.33
   0  -6  -2  138.71    3.81
   0  -6  -2  138.48    3.31
   0   6   2  142.27    3.31
   0   6   2  132.69    3.39
   0   6   2  132.83    3.24
  -1  -6  -2    8.66    0.84
   1   6   2    7.67    0.72
   1   6   2    8.59    0.82
  -2  -6  -2  158.31    4.07
  -2  -6  -2  154.59    4.43
   2   6   2  155.60    4.24
   2   6   2  159.21    3.89
  -3  -6  -2   71.15    3.08
  -3  -6  -2   74.79    2.60
   3   6   2   72.90    2.58
  -4  -6  -2  158.38    5.20
  -4  -6  -2  157.67    4.04
   4   6   2  157.06    4.22
  -5  -6  -2  147.00    5.38
  -5  -6  -2  155.33    3.95
   5   6   2  149.52    4.22
  -6  -6  -2   57.59    3.46
  -6  -6  -2   57.72    2.17
   6   6   2   53.27    2.48
  -7  -6  -2   -0.27    0.46
  -7  -6  -2    0.49    0.29
   7   6   2    1.11    0.43
   7   6   2    0.95    0.40
  -8  -6  -2    9.65    1.78
   8   6   2   10.03    1.21
   8   6   2   11.73    0.87
  -9  -6  -2   17.15    2.16
  -9  -6  -2   14.56    0.81
   9   6   2   18.94    1.91
 -10  -6  -2   -0.35    0.82
  10   6   2    0.83    0.69
 -11  -6  -2   -0.92    0.80
  11   6   2    0.82    0.49
  12  -7  -2    1.13    1.08
 -12   7   2    2.27    1.19
 -12   7   2    1.76    1.03
  11  -7  -2    2.78    1.19
  11  -7  -2    6.65    0.80
 -11   7   2    5.14    1.49
 -11   7   2    5.46    1.34
  10  -7  -2    0.79    0.40
 -10   7   2    1.19    0.88
 -10   7   2   -0.32    0.64
   9  -7  -2    0.28    0.39
  -9   7   2   -0.87    0.50
  -9   7   2    0.80    0.54
   8  -7  -2   13.34    1.23
  -8   7   2   13.70    1.33
  -8   7   2   14.65    1.82
   7  -7  -2    8.78    0.99
  -7   7   2    8.02    0.96
  -7   7   2    7.53    1.52
   6  -7  -2    0.57    0.41
   6  -7  -2    1.33    0.32
  -6   7   2    1.55    0.82
  -6   7   2    1.82    0.49
   5  -7  -2   -0.04    0.19
   5  -7  -2   -0.12    0.15
  -5   7   2   -0.26    0.17
   4  -7  -2    1.12    0.41
   4  -7  -2    1.15    0.25
  -4   7   2    1.44    0.33
  -4   7   2    0.85    0.48
   3  -7  -2   32.39    1.84
   3  -7  -2   31.17    1.07
  -3   7   2   28.98    1.92
  -3   7   2   31.11    1.06
  -3   7   2   31.33    1.01
   2  -7  -2   29.41    1.74
  -2   7   2   28.90    0.81
  -2   7   2   28.11    1.73
  -2   7   2   28.95    1.02
   1  -7  -2    8.98    0.94
  -1   7   2    8.81    0.87
  -1   7   2    8.73    0.62
  -1   7   2    9.03    0.53
   0  -7  -2   19.90    1.41
   0  -7  -2   19.21    1.07
   0   7   2   18.03    1.05
   0   7   2   19.48    1.24
   0   7   2   19.39    1.09
  -1  -7  -2   11.08    1.04
  -1  -7  -2   10.98    0.96
   1   7   2    9.69    0.88
   1   7   2   10.60    0.91
  -2  -7  -2   16.84    1.34
  -2  -7  -2   16.98    1.25
   2   7   2   17.85    1.22
  -3  -7  -2    3.48    0.83
  -3  -7  -2    3.60    0.68
   3   7   2    4.62    0.62
  -4  -7  -2    0.83    0.35
  -4  -7  -2    0.78    0.40
   4   7   2    0.89    0.44
  -5  -7  -2    0.38    0.23
  -5  -7  -2    0.17    0.39
   5   7   2    0.32    0.33
  -6  -7  -2  111.02    4.97
  -6  -7  -2  100.37    3.26
   6   7   2  102.15    3.66
  -7  -7  -2    3.03    0.93
  -7  -7  -2    0.74    0.40
   7   7   2    1.68    0.56
  -8  -7  -2    4.69    0.79
  -8  -7  -2    5.20    1.41
   8   7   2    5.06    1.01
  -9  -7  -2   -0.40    0.58
   9   7   2    0.00    0.38
 -10  -7  -2   -0.40    0.66
  10   7   2    0.18    0.48
 -11  -7  -2   -0.03    0.81
  11   7   2   -1.13    0.52
  12  -8  -2    1.36    0.82
 -12   8   2    1.97    1.07
 -12   8   2   -0.17    1.06
 -11   8   2    0.09    0.74
 -11   8   2    2.40    1.16
  10  -8  -2    2.77    0.68
 -10   8   2   -0.31    0.76
 -10   8   2    0.77    0.88
   9  -8  -2    4.49    0.82
  -9   8   2    3.44    0.93
  -9   8   2    2.88    1.14
   8  -8  -2    7.11    0.93
  -8   8   2    9.06    1.05
  -8   8   2    8.59    1.87
   7  -8  -2    1.15    0.50
  -7   8   2    0.76    0.70
  -7   8   2    1.78    0.62
   6  -8  -2    7.63    0.58
  -6   8   2    4.42    1.20
   5  -8  -2   27.95    1.08
   5  -8  -2   27.12    1.84
  -5   8   2   26.87    2.21
  -5   8   2   25.70    1.19
   4  -8  -2    0.73    0.22
   4  -8  -2    0.82    0.36
  -4   8   2    0.65    0.20
  -4   8   2    0.31    0.18
  -4   8   2    0.87    0.49
   3  -8  -2   15.99    1.37
  -3   8   2   15.63    0.53
  -3   8   2   13.92    1.42
   2  -8  -2    9.44    1.05
  -2   8   2    9.63    1.09
  -2   8   2    9.63    0.47
  -2   8   2    9.43    0.40
   1  -8  -2    4.80    0.91
  -1   8   2    5.10    0.49
  -1   8   2    5.68    0.98
  -1   8   2    6.23    0.44
   0  -8  -2   42.23    2.23
   0  -8  -2   44.67    1.69
   0   8   2   41.22    1.63
   0   8   2   42.14    2.03
   0   8   2   39.49    1.60
  -1  -8  -2    9.83    0.94
  -1  -8  -2    8.85    1.00
   1   8   2   10.27    0.92
   1   8   2    9.25    0.92
  -2  -8  -2    0.34    0.32
  -2  -8  -2    0.51    0.31
   2   8   2    0.44    0.26
  -3  -8  -2   36.56    2.00
  -3  -8  -2   35.96    2.24
   3   8   2   36.93    1.95
  -4  -8  -2   22.45    1.91
  -4  -8  -2   19.41    1.47
   4   8   2   19.43    1.44
  -5  -8  -2   57.43    2.55
  -5  -8  -2   56.32    3.32
   5   8   2   58.02    2.67
  -6  -8  -2   16.05    1.33
  -6  -8  -2   17.07    1.91
   6   8   2   18.31    1.54
  -7  -8  -2    3.59    1.23
  -7  -8  -2    4.28    0.76
   7   8   2    2.65    0.82
  -8  -8  -2    0.11    0.71
  -8  -8  -2    2.11    0.62
   8   8   2    2.72    0.87
  -9  -8  -2    0.07    0.44
  -9  -8  -2   -0.56    0.46
   9   8   2    0.37    0.44
 -10  -8  -2    1.06    0.97
  10   8   2    1.82    0.81
 -11  -8  -2    2.51    1.33
  11   8   2    2.32    0.94
  11  -9  -2    1.70    0.63
 -11   9   2    0.02    0.96
 -11   9   2    3.02    1.03
  10  -9  -2    1.77    0.55
 -10   9   2    0.44    0.72
 -10   9   2    1.11    0.75
   9  -9  -2    2.67    0.73
  -9   9   2    1.80    0.87
  -9   9   2    1.66    0.81
   8  -9  -2   17.34    1.57
  -8   9   2   13.89    1.33
  -8   9   2   19.40    2.28
   7  -9  -2    1.55    0.38
   7  -9  -2    1.81    0.60
  -7   9   2    1.56    0.56
  -7   9   2    1.20    0.78
   6  -9  -2   32.43    1.23
   6  -9  -2   32.54    2.17
  -6   9   2   35.60    2.80
  -6   9   2   32.61    1.44
   5  -9  -2    1.11    0.44
   5  -9  -2    0.86    0.19
  -5   9   2    0.27    0.19
  -5   9   2   -0.13    0.43
  -5   9   2    0.45    0.19
   4  -9  -2    7.01    0.96
  -4   9   2    7.92    1.49
   3  -9  -2   25.09    1.84
  -3   9   2   23.40    1.92
   2  -9  -2   41.18    2.36
  -2   9   2   43.96    2.48
   1  -9  -2    9.39    1.18
  -1   9   2    9.94    0.60
  -1   9   2   11.19    0.52
  -1   9   2   12.01    1.36
   0  -9  -2   23.38    1.20
   0   9   2   24.15    1.63
   0   9   2   22.29    1.16
   0   9   2   22.10    1.16
  -1  -9  -2    2.15    0.67
  -1  -9  -2    1.98    0.57
   1   9   2    1.69    0.58
   1   9   2    1.63    0.49
  -2  -9  -2    1.31    0.56
  -2  -9  -2    1.19    0.41
   2   9   2    1.17    0.47
  -3  -9  -2  401.60    8.71
  -3  -9  -2  413.37    9.25
   3   9   2  399.97    8.42
  -4  -9  -2   33.00    2.40
  -4  -9  -2   34.94    2.10
   4   9   2   36.60    2.10
  -5  -9  -2   86.45    3.36
  -5  -9  -2   93.00    4.38
   5   9   2   85.12    3.42
  -6  -9  -2    3.02    0.77
  -6  -9  -2    2.22    0.81
   6   9   2    2.28    0.71
  -7  -9  -2    5.51    0.98
  -7  -9  -2    6.21    1.60
   7   9   2    6.92    1.28
  -8  -9  -2   -0.48    0.38
  -8  -9  -2    1.18    0.83
   8   9   2   -0.22    0.42
  -9  -9  -2    0.96    1.01
  -9  -9  -2    0.26    0.57
   9   9   2   -0.05    0.47
 -10  -9  -2    0.14    1.08
  10   9   2    1.76    0.78
 -11  10   2    0.67    1.16
  10 -10  -2    0.84    0.60
 -10  10   2    0.53    0.92
 -10  10   2   -1.03    0.83
   9 -10  -2    1.76    0.54
  -9  10   2   -0.04    0.74
  -9  10   2   -1.12    0.62
   8 -10  -2    5.72    1.19
  -8  10   2    4.16    1.48
  -8  10   2    4.29    0.84
   7 -10  -2   77.17    2.07
   7 -10  -2   77.57    3.63
  -7  10   2   85.92    4.76
  -7  10   2   79.70    2.34
   6 -10  -2    1.42    0.53
   6 -10  -2    1.00    0.21
  -6  10   2    0.29    0.65
   5 -10  -2    8.29    1.16
  -5  10   2    9.47    1.83
   4 -10  -2    2.90    0.79
  -4  10   2    1.77    0.74
   3 -10  -2    2.66    0.78
  -3  10   2    1.75    0.81
   2 -10  -2    4.66    1.01
  -2  10   2    5.01    1.13
   1 -10  -2   14.97    1.49
  -1  10   2   16.17    0.51
  -1  10   2   16.97    0.64
  -1  10   2   17.33    1.56
   0 -10  -2    0.36    0.38
   0 -10  -2   -0.27    0.17
   0  10   2    0.28    0.37
   0  10   2   -0.02    0.18
   0  10   2   -0.26    0.24
  -1 -10  -2    0.79    0.49
  -1 -10  -2    1.99    0.46
   1  10   2    2.33    0.69
   1  10   2    0.98    0.50
   1  10   2    1.03    0.44
  -2 -10  -2    0.60    0.30
  -2 -10  -2    0.49    0.35
   2  10   2    0.31    0.41
  -3 -10  -2   26.20    1.92
  -3 -10  -2   25.39    1.91
   3  10   2   27.66    1.84
  -4 -10  -2    0.53    0.46
  -4 -10  -2    0.45    0.38
   4  10   2   -0.01    0.32
  -5 -10  -2    0.91    0.68
  -5 -10  -2    0.11    0.46
   5  10   2    1.82    0.72
  -6 -10  -2    1.89    0.91
  -6 -10  -2    0.84    0.48
   6  10   2    0.75    0.51
  -7 -10  -2    8.42    1.90
  -7 -10  -2    9.00    1.05
   7  10   2    6.60    1.27
  -8 -10  -2    9.38    2.13
   8  10   2   12.46    1.47
  -9 -10  -2    0.07    0.64
  -9 -10  -2    1.36    1.06
   9  10   2    1.09    0.56
  10 -11  -2    2.19    0.82
 -10  11   2    2.83    1.15
   9 -11  -2    3.20    0.88
  -9  11   2    2.76    1.15
   8 -11  -2    8.24    1.47
  -8  11   2    8.35    1.90
   7 -11  -2    3.44    0.97
  -7  11   2    2.81    1.28
   6 -11  -2    0.56    0.51
  -6  11   2   -0.13    0.64
   5 -11  -2    2.04    0.64
  -5  11   2    1.12    0.83
   4 -11  -2   13.37    1.54
  -4  11   2   16.12    1.87
   3 -11  -2    1.23    0.56
  -3  11   2    2.32    0.67
   2 -11  -2    5.69    1.22
  -2  11   2    5.53    1.25
   1 -11  -2    0.43    0.42
  -1  11   2    1.32    0.66
   0 -11  -2   18.55    1.76
   0  11   2   19.57    1.66
   0  11   2   18.08    0.93
   0  11   2   17.94    0.98
  -1 -11  -2   23.81    1.44
  -1 -11  -2   26.30    2.08
   1  11   2   24.15    1.78
   1  11   2   23.89    1.45
   1  11   2   22.47    1.36
  -2 -11  -2    9.75    1.31
  -2 -11  -2   11.15    1.17
   2  11   2   12.41    1.27
  -3 -11  -2    2.16    0.66
  -3 -11  -2    1.86    0.75
   3  11   2    1.95    0.64
  -4 -11  -2    4.47    1.27
  -4 -11  -2    5.09    1.14
   4  11   2    4.36    0.95
  -5 -11  -2    2.42    0.78
  -5 -11  -2    1.49    0.70
   5  11   2    2.55    0.82
  -6 -11  -2    1.42    0.79
  -6 -11  -2    2.20    0.79
   6  11   2    2.04    0.74
  -7 -11  -2   -0.91    0.57
  -7 -11  -2    1.25    0.78
   7  11   2    0.26    0.48
  -8 -11  -2    7.18    1.20
  -8 -11  -2    8.67    1.96
   8  11   2    8.39    1.51
  -9 -11  -2    0.81    0.84
  -9 -11  -2    1.23    1.03
   9  11   2   -0.54    0.57
   9 -12  -2    2.53    0.99
  -9  12   2    3.36    1.47
   8 -12  -2    1.61    0.74
  -8  12   2   -0.36    0.81
   7 -12  -2    0.80    0.53
  -7  12   2    0.51    0.81
   6 -12  -2    0.78    0.50
  -6  12   2    0.63    0.82
   5 -12  -2    2.87    0.81
  -5  12   2    0.01    0.65
   4 -12  -2   17.02    1.77
  -4  12   2   16.69    2.02
   3 -12  -2    0.47    0.45
  -3  12   2    1.00    0.76
   2 -12  -2   22.41    2.06
  -2  12   2   24.36    2.23
   1 -12  -2   -0.07    0.33
  -1  12   2    0.62    0.50
   0 -12  -2   14.56    1.61
   0  12   2   14.67    0.75
   0  12   2   15.08    0.70
   0  12   2   16.65    1.61
  -1 -12  -2   12.61    1.50
  -1 -12  -2   13.62    1.05
   1  12   2    8.75    0.97
   1  12   2   14.23    1.50
   1  12   2   12.40    1.03
  -2 -12  -2    2.40    0.78
   2  12   2    2.77    0.79
   2  12   2    2.43    0.78
  -3 -12  -2    2.78    0.80
  -3 -12  -2    2.83    0.90
   3  12   2    1.33    0.55
  -4 -12  -2    2.23    0.77
  -4 -12  -2    2.19    0.84
   4  12   2    2.97    0.78
  -5 -12  -2    1.32    0.65
  -5 -12  -2    1.46    0.83
   5  12   2    1.51    0.66
  -6 -12  -2    0.40    0.78
  -6 -12  -2    0.70    0.72
   6  12   2    0.66    0.58
  -7 -12  -2   -0.08    0.71
  -7 -12  -2   -0.79    0.57
   7  12   2    0.70    0.61
  -8 -12  -2   15.90    2.25
  -8 -12  -2   11.74    1.46
   8  12   2   13.36    1.66
   8 -13  -2    0.19    0.64
  -8  13   2   -0.09    0.86
   7 -13  -2    6.56    1.48
  -7  13   2    6.87    1.82
   6 -13  -2   -0.37    0.47
  -6  13   2   -0.35    0.62
   5 -13  -2    3.04    0.99
  -5  13   2    1.32    1.02
   4 -13  -2   -1.00    0.70
  -4  13   2    1.43    0.81
   3 -13  -2    4.72    1.12
  -3  13   2    4.11    1.52
   2 -13  -2    4.04    1.06
  -2  13   2    4.79    1.23
   1 -13  -2   14.16    1.66
  -1  13   2   14.81    1.72
   0 -13  -2    0.82    0.63
   0  13   2    0.57    0.63
  -1 -13  -2    6.95    1.39
  -1 -13  -2    8.20    0.77
   1  13   2    7.95    1.45
  -2 -13  -2    3.36    0.68
  -2 -13  -2    2.22    0.78
   2  13   2    1.43    0.75
   2  13   2    2.23    0.78
  -3 -13  -2    2.71    0.80
  -3 -13  -2    4.71    0.86
   3  13   2    3.56    0.94
  -4 -13  -2   -0.45    0.64
  -4 -13  -2    0.64    0.64
   4  13   2    0.12    0.50
  -5 -13  -2    1.92    0.84
  -5 -13  -2   -0.65    0.62
   5  13   2    0.35    0.43
  -6 -13  -2    0.47    0.68
  -6 -13  -2    1.49    0.88
   6  13   2   -0.55    0.51
  -7 -13  -2    0.52    0.81
  -7 -13  -2    2.38    0.98
   7  13   2    1.26    0.65
   7 -14  -2    6.87    1.51
  -7  14   2    6.34    1.86
   6 -14  -2    0.70    0.64
  -6  14   2    2.14    1.21
   5 -14  -2    0.06    0.53
  -5  14   2    0.38    0.94
   4 -14  -2    0.45    0.49
  -4  14   2    2.01    1.11
   3 -14  -2    0.75    0.62
  -3  14   2    0.39    0.51
   2 -14  -2    9.87    1.77
  -2  14   2   10.45    1.92
   1 -14  -2    1.66    0.85
  -1  14   2    3.39    1.14
   0 -14  -2   -0.51    0.49
   0  14   2    0.17    0.58
  -1 -14  -2   -0.84    0.46
   1  14   2    0.14    0.30
   1  14   2   -0.21    0.42
  -2 -14  -2    1.67    0.54
  -2 -14  -2    1.44    0.79
   2  14   2    1.83    0.70
   2  14   2    0.10    0.54
  -3 -14  -2    0.50    0.65
  -3 -14  -2    0.77    0.56
   3  14   2    1.03    0.70
   3  14   2    0.09    0.44
  -4 -14  -2    2.22    0.98
  -4 -14  -2    2.02    0.97
   4  14   2    3.09    0.76
  -5 -14  -2    1.50    0.86
  -5 -14  -2    0.99    0.61
   5  14   2    0.18    0.53
  -6 -14  -2   -0.36    0.70
  -6 -14  -2    0.18    0.86
   6  14   2    0.75    0.63
   6 -15  -2    1.68    0.95
  -6  15   2    2.31    1.45
   5 -15  -2    0.75    0.55
  -5  15   2   -0.53    0.78
   4 -15  -2    1.65    0.75
  -4  15   2    1.49    0.88
   3 -15  -2    2.70    0.89
  -3  15   2    0.73    0.66
   2 -15  -2   -0.09    0.57
  -2  15   2   -0.43    0.65
   1 -15  -2   10.34    1.91
  -1  15   2   12.17    2.21
   0 -15  -2    1.60    0.83
   0  15   2    1.60    0.97
  -1 -15  -2   -0.33    0.58
   1  15   2    0.98    0.83
  -2 -15  -2    0.76    0.67
   2  15   2   -0.48    0.59
  -3 -15  -2    1.68    0.99
  -3 -15  -2    2.81    0.82
   3  15   2    2.97    1.03
   3  15   2    1.34    1.19
  -4 -15  -2    2.07    0.71
   4  15   2    1.51    0.81
   4  15   2    0.20    0.88
  -5 -15  -2    0.83    0.88
   5  15   2   -0.42    0.49
   3 -16  -2    0.44    0.71
  -3  16   2    1.98    1.16
   2 -16  -2    0.63    0.79
  -2  16   2   -0.40    0.97
   1 -16  -2    0.67    0.75
  -1  16   2    1.68    1.12
   0 -16  -2    3.90    1.33
   0  16   2    2.89    1.18
  -1 -16  -2    1.10    1.00
   1  16   2    2.90    1.03
  -2 -16  -2    2.37    1.04
   2  16   2    2.68    1.10
   3  16  -3    0.85    1.07
  -3 -16   3   -0.17    0.62
   2  16  -3   -1.57    0.74
  -2 -16   3    0.61    0.76
   1  16  -3    0.75    0.98
  -1 -16   3    2.75    1.02
   0  16  -3    2.18    1.19
   0 -16   3   -0.59    0.59
  -1  16  -3    3.11    1.52
   1 -16   3    2.02    0.96
   6  15  -3    2.46    1.06
  -6 -15   3    2.25    1.21
  -6 -15   3    1.76    0.92
   5  15  -3    0.18    0.76
  -5 -15   3    1.61    0.90
  -5 -15   3    3.86    0.98
   4  15  -3    3.32    1.13
  -4 -15   3    2.49    1.18
   3  15  -3   -0.38    0.68
  -3 -15   3   -0.69    0.63
   2  15  -3    0.20    0.69
  -2 -15   3    0.10    0.68
   1  15  -3    0.19    0.94
  -1 -15   3    1.65    0.82
   0  15  -3    1.33    1.05
   0 -15   3    0.81    0.85
  -1  15  -3    3.68    1.39
   1 -15   3    2.46    0.90
  -2  15  -3    0.56    1.03
   2 -15   3    1.54    0.94
  -3  15  -3   16.81    2.35
   3 -15   3   11.50    2.09
  -4  15  -3    3.04    1.49
   4 -15   3    4.86    1.36
   7  14  -3   -0.18    0.64
  -7 -14   3   -0.41    0.72
  -7 -14   3    0.73    0.89
   6  14  -3   -0.27    0.51
  -6 -14   3    1.16    0.67
  -6 -14   3    0.40    0.58
   5  14  -3    0.18    0.49
  -5 -14   3   -0.19    0.74
  -5 -14   3    1.41    0.73
  -4 -14   3    3.48    0.87
  -4 -14   3    1.40    0.83
   3  14  -3    0.73    0.55
  -3 -14   3    1.41    0.47
  -3 -14   3    1.22    0.53
   2  14  -3    0.97    0.62
  -2 -14   3    0.52    0.74
   1  14  -3    1.13    0.84
  -1 -14   3    1.75    0.87
   0  14  -3    0.89    0.71
   0 -14   3    0.69    0.62
   1 -14   3   10.05    1.92
  -2  14  -3   10.94    2.05
   2 -14   3   10.40    1.47
  -3  14  -3    2.84    1.15
  -4  14  -3    0.80    0.88
   4 -14   3    1.28    0.94
  -5  14  -3    5.67    1.69
   5 -14   3    3.25    1.10
   8  13  -3    0.75    0.57
  -8 -13   3    0.16    0.81
  -8 -13   3    0.33    0.61
   7  13  -3    1.84    0.79
  -7 -13   3    1.99    0.92
  -7 -13   3    0.74    0.57
  -6 -13   3    0.99    0.67
  -6 -13   3    0.73    0.58
   5  13  -3    0.23    0.52
  -5 -13   3   -0.62    0.71
   4  13  -3    0.65    0.58
  -4 -13   3    0.60    0.63
  -4 -13   3    2.63    0.69
   3  13  -3    0.12    0.44
  -3 -13   3    0.82    0.60
  -3 -13   3    1.14    0.51
   2  13  -3    9.11    1.65
  -2 -13   3    7.00    1.48
   1  13  -3    2.18    0.95
  -1 -13   3    2.60    0.92
   0  13  -3    4.77    1.26
   0 -13   3    4.95    1.17
  -1  13  -3    0.86    0.75
   1 -13   3    1.94    0.89
  -2  13  -3   -1.24    0.48
   2 -13   3   -0.47    0.27
  -3  13  -3    0.86    0.59
   3 -13   3    0.31    0.48
  -4  13  -3   -1.00    0.69
   4 -13   3    0.28    0.46
  -5  13  -3   -0.95    0.72
   5 -13   3    0.40    0.68
  -6  13  -3    3.66    1.22
   6 -13   3    2.06    0.90
  -7  13  -3    1.06    1.11
   7 -13   3    2.44    1.07
   9  12  -3    3.71    0.96
  -9 -12   3    1.58    0.77
  -9 -12   3    4.25    1.30
   8  12  -3    1.69    0.79
  -8 -12   3    3.45    0.93
  -8 -12   3    3.31    1.26
   7  12  -3    0.73    0.58
  -7 -12   3   -0.30    0.48
  -7 -12   3    3.06    0.73
   6  12  -3    2.91    0.75
  -6 -12   3    2.87    0.92
  -6 -12   3    2.59    0.99
   5  12  -3    2.28    0.72
  -5 -12   3    3.05    0.84
  -5 -12   3    3.01    1.00
   4  12  -3    0.08    0.39
  -4 -12   3   -0.74    0.44
  -4 -12   3    0.14    0.37
   3  12  -3   25.31    1.92
  -3 -12   3   21.22    1.98
  -3 -12   3   23.37    1.56
   2  12  -3    0.98    0.65
   2  12  -3    0.75    0.45
  -2 -12   3    1.01    0.67
  -2 -12   3    1.61    0.36
   1  12  -3    0.54    0.52
   1  12  -3    0.05    0.24
  -1 -12   3   -0.67    0.37
  -1 -12   3    0.41    0.20
  -1 -12   3    0.42    0.22
   0  12  -3    0.95    0.40
   0 -12   3    0.23    0.49
  -1  12  -3    1.49    0.73
   1 -12   3    0.86    0.51
  -2  12  -3    2.26    0.90
   2 -12   3    2.83    1.00
  -3  12  -3    2.46    1.11
   3 -12   3    2.66    0.96
  -4  12  -3    1.00    0.93
   4 -12   3    2.46    0.76
  -5  12  -3   -0.98    0.49
  -6  12  -3    0.18    0.86
   6 -12   3    0.79    0.60
  -7  12  -3    0.29    0.90
   7 -12   3    0.71    0.66
  -8  12  -3    0.77    1.21
   8 -12   3    1.06    0.69
  10  11  -3    0.21    0.73
 -10 -11   3    1.75    0.71
 -10 -11   3    0.41    0.92
   9  11  -3    0.26    0.57
  -9 -11   3    0.19    0.73
  -9 -11   3   -0.69    0.57
   8  11  -3    1.84    0.72
  -8 -11   3    0.11    0.54
  -8 -11   3    1.70    0.85
   7  11  -3    0.11    0.42
  -7 -11   3    0.38    0.49
  -7 -11   3    0.84    0.48
   6  11  -3    0.16    0.42
  -6 -11   3   -0.22    0.58
  -6 -11   3    0.62    0.59
   5  11  -3   -0.13    0.43
  -5 -11   3   -0.03    0.46
  -5 -11   3    0.30    0.47
   4  11  -3    1.30    0.50
  -4 -11   3    0.76    0.47
  -4 -11   3    1.73    0.62
   3  11  -3    1.42    0.49
  -3 -11   3    1.32    0.71
  -3 -11   3    1.03    0.39
   2  11  -3   -0.24    0.30
   2  11  -3    0.69    0.36
  -2 -11   3   -0.17    0.40
  -2 -11   3    0.98    0.30
   1  11  -3    4.11    0.54
   1  11  -3    4.08    1.06
  -1 -11   3    4.78    0.53
  -1 -11   3    4.32    1.10
   0  11  -3    1.30    0.67
   0 -11   3    0.22    0.38
  -1  11  -3    4.03    1.05
   1 -11   3    4.21    1.07
  -2  11  -3    2.28    0.88
   2 -11   3    3.84    1.04
  -3  11  -3    0.82    0.61
   3 -11   3    0.10    0.37
  -4  11  -3   13.25    1.73
   4 -11   3   16.69    1.78
  -5  11  -3    3.55    1.22
   5 -11   3    7.08    1.30
  -6  11  -3    1.08    0.57
   6 -11   3   -0.54    0.42
  -7  11  -3    5.39    1.41
   7 -11   3    4.11    1.15
  -8  11  -3    4.70    1.64
   8 -11   3    4.78    1.25
  11  10  -3    1.93    0.83
 -11 -10   3    1.12    1.14
  10  10  -3    0.51    0.53
 -10 -10   3   -0.02    0.55
 -10 -10   3    0.20    0.72
   9  10  -3    0.03    0.41
  -9 -10   3    0.42    0.69
  -9 -10   3    0.67    0.45
   8  10  -3    1.79    0.67
  -8 -10   3    0.47    0.79
  -8 -10   3    1.07    0.56
   7  10  -3    2.28    0.68
  -7 -10   3    1.97    0.79
  -7 -10   3    2.16    0.72
   6  10  -3    1.01    0.52
  -6 -10   3    0.19    0.61
  -6 -10   3    1.86    0.73
   5  10  -3    1.12    0.48
  -5 -10   3    0.95    0.51
  -5 -10   3    0.99    0.54
   4  10  -3    3.89    0.85
  -4 -10   3    4.11    0.95
  -4 -10   3    3.28    0.85
   3  10  -3    9.57    1.03
  -3 -10   3   10.03    0.99
  -3 -10   3    8.45    1.15
   2  10  -3    7.59    0.70
  -2 -10   3    9.95    1.27
  -2 -10   3   10.85    0.90
   1  10  -3    8.90    0.70
  -1 -10   3    8.89    0.76
  -1 -10   3    8.83    1.19
   0  10  -3    1.62    0.71
   0 -10   3    2.23    0.79
   0 -10   3    2.57    0.30
   0 -10   3    2.54    0.32
  -1  10  -3   -0.35    0.30
   1 -10   3    0.07    0.30
  -2  10  -3  142.61    5.27
   2 -10   3  134.32    5.08
  -3  10  -3    0.21    0.44
   3 -10   3    0.40    0.42
  -4  10  -3   21.85    2.17
   4 -10   3   22.18    1.98
  -5  10  -3    2.43    0.89
   5 -10   3    1.54    0.31
   5 -10   3    2.23    0.60
   5 -10   3    2.51    0.39
  -6  10  -3    2.95    1.04
   6 -10   3    3.73    0.94
  -7  10  -3   -1.11    0.57
  -7  10  -3   -0.41    0.48
   7 -10   3   -0.41    0.50
   7 -10   3   -0.73    0.37
  -8  10  -3    1.50    1.12
  -8  10  -3    1.63    0.62
   8 -10   3    1.60    0.73
  -9  10  -3    1.10    1.04
   9 -10   3    1.05    0.62
  11   9  -3   -0.57    0.58
 -11  -9   3    1.89    1.01
  10   9  -3   11.11    1.31
 -10  -9   3   10.88    2.20
 -10  -9   3    9.59    1.04
   9   9  -3    0.51    0.56
  -9  -9   3    0.67    0.57
  -9  -9   3    1.16    0.79
   8   9  -3   63.74    2.93
  -8  -9   3   62.82    3.86
  -8  -9   3   66.61    2.78
   7   9  -3    7.35    1.00
  -7  -9   3    7.40    1.49
  -7  -9   3    6.74    0.96
   6   9  -3    3.27    0.78
  -6  -9   3    3.68    0.78
  -6  -9   3    3.51    0.92
   5   9  -3    0.15    0.28
  -5  -9   3   -0.54    0.24
  -5  -9   3   -0.68    0.33
   4   9  -3    5.87    0.73
  -4  -9   3    5.72    1.05
  -4  -9   3    4.94    1.01
   3   9  -3   15.78    1.23
  -3  -9   3   15.93    1.26
  -3  -9   3   15.46    2.87
   2   9  -3   15.81    1.24
   2   9  -3   15.16    0.90
  -2  -9   3   15.38    1.08
  -2  -9   3   14.01    1.56
   1   9  -3   37.49    1.42
   1   9  -3   38.70    2.10
  -1  -9   3   39.87    1.60
  -1  -9   3   40.02    2.50
   0   9  -3   18.80    1.55
   0   9  -3   20.39    0.95
   0  -9   3   21.13    1.80
   0  -9   3   19.52    0.95
   0  -9   3   21.74    0.95
  -1   9  -3  198.28    5.83
   1  -9   3  188.02    3.40
   1  -9   3  196.14    3.32
   1  -9   3  193.20    5.96
   2  -9   3   35.65    0.97
   2  -9   3   35.37    2.38
   2  -9   3   35.16    0.89
  -3   9  -3  112.92    4.65
   3  -9   3  108.80    2.32
   3  -9   3  107.99    4.35
   3  -9   3  110.71    2.03
  -4   9  -3    3.57    1.03
   4  -9   3    2.15    0.45
   4  -9   3    1.75    0.63
   4  -9   3    2.05    0.37
  -5   9  -3    0.39    0.70
   5  -9   3    1.28    0.67
   5  -9   3    1.52    0.45
  -6   9  -3    5.99    0.93
  -6   9  -3    7.32    1.58
   6  -9   3    5.24    1.18
   6  -9   3    6.70    0.74
  -7   9  -3    2.62    0.79
  -7   9  -3    2.63    1.03
   7  -9   3    3.77    0.82
   7  -9   3    2.58    0.74
  -8   9  -3   -0.14    0.82
  -8   9  -3   -0.26    0.64
   8  -9   3    0.70    0.44
   8  -9   3    0.40    0.48
  -9   9  -3   -0.22    0.80
  -9   9  -3   -0.05    0.73
   9  -9   3    1.26    0.55
   9  -9   3    1.02    0.66
 -10   9  -3   -0.90    0.92
 -10   9  -3    1.83    0.90
  10  -9   3    1.92    0.66
  10  -9   3    1.78    0.74
  12   8  -3    0.64    0.66
 -12  -8   3   -0.56    1.03
  11   8  -3    0.05    0.54
 -11  -8   3    0.15    0.70
  10   8  -3    6.04    1.25
 -10  -8   3    5.27    1.57
 -10  -8   3    5.59    0.72
   9   8  -3   25.93    1.87
  -9  -8   3   30.64    2.86
  -9  -8   3   28.18    1.54
   8   8  -3    0.33    0.39
  -8  -8   3    0.43    0.53
  -8  -8   3    0.50    0.44
   7   8  -3   20.34    1.46
  -7  -8   3   20.00    2.05
  -7  -8   3   17.82    1.38
   6   8  -3    7.75    0.99
  -6  -8   3    6.91    0.92
  -6  -8   3    7.57    1.72
   5   8  -3    0.63    0.35
  -5  -8   3    0.32    0.32
  -5  -8   3    0.29    0.38
   4   8  -3    0.08    0.23
  -4  -8   3    0.18    0.32
  -4  -8   3   -0.08    0.34
   3   8  -3    2.29    0.54
  -3  -8   3    2.74    0.77
  -3  -8   3    3.01    0.67
   2   8  -3   16.77    1.18
   2   8  -3   16.13    0.92
  -2  -8   3   17.85    1.54
  -2  -8   3   19.04    1.20
   1   8  -3   49.37    2.19
   1   8  -3   45.99    1.56
  -1  -8   3   44.50    1.69
  -1  -8   3   46.60    2.54
   0   8  -3    5.56    0.76
   0   8  -3    4.66    0.51
   0  -8   3    5.58    0.53
   0  -8   3    6.50    0.91
   0  -8   3    5.47    0.48
  -1   8  -3    6.80    0.90
   1  -8   3    6.16    0.43
   1  -8   3    5.71    0.53
   1  -8   3    7.03    0.98
  -2   8  -3   29.65    2.11
   2  -8   3   30.72    2.27
   2  -8   3   31.31    1.19
   2  -8   3   28.91    0.90
  -3   8  -3    0.66    0.55
   3  -8   3    0.30    0.18
   3  -8   3    1.49    0.61
   3  -8   3    1.59    0.34
  -4   8  -3   13.53    1.57
   4  -8   3   12.24    1.36
   4  -8   3   13.67    1.07
   4  -8   3   10.96    1.31
  -5   8  -3    0.58    0.40
  -5   8  -3    0.23    0.50
   5  -8   3    0.78    0.47
   5  -8   3    0.90    0.46
   5  -8   3    0.95    0.42
  -6   8  -3   11.07    1.96
  -6   8  -3    9.42    1.03
   6  -8   3    8.76    1.18
   6  -8   3    7.68    0.96
  -7   8  -3    0.11    0.49
  -7   8  -3    0.73    0.56
   7  -8   3    1.60    0.55
   7  -8   3    1.26    0.50
  -8   8  -3   -0.65    0.68
  -8   8  -3   -0.03    0.61
   8  -8   3    1.17    0.50
  -9   8  -3    0.46    0.73
  -9   8  -3    0.91    0.99
   9  -8   3    0.81    0.56
   9  -8   3    1.85    0.64
 -10   8  -3    2.86    1.28
 -10   8  -3    3.09    1.28
  10  -8   3    1.81    1.14
  12   7  -3    0.53    0.69
 -12  -7   3    0.42    1.01
  11   7  -3    0.19    0.47
 -11  -7   3    0.82    0.84
  10   7  -3    0.90    0.64
 -10  -7   3    0.49    0.69
 -10  -7   3    1.26    0.31
   9   7  -3    4.66    0.96
  -9  -7   3    4.92    1.31
  -9  -7   3    4.38    0.59
  -9  -7   3    3.76    0.86
   8   7  -3    2.38    0.66
  -8  -7   3    2.39    1.04
  -8  -7   3    2.42    0.60
   7   7  -3   15.67    1.25
  -7  -7   3   19.50    1.31
  -7  -7   3   18.24    1.87
   6   7  -3    2.90    0.68
  -6  -7   3    3.57    0.87
  -6  -7   3    3.11    0.68
   5   7  -3    1.36    0.41
  -5  -7   3    0.97    0.48
  -5  -7   3    1.83    0.64
   4   7  -3   16.97    1.11
  -4  -7   3   18.00    1.41
  -4  -7   3   15.56    1.33
   3   7  -3    9.70    0.81
  -3  -7   3   10.74    0.98
  -3  -7   3   11.75    1.12
   2   7  -3   75.42    2.07
   2   7  -3   76.53    2.45
  -2  -7   3   72.95    3.03
  -2  -7   3   77.40    2.53
   1   7  -3  170.38    4.21
   1   7  -3  167.13    3.47
  -1  -7   3  172.46    4.97
  -1  -7   3  168.10    3.72
   0   7  -3    0.37    0.23
   0   7  -3    0.40    0.36
   0  -7   3    0.35    0.34
   0  -7   3    0.14    0.15
   0  -7   3    0.45    0.20
  -1   7  -3   -0.11    0.32
   1  -7   3    0.35    0.20
   1  -7   3    0.35    0.36
   1  -7   3    0.43    0.13
  -2   7  -3    0.32    0.28
   2  -7   3    0.47    0.16
   2  -7   3    0.53    0.22
   2  -7   3   -0.18    0.21
  -3   7  -3  104.58    4.09
   3  -7   3  105.88    2.71
   3  -7   3  106.35    3.93
   3  -7   3  104.79    2.87
  -4   7  -3    1.76    0.47
  -4   7  -3    2.80    0.99
   4  -7   3    2.65    0.56
   4  -7   3    1.95    0.49
  -5   7  -3   17.65    1.83
  -5   7  -3   16.40    1.32
   5  -7   3   17.87    1.34
   5  -7   3   18.70    1.61
  -6   7  -3   19.27    1.98
  -6   7  -3   16.68    1.53
   6  -7   3   16.04    1.83
  -7   7  -3   19.70    1.81
  -7   7  -3   16.50    1.93
   7  -7   3   17.63    1.55
  -8   7  -3   -0.25    0.65
  -8   7  -3   -0.36    0.74
   8  -7   3    1.01    0.44
  -9   7  -3    1.00    0.81
  -9   7  -3    3.24    1.21
   9  -7   3    3.94    0.81
   9  -7   3    1.66    0.93
 -10   7  -3   -0.44    0.72
 -10   7  -3    0.72    0.68
  10  -7   3   -0.67    0.54
  10  -7   3    1.67    0.54
  13   6  -3    0.47    0.66
  12   6  -3    6.52    1.27
 -12  -6   3    4.57    1.89
  11   6  -3   -0.69    0.50
 -11  -6   3   -0.13    0.47
  10   6  -3    4.46    0.96
 -10  -6   3    3.18    1.23
   9   6  -3    1.52    0.62
  -9  -6   3    1.09    0.71
  -9  -6   3    1.12    0.46
  -9  -6   3    1.69    0.34
   8   6  -3    9.98    1.01
  -8  -6   3    8.77    0.78
  -8  -6   3    9.14    0.93
  -8  -6   3   10.62    1.84
   7   6  -3    3.22    0.70
  -7  -6   3    2.71    0.78
  -7  -6   3    2.97    0.82
  -7  -6   3    2.57    0.56
   6   6  -3   11.60    0.95
  -6  -6   3   12.13    1.02
  -6  -6   3   13.01    1.37
   5   6  -3   12.97    0.96
  -5  -6   3   15.21    1.39
  -5  -6   3   13.73    1.12
   4   6  -3   53.29    1.90
  -4  -6   3   52.49    2.29
  -4  -6   3   53.13    2.46
   3   6  -3   11.48    0.80
   3   6  -3   11.57    0.82
  -3  -6   3   12.15    1.03
  -3  -6   3   10.95    1.03
   2   6  -3  181.15    3.64
   2   6  -3  183.92    3.92
  -2  -6   3  178.16    3.75
  -2  -6   3  179.87    4.86
  -2  -6   3  184.35    4.20
   1   6  -3   52.32    1.62
   1   6  -3   54.44    1.96
  -1  -6   3   50.86    2.38
  -1  -6   3   51.01    1.69
  -1  -6   3   51.67    1.69
   0   6  -3    2.53    0.43
   0   6  -3    2.01    0.48
   0  -6   3    3.55    0.76
   0  -6   3    1.92    0.47
   0  -6   3    1.80    0.35
   0  -6   3    1.53    0.27
  -1   6  -3  255.21    5.90
   1  -6   3  249.50    6.16
   1  -6   3  253.13    4.30
   1  -6   3  251.15    4.89
  -2   6  -3    8.48    0.99
   2  -6   3    5.98    0.63
   2  -6   3    6.12    1.05
   2  -6   3    6.37    0.54
  -3   6  -3    0.71    0.47
  -3   6  -3    1.67    0.37
   3  -6   3    2.34    0.57
   3  -6   3    1.90    0.70
   3  -6   3    0.86    0.38
  -4   6  -3   31.43    2.21
  -4   6  -3   32.39    1.74
   4  -6   3   31.72    1.94
   4  -6   3   32.50    1.72
   4  -6   3   32.39    1.69
  -5   6  -3    0.18    0.37
  -5   6  -3   -0.37    0.25
   5  -6   3    0.35    0.39
  -6   6  -3   -0.81    0.33
  -6   6  -3    1.68    0.72
   6  -6   3    0.18    0.35
  -7   6  -3    7.53    1.33
  -7   6  -3    7.93    1.60
   7  -6   3    5.91    1.06
  -8   6  -3   29.89    2.40
  -8   6  -3   29.58    2.61
   8  -6   3   26.73    1.83
   8  -6   3   32.31    2.60
  -9   6  -3    1.02    0.83
  -9   6  -3    2.59    1.07
   9  -6   3    1.30    0.81
   9  -6   3    3.96    0.80
 -10   6  -3   -0.33    0.58
 -10   6  -3   -0.28    0.78
  10  -6   3   -0.04    0.40
  10  -6   3   -0.72    0.43
 -11   6  -3    0.31    0.74
 -11   6  -3   -1.40    1.72
  11  -6   3    0.60    0.67
  13   5  -3    0.22    0.69
 -13  -5   3    0.00    0.66
  12   5  -3    0.14    0.47
 -12  -5   3   -0.63    0.67
  11   5  -3    0.01    0.47
 -11  -5   3    0.32    0.68
  10   5  -3   -0.27    0.34
 -10  -5   3   -0.77    0.50
   9   5  -3    2.87    0.67
  -9  -5   3    1.52    0.28
  -9  -5   3    1.80    0.24
   8   5  -3    2.63    0.62
  -8  -5   3    1.35    0.77
  -8  -5   3    2.69    0.46
  -8  -5   3    3.12    0.50
   7   5  -3    4.09    0.77
  -7  -5   3    5.07    0.56
  -7  -5   3    3.27    0.91
  -7  -5   3    3.22    0.65
   6   5  -3    0.91    0.29
  -6  -5   3    2.06    0.65
  -6  -5   3    1.15    0.41
  -6  -5   3    1.73    0.41
   5   5  -3    0.33    0.15
  -5  -5   3   -0.22    0.24
  -5  -5   3    0.46    0.33
  -5  -5   3    0.31    0.23
   4   5  -3  204.56    4.16
  -4  -5   3  204.15    4.80
  -4  -5   3  193.88    4.89
  -4  -5   3  192.71    4.06
  -4  -5   3  201.81    5.16
   3   5  -3   87.59    2.28
   3   5  -3   83.52    2.38
  -3  -5   3   85.89    2.19
  -3  -5   3   89.80    2.97
  -3  -5   3   85.39    2.82
   2   5  -3   32.62    1.21
  -2  -5   3   32.44    1.73
  -2  -5   3   30.80    1.17
   1   5  -3  104.74    2.46
   1   5  -3  102.51    3.42
   1   5  -3  107.31    3.02
  -1  -5   3  106.74    3.38
  -1  -5   3  106.76    2.48
   0   5  -3   84.05    2.59
   0   5  -3   83.13    3.07
   0   5  -3   85.07    2.26
   0  -5   3   83.18    2.28
   0  -5   3   86.12    1.93
   0  -5   3   83.64    2.21
   0  -5   3   84.13    3.00
  -1   5  -3  260.05    6.19
  -1   5  -3  262.47    5.75
   1  -5   3  256.24    5.20
   1  -5   3  258.92    5.09
   1  -5   3  259.99    4.64
   1  -5   3  267.89    6.11
  -2   5  -3   20.89    1.46
  -2   5  -3   20.26    1.11
   2  -5   3   22.07    1.22
   2  -5   3   23.05    1.54
   2  -5   3   21.03    1.09
  -3   5  -3   12.56    1.25
  -3   5  -3   13.70    1.06
   3  -5   3   13.75    1.20
   3  -5   3   11.97    1.02
   3  -5   3   13.82    1.02
  -4   5  -3    0.05    0.25
  -4   5  -3    0.14    0.37
   4  -5   3    0.63    0.29
  -5   5  -3    1.84    0.60
  -5   5  -3    3.33    0.89
   5  -5   3    2.36    0.59
  -6   5  -3   19.50    1.85
  -6   5  -3   19.66    1.72
   6  -5   3   20.82    1.52
  -7   5  -3   16.77    1.72
  -7   5  -3   15.38    1.81
   7  -5   3   15.91    1.68
   7  -5   3   15.74    1.32
  -8   5  -3   16.95    1.87
  -8   5  -3   18.33    1.94
   8  -5   3   17.73    1.80
   8  -5   3   17.88    1.33
  -9   5  -3    3.96    1.11
  -9   5  -3    2.71    0.90
   9  -5   3    3.53    0.72
   9  -5   3    2.16    0.91
 -10   5  -3    0.70    0.92
 -10   5  -3    0.44    0.93
  10  -5   3    0.11    0.53
  10  -5   3    1.05    0.45
 -11   5  -3    1.22    1.10
 -11   5  -3    2.42    1.16
  11  -5   3    6.19    1.48
  13   4  -3    0.53    0.74
 -13  -4   3   -0.67    0.91
  12   4  -3    1.07    0.50
 -12  -4   3    0.40    0.68
  11   4  -3   -0.27    0.42
 -11  -4   3    0.73    0.90
  10   4  -3    1.59    0.52
 -10  -4   3    1.92    0.96
   9   4  -3   35.97    1.98
  -9  -4   3   40.23    3.02
   8   4  -3    4.64    0.82
  -8  -4   3    2.61    0.40
  -8  -4   3    2.87    0.33
  -8  -4   3    3.55    1.04
   7   4  -3   10.92    0.93
  -7  -4   3   11.95    0.83
  -7  -4   3   12.63    0.78
  -7  -4   3    9.50    1.89
   6   4  -3    5.97    0.63
  -6  -4   3    6.64    1.19
  -6  -4   3    4.84    0.60
  -6  -4   3    5.90    0.58
   5   4  -3  114.47    2.84
  -5  -4   3  110.19    3.11
  -5  -4   3  113.65    3.90
   4   4  -3   13.01    0.77
   4   4  -3   13.06    0.99
  -4  -4   3   13.34    0.96
  -4  -4   3   12.52    0.97
  -4  -4   3   13.51    1.13
  -4  -4   3   13.47    0.79
   3   4  -3    1.79    0.43
   3   4  -3    1.41    0.34
   3   4  -3    1.94    0.35
  -3  -4   3    1.95    0.48
  -3  -4   3    1.62    0.31
  -3  -4   3    1.63    0.44
  -3  -4   3    2.07    0.48
   2   4  -3   13.01    0.66
   2   4  -3   13.19    1.02
   2   4  -3   13.23    0.78
  -2  -4   3   12.10    0.80
  -2  -4   3   11.48    1.00
  -2  -4   3   12.13    0.62
  -2  -4   3   13.25    1.01
   1   4  -3    0.12    0.15
   1   4  -3    0.21    0.15
   1   4  -3    0.34    0.17
  -1  -4   3    0.21    0.12
  -1  -4   3    0.25    0.20
  -1  -4   3    0.57    0.16
  -1  -4   3    0.15    0.17
   0   4  -3   32.14    1.29
   0   4  -3   30.03    1.64
   0   4  -3   30.54    1.33
   0  -4   3   28.47    1.09
   0  -4   3   29.78    1.65
   0  -4   3   29.93    1.61
   0  -4   3   30.81    1.28
   0  -4   3   29.16    1.05
  -1   4  -3    0.47    0.26
   1  -4   3    0.70    0.28
   1  -4   3    0.90    0.29
   1  -4   3    1.01    0.42
   1  -4   3    1.21    0.25
   1  -4   3    1.23    0.32
  -2   4  -3   23.94    1.53
  -2   4  -3   25.65    1.33
  -2   4  -3   22.48    1.44
   2  -4   3   24.54    1.28
   2  -4   3   24.70    1.49
   2  -4   3   25.79    1.37
   2  -4   3   23.62    1.35
  -3   4  -3    2.77    0.60
  -3   4  -3    2.81    0.62
  -3   4  -3    3.51    0.81
   3  -4   3    3.42    0.65
   3  -4   3    2.84    0.62
  -4   4  -3   28.67    1.91
  -4   4  -3   26.35    1.71
   4  -4   3   29.77    1.69
  -5   4  -3    7.44    1.03
  -5   4  -3    7.27    0.98
   5  -4   3    7.79    0.83
  -6   4  -3   13.89    1.52
  -6   4  -3   13.63    1.52
   6  -4   3   13.79    1.13
   6  -4   3   13.60    1.44
  -7   4  -3    2.27    0.82
  -7   4  -3    3.33    1.04
   7  -4   3    1.57    0.56
   7  -4   3    2.07    0.71
  -8   4  -3    0.78    0.74
  -8   4  -3   -0.03    0.46
   8  -4   3   -0.14    0.43
   8  -4   3    0.45    0.32
  -9   4  -3    0.05    0.70
  -9   4  -3    1.29    0.74
   9  -4   3    1.61    0.36
   9  -4   3    0.25    0.61
 -10   4  -3    0.33    0.54
 -10   4  -3    3.45    1.22
  10  -4   3    1.86    0.44
  10  -4   3    1.22    0.71
 -11   4  -3    0.15    0.79
 -11   4  -3    0.44    0.96
  11  -4   3    2.09    0.72
  13   3  -3   -0.13    0.57
 -13  -3   3   -0.72    0.76
  12   3  -3    0.29    0.55
 -12  -3   3    1.11    0.85
  11   3  -3    0.71    0.45
 -11  -3   3    0.78    0.64
  10   3  -3    0.30    0.36
 -10  -3   3    0.70    0.69
   9   3  -3    0.04    0.32
  -9  -3   3    0.10    0.46
   8   3  -3   48.15    2.14
  -8  -3   3   49.27    3.10
  -8  -3   3   48.67    1.01
   7   3  -3    3.66    0.67
  -7  -3   3    3.11    0.37
  -7  -3   3    3.58    0.39
  -7  -3   3    3.01    0.88
   6   3  -3    2.89    0.53
  -6  -3   3    2.54    0.45
  -6  -3   3    2.28    0.67
  -6  -3   3    2.28    0.44
   5   3  -3   15.14    0.95
   5   3  -3   15.93    0.90
   5   3  -3   14.60    1.02
  -5  -3   3   16.06    0.97
  -5  -3   3   15.32    0.92
  -5  -3   3   16.27    1.01
  -5  -3   3   18.41    1.41
   4   3  -3  167.49    3.30
   4   3  -3  164.58    3.83
  -4  -3   3  164.82    3.81
  -4  -3   3  171.82    4.45
  -4  -3   3  163.80    3.76
  -4  -3   3  169.71    3.83
   3   3  -3   36.70    1.62
   3   3  -3   37.68    1.14
   3   3  -3   38.24    1.44
  -3  -3   3   36.73    1.14
  -3  -3   3   38.39    1.63
  -3  -3   3   38.13    1.66
  -3  -3   3   35.84    1.56
   2   3  -3    9.34    0.60
   2   3  -3    8.93    0.78
   2   3  -3    9.60    0.48
  -2  -3   3   10.06    0.83
  -2  -3   3    9.33    0.65
  -2  -3   3    8.35    0.44
   1   3  -3  102.85    3.19
   1   3  -3  101.10    2.11
   1   3  -3  101.82    2.38
  -1  -3   3  103.15    2.23
  -1  -3   3   97.05    2.92
  -1  -3   3   99.91    3.07
  -1  -3   3   98.54    1.92
   0   3  -3   14.14    1.05
   0   3  -3   15.52    0.88
   0   3  -3   15.18    0.84
   0  -3   3   15.74    1.10
   0  -3   3   15.64    0.90
   0  -3   3   15.96    0.80
   0  -3   3   14.06    1.02
   0  -3   3   15.55    0.74
  -1   3  -3   74.10    2.22
  -1   3  -3   70.72    2.26
  -1   3  -3   73.33    2.58
   1  -3   3   68.52    2.48
   1  -3   3   75.58    2.53
   1  -3   3   72.00    2.13
   1  -3   3   70.57    2.14
   1  -3   3   71.15    2.27
  -2   3  -3  140.65    3.85
  -2   3  -3  147.16    3.82
  -2   3  -3  142.45    3.68
   2  -3   3  137.69    3.78
   2  -3   3  145.32    3.79
   2  -3   3  140.97    3.73
   2  -3   3  141.73    3.72
   2  -3   3  140.49    3.61
  -3   3  -3  660.80   11.34
  -3   3  -3  638.68   11.49
  -3   3  -3  663.15   11.55
   3  -3   3  642.92   11.22
   3  -3   3  657.05   11.16
   3  -3   3  651.56   11.36
  -4   3  -3   51.01    2.46
  -4   3  -3   49.31    2.42
  -4   3  -3   49.93    2.17
   4  -3   3   49.59    2.08
   4  -3   3   48.16    2.11
  -5   3  -3    0.07    0.30
  -5   3  -3   -0.02    0.19
  -5   3  -3    0.48    0.35
   5  -3   3    0.18    0.35
   5  -3   3    0.23    0.21
   5  -3   3    0.13    0.27
  -6   3  -3    0.89    0.54
  -6   3  -3    0.49    0.46
   6  -3   3    1.23    0.39
   6  -3   3    1.66    0.56
  -7   3  -3    3.69    0.96
  -7   3  -3    2.44    1.10
   7  -3   3    2.29    0.74
   7  -3   3    2.90    0.62
  -8   3  -3   19.97    1.90
  -8   3  -3   20.88    2.13
   8  -3   3   18.18    1.20
   8  -3   3   18.47    1.75
  -9   3  -3    4.37    1.23
  -9   3  -3    8.94    1.79
   9  -3   3    6.77    0.61
   9  -3   3    7.68    1.27
   9  -3   3    6.46    1.35
 -10   3  -3    0.23    0.78
 -10   3  -3    0.88    0.73
  10  -3   3    0.91    0.62
 -11   3  -3   -1.67    0.72
  11  -3   3   -1.06    0.50
 -12   3  -3    1.70    1.37
  12  -3   3    1.92    0.87
  13   2  -3   -0.91    0.46
 -13  -2   3    0.14    0.91
 -12  -2   3    3.69    1.38
  11   2  -3    1.20    0.63
 -11  -2   3    1.49    0.87
  10   2  -3    1.15    0.52
 -10  -2   3    1.51    0.75
   9   2  -3    3.08    0.76
  -9  -2   3    2.70    0.93
   8   2  -3    3.56    0.73
  -8  -2   3    2.27    0.81
   7   2  -3    0.52    0.24
  -7  -2   3    0.55    0.44
  -7  -2   3    0.46    0.17
  -7  -2   3    0.72    0.19
   6   2  -3   43.54    1.74
   6   2  -3   43.57    1.44
  -6  -2   3   42.53    1.33
  -6  -2   3   43.81    1.41
  -6  -2   3   44.76    2.50
   5   2  -3    1.80    0.49
   5   2  -3    1.16    0.29
   5   2  -3    1.53    0.36
  -5  -2   3    1.34    0.31
  -5  -2   3    1.66    0.33
  -5  -2   3    1.65    0.44
  -5  -2   3    1.16    0.43
   4   2  -3    8.57    0.57
   4   2  -3    8.24    0.67
   4   2  -3    8.86    0.75
   4   2  -3    9.86    0.72
  -4  -2   3    7.72    0.63
  -4  -2   3    9.32    0.65
  -4  -2   3    9.00    0.86
   3   2  -3   18.42    0.80
   3   2  -3   17.01    1.00
   3   2  -3   18.26    0.69
   3   2  -3   20.87    1.03
  -3  -2   3   17.31    0.99
  -3  -2   3   19.33    0.77
  -3  -2   3   20.53    1.12
   2   2  -3    2.22    0.44
   2   2  -3    2.44    0.30
   2   2  -3    2.18    0.19
  -2  -2   3    2.65    0.32
  -2  -2   3    2.44    0.19
  -2  -2   3    2.69    0.46
   1   2  -3   40.39    0.98
   1   2  -3   42.55    1.40
   1   2  -3   40.34    1.66
  -1  -2   3   42.09    0.87
  -1  -2   3   39.37    1.60
  -1  -2   3   42.27    1.29
   0   2  -3   41.02    1.53
   0   2  -3   40.68    1.26
   0   2  -3   43.71    1.77
   0  -2   3   42.70    1.46
   0  -2   3   43.34    1.60
   0  -2   3   41.66    1.69
   0  -2   3   40.80    1.20
  -1   2  -3   12.19    0.87
  -1   2  -3   11.80    0.92
  -1   2  -3   11.73    0.76
   1  -2   3   11.49    0.75
   1  -2   3   12.62    0.90
   1  -2   3   12.57    0.86
   1  -2   3   12.19    0.96
   2  -2   3  133.96    3.86
   2  -2   3  132.25    3.65
   2  -2   3  133.49    3.47
  -3   2  -3   37.61    1.84
  -3   2  -3   40.24    1.81
  -3   2  -3   39.86    2.02
   3  -2   3   39.99    1.80
   3  -2   3   39.26    1.94
   3  -2   3   40.75    2.26
   3  -2   3   41.33    1.76
   3  -2   3   38.56    1.72
  -4   2  -3    8.82    1.04
  -4   2  -3    7.60    0.87
  -4   2  -3    6.60    0.73
   4  -2   3    6.64    0.72
   4  -2   3    7.70    0.75
   4  -2   3    7.35    0.83
  -5   2  -3   15.30    1.45
  -5   2  -3   14.50    1.34
  -5   2  -3   14.47    1.07
   5  -2   3   16.01    1.31
   5  -2   3   13.77    0.98
   5  -2   3   14.26    1.06
  -6   2  -3    0.06    0.34
  -6   2  -3    0.41    0.41
   6  -2   3    0.91    0.31
   6  -2   3    0.63    0.47
   6  -2   3    0.52    0.32
  -7   2  -3    0.27    0.46
  -7   2  -3    0.59    0.37
   7  -2   3    0.12    0.37
   7  -2   3    0.19    0.24
   7  -2   3    0.25    0.41
  -8   2  -3   26.51    2.44
  -8   2  -3   29.80    2.28
   8  -2   3   25.81    1.32
   8  -2   3   30.35    2.17
   8  -2   3   27.61    1.38
  -9   2  -3   17.80    1.88
  -9   2  -3   17.16    2.13
   9  -2   3   17.64    1.77
   9  -2   3   16.57    1.03
   9  -2   3   19.69    1.04
 -10   2  -3    6.39    1.69
  10  -2   3    5.36    0.47
  10  -2   3    7.87    1.44
 -11   2  -3   -0.91    0.87
  11  -2   3    0.00    0.60
 -12   2  -3    2.27    1.42
  12  -2   3    1.65    0.89
  13   1  -3    3.14    0.94
 -13  -1   3    1.24    1.11
 -12  -1   3    2.97    1.09
  11   1  -3   -0.31    0.33
 -11  -1   3    0.91    0.60
  10   1  -3    2.90    0.82
 -10  -1   3    2.19    0.93
   9   1  -3    0.79    0.48
  -9  -1   3    1.24    0.70
   8   1  -3    9.24    0.94
  -8  -1   3    8.59    1.22
   7   1  -3   53.80    1.38
   7   1  -3   56.79    2.27
  -7  -1   3   54.58    1.36
  -7  -1   3   55.72    1.28
  -7  -1   3   55.14    2.94
   6   1  -3  128.17    2.75
   6   1  -3  125.33    3.35
  -6  -1   3  125.02    4.24
  -6  -1   3  128.77    2.53
   5   1  -3    5.02    0.63
   5   1  -3    4.19    0.49
   5   1  -3    3.94    0.43
  -5  -1   3    4.92    0.70
  -5  -1   3    4.38    0.53
  -5  -1   3    4.07    0.40
   4   1  -3   80.16    2.07
   4   1  -3   86.21    2.50
   4   1  -3   85.25    2.24
   4   1  -3   79.86    2.34
  -4  -1   3   85.20    2.23
  -4  -1   3   86.75    2.14
  -4  -1   3   84.10    2.76
   3   1  -3  376.07    5.72
   3   1  -3  380.74    6.46
   3   1  -3  373.39    6.30
   3   1  -3  382.12    6.06
  -3  -1   3  351.78    6.85
  -3  -1   3  373.15    6.30
   2   1  -3  128.31    2.00
   2   1  -3  128.66    2.18
   2   1  -3  129.49    2.72
   2   1  -3  132.84    3.07
  -2  -1   3  127.94    2.71
  -2  -1   3  130.10    2.97
   1   1  -3  234.63    4.32
   1   1  -3  239.40    4.66
  -1  -1   3  232.30    4.53
  -1  -1   3  224.32    4.14
   0   1  -3   28.11    1.25
   0   1  -3   27.31    0.83
   0   1  -3   26.19    1.26
   0  -1   3   27.08    1.24
   0  -1   3   27.60    0.80
   0  -1   3   27.52    1.26
   0  -1   3   26.72    0.87
   0  -1   3   27.27    1.19
  -1   1  -3   50.46    1.84
  -1   1  -3   53.36    1.96
  -1   1  -3   50.50    1.54
   1  -1   3   50.62    1.47
   1  -1   3   50.25    1.93
   1  -1   3   52.91    1.64
   1  -1   3   49.05    1.86
   1  -1   3   48.75    1.75
  -2   1  -3    3.81    0.49
  -2   1  -3    3.83    0.70
  -2   1  -3    3.89    0.47
   2  -1   3    3.72    0.68
   2  -1   3    3.38    0.42
   2  -1   3    3.85    0.50
   2  -1   3    3.54    0.48
  -3   1  -3    7.16    0.86
  -3   1  -3    7.56    0.73
  -3   1  -3    6.54    0.71
   3  -1   3    7.94    0.88
   3  -1   3    7.15    0.67
   3  -1   3    6.89    0.68
   3  -1   3    7.38    0.79
  -4   1  -3    9.51    1.08
  -4   1  -3    7.89    0.85
  -4   1  -3    8.12    0.76
   4  -1   3    7.91    0.81
   4  -1   3    8.14    0.89
  -5   1  -3   17.32    1.40
  -5   1  -3   17.29    1.42
  -5   1  -3   17.95    1.64
   5  -1   3   17.93    1.19
   5  -1   3   17.86    1.33
  -6   1  -3   69.57    3.56
  -6   1  -3   67.39    2.86
  -6   1  -3   68.68    3.07
   6  -1   3   67.39    2.88
   6  -1   3   72.82    2.51
  -7   1  -3   49.25    3.13
  -7   1  -3   51.13    2.78
   7  -1   3   49.52    1.90
   7  -1   3   50.97    2.64
  -8   1  -3    1.04    0.62
   8  -1   3    1.92    0.35
   8  -1   3    0.79    0.51
   8  -1   3    1.28    0.33
  -9   1  -3    9.38    1.89
   9  -1   3   10.35    0.58
   9  -1   3   13.37    0.62
   9  -1   3   10.19    1.31
 -10   1  -3    0.17    1.02
  10  -1   3    3.35    1.02
 -11   1  -3    0.62    0.74
  11  -1   3    1.64    0.80
 -12   1  -3   -0.08    1.13
  12  -1   3    0.80    0.83
  13   0  -3   10.44    1.40
 -13   0   3   11.90    2.43
 -12   0   3    1.33    0.77
  11   0  -3   -0.49    0.32
 -11   0   3    0.00    0.59
  10   0  -3   -0.25    0.30
 -10   0   3   -0.58    0.35
   9   0  -3    1.10    0.46
  -9   0   3    0.72    0.50
  -9   0   3    0.87    0.45
   8   0  -3   -0.04    0.31
  -8   0   3   -0.70    0.44
  -8   0   3    0.37    0.14
   7   0  -3    2.14    0.58
   7   0  -3    2.59    0.30
  -7   0   3    2.48    0.28
  -7   0   3    2.85    0.78
  -7   0   3    3.11    0.75
   6   0  -3   -0.15    0.17
   6   0  -3    0.42    0.12
  -6   0   3   -0.05    0.16
  -6   0   3    0.07    0.12
  -6   0   3    0.04    0.28
   5   0  -3   51.42    1.88
   5   0  -3   44.54    1.98
   5   0  -3   46.83    1.50
  -5   0   3   48.60    1.43
  -5   0   3   47.30    2.21
  -5   0   3   49.74    1.95
   4   0  -3   -0.04    0.15
   4   0  -3    0.11    0.12
   4   0  -3    0.06    0.10
   4   0  -3   -0.04    0.13
  -4   0   3    0.12    0.11
  -4   0   3    0.17    0.13
  -4   0   3    0.09    0.12
   2   0  -3   -0.01    0.08
   2   0  -3   -0.05    0.07
   2   0  -3    0.06    0.11
  -2   0   3   -0.13    0.08
  -2   0   3    0.19    0.06
  -2   0   3    0.02    0.07
   1   0  -3  362.38    6.30
   1   0  -3  362.62    5.03
   1   0  -3  369.18    6.24
  -1   0   3  370.31    6.23
  -1   0   3  361.59    6.06
  -1   0   3  369.13    5.04
   0   0  -3    0.06    0.05
   0   0  -3   -0.02    0.12
   0   0  -3    0.01    0.08
   0   0  -3   -0.06    0.06
   0   0   3   -0.07    0.05
   0   0   3    0.02    0.10
   0   0   3   -0.01    0.04
   0   0   3   -0.07    0.07
   0   0   3   -0.09    0.07
  -1   0  -3  376.52    6.70
  -1   0  -3  387.74    7.19
  -1   0  -3  384.26    6.19
   1   0   3  385.78    7.13
   1   0   3  377.29    7.15
   1   0   3  392.01    6.33
   1   0   3  384.27    6.03
   1   0   3  379.22    6.53
  -2   0  -3   -0.07    0.11
  -2   0  -3    0.22    0.13
  -2   0  -3   -0.07    0.12
   2   0   3    0.16    0.11
   2   0   3    0.03    0.13
   2   0   3    0.42    0.19
   2   0   3   -0.11    0.10
  -3   0  -3  247.93    6.04
  -3   0  -3  248.04    4.99
  -3   0  -3  243.28    5.24
   3   0   3  243.02    4.73
   3   0   3  242.16    5.41
   3   0   3  245.46    4.95
  -4   0  -3   -0.09    0.20
  -4   0  -3   -0.21    0.12
   4   0   3    0.18    0.17
  -5   0  -3   67.97    2.23
  -5   0  -3   61.77    3.15
   5   0   3   61.45    1.94
   5   0   3   67.37    2.58
  -6   0  -3    0.05    0.23
  -6   0  -3   -0.27    0.22
   6   0   3   -0.05    0.15
   6   0   3   -0.09    0.20
   6   0   3    0.23    0.29
  -7   0  -3   23.09    2.16
  -7   0  -3   23.28    1.19
   7   0   3   24.18    1.74
   7   0   3   22.75    1.05
   7   0   3   22.74    1.13
  -8   0  -3    1.02    0.75
   8   0   3    0.03    0.34
   8   0   3    0.42    0.19
  -9   0  -3    9.59    1.93
   9   0   3   12.99    1.45
 -10   0  -3    1.21    0.81
  10   0   3   -0.50    0.39
 -11   0  -3   24.34    2.80
  11   0   3   25.93    2.25
 -12   0  -3    0.33    0.98
  12   0   3    0.55    0.58
  13  -1  -3    5.25    1.09
 -13   1   3    3.14    1.40
  12  -1  -3    2.91    0.75
 -12   1   3   -0.02    0.71
  11  -1  -3    0.35    0.48
 -11   1   3    0.30    0.41
 -11   1   3   -0.26    0.46
  10  -1  -3    1.28    0.56
 -10   1   3    2.36    0.82
 -10   1   3    1.01    0.58
   9  -1  -3    0.65    0.37
  -9   1   3   -0.19    0.45
  -9   1   3    0.66    0.56
   8  -1  -3    7.85    0.98
   8  -1  -3    8.22    0.53
  -8   1   3    7.55    0.52
  -8   1   3   10.71    1.11
  -8   1   3    9.59    1.25
   7  -1  -3   51.90    2.40
   7  -1  -3   51.59    1.58
  -7   1   3   53.95    2.78
  -7   1   3   56.78    2.58
  -7   1   3   53.81    1.56
   6  -1  -3  135.04    2.93
   6  -1  -3  130.40    3.79
  -6   1   3  131.57    2.83
  -6   1   3  127.01    3.89
  -6   1   3  131.93    4.21
   5  -1  -3    4.75    0.46
   5  -1  -3    4.79    0.65
  -5   1   3    4.18    0.78
  -5   1   3    3.90    0.42
  -5   1   3    4.23    0.59
   4  -1  -3   84.16    2.17
   4  -1  -3   80.70    2.26
   4  -1  -3   81.89    2.51
  -4   1   3   82.08    2.09
  -4   1   3   81.94    2.51
  -4   1   3   85.27    2.63
   3  -1  -3  360.36    6.11
   3  -1  -3  369.20    6.26
   3  -1  -3  377.80    6.31
  -3   1   3  380.77    6.45
  -3   1   3  368.21    6.19
  -3   1   3  374.80    6.37
   2  -1  -3  128.73    2.41
   2  -1  -3  128.22    2.89
   2  -1  -3  127.48    2.76
  -2   1   3  128.07    2.84
  -2   1   3  130.76    2.66
  -2   1   3  128.96    2.59
   1  -1  -3  234.85    4.46
   1  -1  -3  233.56    3.60
   1  -1  -3  236.42    4.50
  -1   1   3  233.76    4.32
  -1   1   3  229.81    3.61
  -1   1   3  235.33    4.38
   0  -1  -3   27.29    0.82
   0  -1  -3   27.64    1.31
   0  -1  -3   26.83    1.29
   0  -1  -3   27.37    1.19
   0   1   3   27.90    1.34
   0   1   3   28.89    0.84
   0   1   3   28.30    1.17
   0   1   3   27.54    1.27
  -1  -1  -3   50.66    1.69
  -1  -1  -3   50.67    1.44
  -1  -1  -3   48.16    1.99
   1   1   3   48.62    1.60
   1   1   3   52.04    1.39
   1   1   3   48.43    2.01
  -2  -1  -3    3.24    0.41
  -2  -1  -3    4.01    0.45
  -2  -1  -3    3.88    0.74
   2   1   3    4.13    0.44
   2   1   3    3.24    0.45
   2   1   3    3.42    0.46
   2   1   3    3.47    0.67
  -3  -1  -3    7.07    0.64
  -3  -1  -3    7.65    0.94
   3   1   3    6.96    0.84
   3   1   3    7.41    0.65
   3   1   3    7.41    0.59
  -4  -1  -3    8.71    0.72
  -4  -1  -3    7.88    1.04
   4   1   3    8.03    0.62
   4   1   3    7.55    0.74
  -5  -1  -3   17.51    1.65
  -5  -1  -3   17.00    1.04
   5   1   3   16.47    0.90
   5   1   3   18.58    1.28
  -6  -1  -3   68.16    3.61
  -6  -1  -3   66.90    2.16
   6   1   3   71.79    2.90
   6   1   3   67.91    1.91
  -7  -1  -3   49.09    1.72
  -7  -1  -3   52.47    3.34
   7   1   3   47.79    1.62
   7   1   3   50.04    2.47
   7   1   3   45.45    1.44
  -8  -1  -3    1.35    0.75
   8   1   3    0.21    0.34
   8   1   3    0.89    0.26
  -9  -1  -3   10.57    2.01
   9   1   3   10.85    1.32
 -10  -1  -3    2.59    1.28
  10   1   3    3.02    0.98
 -11  -1  -3    2.68    1.19
  11   1   3    1.84    0.83
 -12  -1  -3    1.49    1.08
  12   1   3    1.23    0.77
  13  -2  -3    0.48    0.67
 -13   2   3   -0.48    0.71
  12  -2  -3    2.61    1.01
 -12   2   3    5.34    1.89
 -12   2   3    3.98    1.28
  11  -2  -3    3.50    0.66
 -11   2   3    1.64    0.80
 -11   2   3    2.07    0.75
  10  -2  -3    0.58    0.45
 -10   2   3   -0.20    0.43
 -10   2   3    1.44    0.67
   9  -2  -3    3.38    0.92
   9  -2  -3    2.72    0.36
  -9   2   3    4.15    0.93
  -9   2   3    3.05    0.43
  -9   2   3    2.60    0.93
   8  -2  -3    2.63    0.45
   8  -2  -3    2.72    0.77
  -8   2   3    3.01    0.82
  -8   2   3    2.18    0.47
  -8   2   3    2.81    0.81
   7  -2  -3    0.76    0.42
   7  -2  -3    1.02    0.28
  -7   2   3    0.95    0.43
  -7   2   3    1.24    0.52
  -7   2   3    0.54    0.31
   6  -2  -3   47.24    1.63
  -6   2   3   44.18    2.25
  -6   2   3   42.92    2.21
  -6   2   3   44.88    1.60
  -5   2   3    1.58    0.36
  -5   2   3    1.45    0.45
  -5   2   3    1.33    0.44
   4  -2  -3    8.99    0.65
   4  -2  -3   10.10    0.72
   4  -2  -3    9.65    0.83
  -4   2   3    8.22    0.81
  -4   2   3    8.18    0.75
  -4   2   3    8.62    0.65
   3  -2  -3   19.74    0.89
   3  -2  -3   19.19    0.99
   3  -2  -3   18.74    0.98
  -3   2   3   17.82    1.04
  -3   2   3   19.03    0.97
  -3   2   3   19.75    0.94
   2  -2  -3    2.34    0.31
   2  -2  -3    2.08    0.26
   2  -2  -3    2.09    0.40
  -2   2   3    2.66    0.44
  -2   2   3    3.11    0.33
  -2   2   3    2.56    0.43
   1  -2  -3   42.39    1.16
   1  -2  -3   42.06    1.54
   1  -2  -3   41.31    1.51
  -1   2   3   42.26    1.59
  -1   2   3   41.58    1.17
  -1   2   3   41.00    1.44
  -1   2   3   41.67    1.48
   0  -2  -3   41.38    1.53
   0  -2  -3   40.53    1.18
   0  -2  -3   40.99    1.66
   0   2   3   42.80    1.51
   0   2   3   42.04    1.21
   0   2   3   41.50    1.64
   0   2   3   41.45    1.70
  -1  -2  -3   11.32    0.77
  -1  -2  -3   12.96    0.69
   1   2   3   11.84    0.98
   1   2   3   12.07    0.75
   1   2   3   12.37    0.67
  -2  -2  -3  133.45    3.10
  -2  -2  -3  134.70    3.20
  -2  -2  -3  140.64    4.07
   2   2   3  134.17    3.92
   2   2   3  131.89    3.03
   2   2   3  138.47    3.02
  -3  -2  -3   41.37    2.29
  -3  -2  -3   39.80    1.56
   3   2   3   39.52    1.56
   3   2   3   37.63    1.42
  -4  -2  -3    7.45    1.28
  -4  -2  -3    8.02    0.66
   4   2   3    7.91    0.74
   4   2   3    7.28    0.59
  -5  -2  -3   14.95    1.57
  -5  -2  -3   15.52    0.97
   5   2   3   16.26    1.17
   5   2   3   14.32    0.83
  -6  -2  -3    0.65    0.27
  -6  -2  -3    0.29    0.42
   6   2   3    0.42    0.23
   6   2   3    0.56    0.43
  -7  -2  -3    0.84    0.54
  -7  -2  -3   -0.37    0.19
   7   2   3    0.07    0.27
   7   2   3    0.43    0.23
  -8  -2  -3   25.74    0.98
  -8  -2  -3   29.46    2.68
   8   2   3   26.40    0.94
   8   2   3   25.49    0.88
   8   2   3   26.21    1.88
  -9  -2  -3   18.61    2.24
   9   2   3   17.87    1.65
 -10  -2  -3    7.21    1.84
  10   2   3    5.56    1.19
 -11  -2  -3   -1.10    0.85
  11   2   3    0.30    0.58
 -12  -2  -3    0.76    1.24
  12   2   3    0.92    0.75
  13  -3  -3    0.84    0.60
 -13   3   3    0.88    0.67
 -13   3   3    0.14    0.84
  12  -3  -3    0.06    0.60
 -12   3   3    0.55    0.72
 -12   3   3    0.46    0.78
  11  -3  -3    0.99    0.44
 -11   3   3   -0.54    0.64
 -11   3   3   -0.21    0.50
  10  -3  -3    0.53    0.56
  10  -3  -3    1.25    0.34
  10  -3  -3    1.33    0.25
 -10   3   3    0.01    0.52
 -10   3   3    0.52    0.33
 -10   3   3    1.46    0.81
   9  -3  -3   -0.08    0.32
  -9   3   3    0.52    0.47
  -9   3   3   -0.02    0.41
   8  -3  -3   45.85    1.74
  -8   3   3   48.36    2.76
  -8   3   3   43.82    1.78
  -8   3   3   47.87    2.74
   7  -3  -3    3.49    0.47
  -7   3   3    4.12    0.86
  -7   3   3    2.70    0.56
  -7   3   3    4.12    0.96
   6  -3  -3    2.88    0.51
  -6   3   3    2.18    0.57
  -6   3   3    1.69    0.44
  -6   3   3    1.77    0.61
   5  -3  -3   16.14    0.97
   5  -3  -3   16.87    1.03
  -5   3   3   18.20    1.07
  -5   3   3   15.66    1.17
  -5   3   3   17.20    1.38
   4  -3  -3  166.99    4.13
   4  -3  -3  166.83    3.45
   4  -3  -3  171.62    3.85
  -4   3   3  165.80    3.79
  -4   3   3  168.01    3.91
  -4   3   3  173.21    4.41
   3  -3  -3   37.18    1.29
   3  -3  -3   36.80    1.47
   3  -3  -3   38.85    1.56
  -3   3   3   37.12    1.65
  -3   3   3   37.47    1.31
  -3   3   3   36.08    1.51
   2  -3  -3    9.41    0.66
   2  -3  -3    8.98    0.59
   2  -3  -3    9.17    0.74
  -2   3   3    9.22    0.67
  -2   3   3   10.13    0.59
  -2   3   3    8.48    0.69
   1  -3  -3  106.19    2.79
   1  -3  -3  102.62    2.28
   1  -3  -3  101.58    2.68
  -1   3   3  100.95    2.67
  -1   3   3   99.35    2.31
  -1   3   3   98.11    2.69
  -1   3   3  103.12    2.54
   0  -3  -3   14.52    0.92
   0  -3  -3   15.67    1.01
   0  -3  -3   16.26    0.79
   0   3   3   15.27    0.92
   0   3   3   15.71    1.05
   0   3   3   16.55    0.80
   0   3   3   14.37    0.97
  -1  -3  -3   74.07    1.97
  -1  -3  -3   71.70    2.60
  -1  -3  -3   71.70    2.25
   1   3   3   70.75    2.55
   1   3   3   72.62    2.17
   1   3   3   72.06    1.98
  -2  -3  -3  141.88    4.21
  -2  -3  -3  140.75    3.25
  -2  -3  -3  143.01    3.45
   2   3   3  141.14    3.22
   2   3   3  143.99    4.13
   2   3   3  139.90    3.29
  -3  -3  -3  655.10   12.37
  -3  -3  -3  660.71   10.66
   3   3   3  655.46   10.39
   3   3   3  658.36   10.61
  -4  -3  -3   53.27    2.85
  -4  -3  -3   53.32    2.00
   4   3   3   52.29    2.04
   4   3   3   48.40    1.71
  -5  -3  -3   -0.32    0.20
   5   3   3    0.74    0.28
   5   3   3    0.35    0.24
  -6  -3  -3    0.13    0.35
  -6  -3  -3    0.83    0.33
   6   3   3    0.57    0.30
   6   3   3    1.22    0.29
  -7  -3  -3    3.47    0.57
  -7  -3  -3    2.61    0.96
   7   3   3    3.63    0.45
   7   3   3    3.00    0.74
  -8  -3  -3   16.66    2.11
  -8  -3  -3   17.63    0.88
   8   3   3   16.99    1.50
  -9  -3  -3    7.84    1.81
   9   3   3    5.85    1.14
 -10  -3  -3   -1.30    0.56
  10   3   3    0.98    0.57
 -11  -3  -3    1.05    1.03
  11   3   3   -0.46    0.43
 -12  -3  -3    2.23    1.23
  12   3   3    0.75    0.73
  13  -4  -3    0.02    0.82
 -13   4   3    1.54    0.98
 -13   4   3    0.51    0.90
  12  -4  -3    1.72    0.69
 -12   4   3    0.16    0.89
 -12   4   3    0.10    0.47
  11  -4  -3   -0.65    0.47
 -11   4   3    1.46    0.83
 -11   4   3    0.84    0.66
  10  -4  -3    1.49    0.40
  10  -4  -3    0.63    0.50
  10  -4  -3    1.62    0.60
 -10   4   3    0.65    0.63
 -10   4   3    1.55    0.77
 -10   4   3   -0.12    0.56
   9  -4  -3   38.92    1.68
  -9   4   3   33.09    2.10
  -9   4   3   36.40    2.63
  -9   4   3   41.74    2.72
   8  -4  -3    3.45    0.62
  -8   4   3    3.93    0.97
  -8   4   3    2.10    0.86
   7  -4  -3   14.63    1.02
  -7   4   3   13.61    1.33
  -7   4   3   11.69    1.36
   6  -4  -3    7.36    0.69
  -6   4   3    5.71    0.78
  -6   4   3    7.54    1.00
   5  -4  -3  115.18    2.82
   5  -4  -3  118.12    3.24
  -5   4   3  115.62    3.93
  -5   4   3  117.60    3.42
   4  -4  -3   15.18    1.02
   4  -4  -3   12.51    0.75
  -4   4   3   13.51    1.17
  -4   4   3   15.34    1.05
   3  -4  -3    2.46    0.52
   3  -4  -3    2.06    0.37
   3  -4  -3    1.89    0.44
  -3   4   3    1.78    0.50
  -3   4   3    1.56    0.42
  -3   4   3    1.78    0.31
   2  -4  -3   11.52    0.77
   2  -4  -3   13.07    0.95
   2  -4  -3   13.08    0.78
  -2   4   3   12.53    0.66
  -2   4   3   12.07    0.86
  -2   4   3   12.40    0.90
  -2   4   3   12.30    0.82
   1  -4  -3   -0.09    0.17
   1  -4  -3    0.42    0.16
   1  -4  -3    0.17    0.15
  -1   4   3    0.37    0.23
  -1   4   3    0.19    0.13
  -1   4   3    0.09    0.13
  -1   4   3    0.22    0.21
   0  -4  -3   30.33    1.23
   0  -4  -3   32.15    1.49
   0  -4  -3   31.34    1.50
   0   4   3   28.10    1.38
   0   4   3   32.51    1.51
   0   4   3   31.82    1.27
   0   4   3   30.25    1.51
  -1  -4  -3    1.11    0.33
  -1  -4  -3    0.52    0.25
  -1  -4  -3    1.06    0.35
   1   4   3    0.38    0.29
   1   4   3    0.90    0.27
   1   4   3    1.08    0.28
  -2  -4  -3   24.24    1.31
  -2  -4  -3   25.04    1.65
   2   4   3   24.07    1.21
   2   4   3   24.37    1.27
  -3  -4  -3    2.84    0.54
  -3  -4  -3    3.67    0.84
   3   4   3    3.43    0.48
   3   4   3    2.76    0.52
  -4  -4  -3   25.35    1.99
  -4  -4  -3   28.94    1.44
   4   4   3   27.40    1.33
   4   4   3   28.99    1.52
  -5  -4  -3    5.31    1.13
  -5  -4  -3    7.30    0.72
   5   4   3    7.83    0.83
   5   4   3    6.11    0.65
  -6  -4  -3   13.22    0.97
  -6  -4  -3   16.29    1.84
   6   4   3   14.34    1.20
   6   4   3   14.78    0.93
  -7  -4  -3    1.66    0.81
   7   4   3    2.16    0.64
  -8  -4  -3    0.56    0.32
  -8  -4  -3    0.46    0.60
   8   4   3    0.09    0.29
   8   4   3    0.38    0.25
  -9  -4  -3    0.12    0.63
   9   4   3    0.90    0.51
 -10  -4  -3    0.40    0.77
  10   4   3    1.13    0.73
 -11  -4  -3    1.39    1.07
  13  -5  -3    1.51    0.81
 -13   5   3    0.76    0.87
 -13   5   3   -0.47    0.90
  12  -5  -3    0.09    0.58
 -12   5   3   -0.92    0.65
 -12   5   3    0.58    0.81
 -11   5   3   -0.44    0.66
 -11   5   3   -0.71    0.75
  10  -5  -3   -0.21    0.28
 -10   5   3   -0.11    0.56
 -10   5   3   -0.43    0.43
   9  -5  -3    1.74    0.47
  -9   5   3    3.18    0.77
  -9   5   3    1.57    0.66
   8  -5  -3    3.28    0.68
  -8   5   3    3.04    0.79
  -8   5   3    2.95    0.97
   7  -5  -3    4.22    0.76
  -7   5   3    4.48    1.05
  -7   5   3    4.91    0.96
   6  -5  -3    1.67    0.41
  -6   5   3    1.20    0.44
  -6   5   3    1.19    0.64
   5  -5  -3    0.71    0.32
   5  -5  -3    0.23    0.18
  -5   5   3    0.09    0.17
  -5   5   3    0.28    0.36
   4  -5  -3  204.26    4.78
   4  -5  -3  191.79    4.04
  -4   5   3  193.21    5.25
  -4   5   3  204.22    4.28
   3  -5  -3   86.20    2.83
   3  -5  -3   86.07    2.29
  -3   5   3   87.21    3.03
  -3   5   3   85.59    2.10
   2  -5  -3   33.37    1.65
   2  -5  -3   30.36    1.33
  -2   5   3   31.41    1.10
  -2   5   3   32.49    1.40
  -2   5   3   33.74    1.61
   1  -5  -3  104.96    3.17
  -1   5   3  107.67    2.68
  -1   5   3  105.12    2.91
  -1   5   3  107.53    2.86
   0  -5  -3   82.30    2.63
   0  -5  -3   85.82    2.76
   0   5   3   84.77    2.44
   0   5   3   82.21    2.62
   0   5   3   83.57    3.92
  -1  -5  -3  264.13    5.62
  -1  -5  -3  261.22    5.96
   1   5   3  265.54    5.92
   1   5   3  258.90    5.20
  -2  -5  -3   18.92    1.22
  -2  -5  -3   20.15    1.51
   2   5   3   20.54    1.19
  -3  -5  -3   12.94    1.32
  -3  -5  -3   13.41    1.03
   3   5   3   13.32    1.00
  -4  -5  -3    0.01    0.19
  -4  -5  -3   -0.35    0.25
   4   5   3    0.06    0.20
  -5  -5  -3    2.40    0.86
  -5  -5  -3    1.94    0.50
   5   5   3    1.61    0.51
  -6  -5  -3   22.56    1.32
  -6  -5  -3   20.47    2.06
   6   5   3   20.04    1.49
   6   5   3   18.86    1.19
  -7  -5  -3   16.53    1.99
  -7  -5  -3   14.98    1.04
   7   5   3   13.98    1.30
   7   5   3   14.93    1.04
  -8  -5  -3   16.83    2.09
   8   5   3   15.62    1.49
  -9  -5  -3    3.01    1.91
  -9  -5  -3    2.42    0.37
 -10  -5  -3   -1.33    0.77
  10   5   3    0.26    0.54
 -11  -5  -3    1.35    1.29
  11   5   3    3.41    1.06
  12  -6  -3    5.56    1.52
 -12   6   3    6.67    1.83
 -12   6   3    5.83    1.56
  11  -6  -3    1.20    0.43
  11  -6  -3    0.38    0.70
 -11   6   3    0.64    0.66
 -11   6   3    0.35    0.71
  10  -6  -3    4.07    0.75
 -10   6   3    5.17    1.30
 -10   6   3    4.23    1.19
   9  -6  -3    1.82    0.58
  -9   6   3    1.74    0.85
  -9   6   3    1.81    0.80
   8  -6  -3    9.43    0.97
  -8   6   3   10.36    1.23
  -8   6   3   11.98    1.58
   7  -6  -3    2.87    0.68
  -7   6   3    2.48    0.69
  -7   6   3    2.92    0.96
   6  -6  -3   12.09    1.06
  -6   6   3   12.37    1.62
  -6   6   3   12.51    1.09
   5  -6  -3   14.26    0.85
   5  -6  -3   14.17    1.16
  -5   6   3   12.85    1.34
  -5   6   3   14.73    1.04
   4  -6  -3   51.89    1.70
   4  -6  -3   51.85    2.29
  -4   6   3   49.73    2.55
  -4   6   3   56.38    1.88
   3  -6  -3   11.23    0.77
   3  -6  -3   12.19    1.06
  -3   6   3   12.22    0.83
  -3   6   3   11.12    1.10
  -3   6   3   11.33    0.67
   2  -6  -3  179.26    3.90
   2  -6  -3  177.22    4.61
  -2   6   3  184.71    4.01
  -2   6   3  176.97    3.35
  -2   6   3  184.16    4.60
   1  -6  -3   50.90    2.24
  -1   6   3   52.20    1.74
  -1   6   3   52.18    2.03
  -1   6   3   53.02    1.97
   0  -6  -3    2.35    0.64
   0  -6  -3    2.12    0.51
   0   6   3    1.99    0.50
   0   6   3    1.82    0.42
  -1  -6  -3  263.20    6.00
  -1  -6  -3  254.56    5.75
   1   6   3  251.32    5.33
   1   6   3  244.31    5.74
  -2  -6  -3    7.61    0.94
  -2  -6  -3    7.41    0.80
   2   6   3    7.36    0.75
  -3  -6  -3    1.78    0.57
  -3  -6  -3    1.53    0.42
   3   6   3    1.25    0.38
  -4  -6  -3   33.02    1.75
  -4  -6  -3   34.33    2.37
   4   6   3   31.93    2.04
  -5  -6  -3   -0.46    0.20
  -5  -6  -3    0.38    0.32
   5   6   3    0.36    0.29
  -6  -6  -3   -0.37    0.26
  -6  -6  -3   -0.47    0.38
   6   6   3    0.25    0.34
  -7  -6  -3    6.77    0.82
  -7  -6  -3    7.12    1.67
   7   6   3    6.35    1.11
  -8  -6  -3   29.43    1.54
  -8  -6  -3   26.88    2.74
   8   6   3   26.84    1.43
   8   6   3   26.97    1.98
  -9  -6  -3    2.94    1.26
  -9  -6  -3    2.16    0.56
   9   6   3    2.48    0.84
 -10  -6  -3   -0.77    0.73
  10   6   3    0.08    0.45
 -11  -6  -3   -1.35    0.63
  11   6   3    0.43    0.67
  12  -7  -3    0.20    0.52
 -12   7   3    2.09    0.89
 -12   7   3    0.73    1.06
  11  -7  -3    0.69    0.41
 -11   7   3    0.13    0.67
 -11   7   3   -1.20    0.65
  10  -7  -3    1.98    0.53
 -10   7   3    1.55    1.43
 -10   7   3    0.55    0.74
   9  -7  -3    3.16    0.73
  -9   7   3    4.22    0.98
  -9   7   3    3.10    1.09
   8  -7  -3    3.05    0.69
  -8   7   3    1.35    0.68
  -8   7   3    2.24    1.05
   7  -7  -3   16.98    1.39
  -7   7   3   18.90    1.46
  -7   7   3   17.62    1.89
   6  -7  -3    3.41    0.78
   6  -7  -3    4.48    0.47
  -6   7   3    3.09    0.92
  -6   7   3    3.74    0.70
   5  -7  -3    2.35    0.41
   5  -7  -3    0.97    0.38
  -5   7   3    1.29    0.57
   4  -7  -3   16.44    1.34
   4  -7  -3   15.52    0.91
  -4   7   3   14.94    1.47
  -4   7   3   14.33    0.88
   3  -7  -3   11.42    0.80
   3  -7  -3   10.01    1.03
  -3   7   3    9.95    0.63
  -3   7   3   10.83    1.14
  -3   7   3   10.68    0.79
   2  -7  -3   75.03    2.93
  -2   7   3   72.68    2.85
  -2   7   3   74.75    1.80
  -2   7   3   74.77    2.28
   1  -7  -3  170.13    4.70
  -1   7   3  167.66    3.65
  -1   7   3  166.58    3.98
  -1   7   3  179.97    4.52
   0  -7  -3    0.61    0.25
   0  -7  -3    0.54    0.27
   0   7   3    0.52    0.28
   0   7   3   -0.40    0.23
   0   7   3    0.07    0.20
  -1  -7  -3    0.41    0.32
  -1  -7  -3    0.21    0.28
   1   7   3    0.44    0.38
   1   7   3    0.53    0.28
  -2  -7  -3    0.17    0.24
  -2  -7  -3    0.13    0.28
   2   7   3    0.17    0.25
  -3  -7  -3  107.30    3.53
  -3  -7  -3  108.55    4.20
   3   7   3  103.32    3.43
  -4  -7  -3    0.31    0.44
  -4  -7  -3    1.45    0.49
   4   7   3    1.18    0.50
  -5  -7  -3   15.32    1.75
  -5  -7  -3   18.15    1.37
   5   7   3   17.41    1.43
  -6  -7  -3   17.20    1.34
  -6  -7  -3   15.30    1.87
   6   7   3   16.03    1.42
  -7  -7  -3   18.11    1.29
  -7  -7  -3   16.81    2.12
   7   7   3   16.23    1.50
  -8  -7  -3    0.59    0.47
  -8  -7  -3    1.06    0.63
   8   7   3    1.27    0.55
  -9  -7  -3    1.15    0.95
  -9  -7  -3    0.85    0.58
   9   7   3    2.21    0.76
 -10  -7  -3    0.68    0.88
  10   7   3   -0.25    0.46
  11   7   3   -0.53    0.50
  12  -8  -3    1.44    0.84
  12  -8  -3    1.62    0.93
 -12   8   3   -0.36    0.73
 -12   8   3    1.65    1.11
  11  -8  -3    1.84    0.54
 -11   8   3    0.50    0.95
 -11   8   3    0.22    0.74
  10  -8  -3    8.13    0.96
 -10   8   3    4.90    1.44
 -10   8   3    4.65    1.18
   9  -8  -3   31.39    2.02
  -9   8   3   27.93    2.11
  -9   8   3   23.28    2.47
   8  -8  -3   -0.12    0.40
  -8   8   3   -0.15    0.46
  -8   8   3   -0.13    0.39
   7  -8  -3   19.99    1.56
  -7   8   3   20.71    1.46
  -7   8   3   18.63    1.97
   6  -8  -3    6.90    0.96
   6  -8  -3    7.53    0.66
  -6   8   3    7.05    0.82
  -6   8   3    8.74    1.66
   5  -8  -3    0.71    0.27
  -5   8   3    0.11    0.20
  -5   8   3    0.11    0.44
   4  -8  -3   -0.05    0.20
   4  -8  -3    0.24    0.18
  -4   8   3    0.33    0.20
  -4   8   3   -0.20    0.25
  -4   8   3    0.26    0.21
   3  -8  -3    1.95    0.61
  -3   8   3    2.39    0.73
  -3   8   3    2.46    0.32
  -3   8   3    2.35    0.47
   2  -8  -3   16.03    1.39
  -2   8   3   16.43    0.72
  -2   8   3   16.81    1.40
  -2   8   3   16.09    0.98
   1  -8  -3   44.06    2.32
  -1   8   3   48.16    1.63
  -1   8   3   45.56    2.18
  -1   8   3   44.09    1.81
   0  -8  -3    6.83    0.90
   0  -8  -3    6.95    0.73
   0   8   3    6.11    0.77
   0   8   3    6.21    0.72
   0   8   3    6.40    0.77
  -1  -8  -3    6.00    0.76
  -1  -8  -3    5.64    0.98
   1   8   3    6.65    0.85
   1   8   3    5.75    0.74
  -2  -8  -3   30.29    1.99
  -2  -8  -3   28.04    1.84
   2   8   3   29.52    1.75
  -3  -8  -3    1.14    0.49
  -3  -8  -3    0.46    0.40
   3   8   3    1.78    0.57
  -4  -8  -3   14.19    1.62
  -4  -8  -3   13.47    1.23
   4   8   3   13.71    1.27
  -5  -8  -3   -0.11    0.42
  -5  -8  -3    1.08    0.43
   5   8   3    0.25    0.33
  -6  -8  -3    8.00    0.98
  -6  -8  -3    9.27    1.84
   6   8   3    8.27    1.08
  -7  -8  -3    0.34    0.52
  -7  -8  -3    0.81    0.80
   7   8   3    1.23    0.57
  -8  -8  -3   -0.10    0.55
  -8  -8  -3   -0.07    0.44
   8   8   3   -0.12    0.46
  -9  -8  -3    0.50    0.60
  -9  -8  -3    2.01    1.07
   9   8   3    0.82    0.63
 -10  -8  -3    6.30    1.58
  10   8   3    2.79    0.88
  11  -9  -3    0.74    0.57
 -11   9   3   -0.22    0.86
 -11   9   3    1.13    1.02
  10  -9  -3   11.22    1.35
 -10   9   3   10.08    1.87
 -10   9   3    9.95    2.18
   9  -9  -3    1.63    0.62
  -9   9   3    0.83    0.70
  -9   9   3   -0.02    0.57
   8  -9  -3   63.50    3.12
  -8   9   3   69.96    4.26
  -8   9   3   62.00    2.74
   7  -9  -3    7.51    0.73
   7  -9  -3    8.18    1.10
  -7   9   3    7.05    0.89
  -7   9   3    6.65    1.55
   6  -9  -3    4.74    1.04
  -6   9   3    4.83    1.26
  -6   9   3    4.95    0.63
   5  -9  -3    0.12    0.32
   5  -9  -3    0.44    0.22
  -5   9   3   -0.03    0.24
  -5   9   3    0.34    0.54
  -5   9   3   -0.15    0.18
   4  -9  -3    4.76    1.01
  -4   9   3    4.66    0.50
  -4   9   3    4.93    1.14
  -4   9   3    4.27    0.43
   3  -9  -3   13.69    1.38
  -3   9   3   15.67    0.80
  -3   9   3   16.13    0.71
  -3   9   3   17.40    1.65
   2  -9  -3   14.30    1.41
  -2   9   3   14.10    0.86
  -2   9   3   14.64    1.44
  -2   9   3   15.22    0.65
   1  -9  -3   41.06    2.38
  -1   9   3   38.12    1.62
  -1   9   3   40.58    2.20
  -1   9   3   37.78    1.38
   0  -9  -3   19.95    1.25
   0  -9  -3   21.29    1.67
   0   9   3   19.65    1.50
   0   9   3   20.76    1.26
   0   9   3   21.04    1.34
  -1  -9  -3  199.57    5.23
  -1  -9  -3  196.43    5.63
   1   9   3  200.78    5.20
   1   9   3  199.16    5.20
  -2  -9  -3   35.92    2.21
  -2  -9  -3   38.18    2.24
   2   9   3   37.23    2.06
  -3  -9  -3  117.43    4.53
  -3  -9  -3  121.63    4.38
   3   9   3  114.09    3.91
  -4  -9  -3    2.54    0.88
  -4  -9  -3    2.16    0.92
   4   9   3    1.88    0.63
  -5  -9  -3    1.16    0.60
   5   9   3    1.30    0.54
  -6  -9  -3    4.94    1.08
  -6  -9  -3    8.00    1.55
   6   9   3    5.08    1.06
  -7  -9  -3    1.31    0.93
  -7  -9  -3    3.06    0.72
  -8  -9  -3   -0.83    0.52
  -8  -9  -3   -0.37    0.51
   8   9   3   -0.08    0.36
  -9  -9  -3    0.43    0.96
  -9  -9  -3   -0.16    0.58
   9   9   3   -1.03    0.42
 -10  -9  -3    0.73    1.03
  10   9   3    1.33    0.68
  11 -10  -3    4.50    0.81
 -11  10   3    1.78    1.21
  10 -10  -3   -0.07    0.57
 -10  10   3   -0.74    0.72
 -10  10   3   -0.64    0.75
   9 -10  -3    0.15    0.48
  -9  10   3   -0.28    0.65
   8 -10  -3    1.98    0.73
  -8  10   3    1.67    0.66
  -8  10   3    2.24    1.27
   7 -10  -3    1.66    0.64
  -7  10   3    1.12    0.88
  -7  10   3    2.29    0.54
   6 -10  -3    1.86    0.38
   6 -10  -3    2.05    0.67
  -6  10   3    1.56    0.42
  -6  10   3    2.94    1.02
  -6  10   3    1.25    0.35
   5 -10  -3    1.43    0.62
  -5  10   3    1.65    0.79
   4 -10  -3    2.85    0.82
  -4  10   3    4.39    1.06
   3 -10  -3    7.52    1.34
  -3  10   3    9.85    1.34
   2 -10  -3    8.16    1.11
  -2  10   3    9.38    1.22
  -2  10   3   10.19    0.46
  -2  10   3    9.15    0.60
   1 -10  -3    8.32    1.11
  -1  10   3    8.73    1.08
  -1  10   3    9.76    0.64
  -1  10   3    9.13    0.78
   0 -10  -3    1.92    0.63
   0 -10  -3    2.28    0.47
   0  10   3    1.28    0.45
   0  10   3    1.90    0.64
   0  10   3    2.22    0.59
  -1 -10  -3    0.28    0.34
  -1 -10  -3    0.56    0.35
   1  10   3   -0.32    0.30
   1  10   3    0.00    0.28
  -2 -10  -3  144.00    4.76
  -2 -10  -3  140.56    4.83
   2  10   3  147.11    4.56
  -3 -10  -3    0.67    0.40
  -3 -10  -3   -0.23    0.27
   3  10   3    0.23    0.34
  -4 -10  -3   20.80    2.02
  -4 -10  -3   23.15    1.85
   4  10   3   21.04    1.71
  -5 -10  -3    0.98    0.67
  -5 -10  -3    1.95    0.87
   5  10   3    0.89    0.52
  -6 -10  -3    6.50    0.92
  -6 -10  -3    6.32    1.43
   6  10   3    4.74    1.23
  -7 -10  -3   -0.84    0.36
  -7 -10  -3    1.45    0.76
   7  10   3    0.17    0.43
  -8 -10  -3    1.09    0.74
  -8 -10  -3    3.04    1.13
   8  10   3    2.13    0.69
  -9 -10  -3    2.09    0.84
   9  10   3    2.43    0.59
 -10  11   3    3.45    1.29
   9 -11  -3    0.84    0.65
  -9  11   3    1.27    0.93
   8 -11  -3    0.32    0.64
  -8  11   3   -0.73    0.61
   7 -11  -3    0.02    0.44
  -7  11   3    0.48    0.66
   6 -11  -3    1.10    0.56
  -6  11   3   -0.43    0.55
   5 -11  -3    0.59    0.35
  -5  11   3    0.02    0.58
   4 -11  -3    2.13    0.77
  -4  11   3    2.18    0.94
   3 -11  -3    0.85    0.56
  -3  11   3    0.33    0.52
   2 -11  -3   -0.07    0.31
  -2  11   3   -0.49    0.37
   1 -11  -3    4.01    1.02
  -1  11   3    4.37    0.57
  -1  11   3    4.66    0.43
  -1  11   3    4.43    1.08
   0 -11  -3   -0.03    0.31
   0  11   3    0.51    0.25
   0  11   3   -0.56    0.28
   0  11   3    0.04    0.40
  -1 -11  -3    3.77    1.02
  -1 -11  -3    4.04    0.81
   1  11   3    3.99    0.80
   1  11   3    5.05    1.07
  -2 -11  -3    3.22    0.77
  -2 -11  -3    3.28    0.87
   2  11   3    3.73    0.87
   2  11   3    3.61    0.89
  -3 -11  -3    0.00    0.38
  -3 -11  -3    0.33    0.45
   3  11   3    0.48    0.32
  -4 -11  -3   16.81    1.80
  -4 -11  -3   16.26    1.67
   4  11   3   19.65    1.68
  -5 -11  -3    3.42    0.94
  -5 -11  -3    4.47    1.28
  -6 -11  -3    1.63    0.92
  -6 -11  -3    0.53    0.54
   6  11   3    0.20    0.47
  -7 -11  -3    2.01    0.84
  -7 -11  -3    4.59    1.63
   7  11   3    2.50    0.92
  -8 -11  -3    5.49    1.28
  -8 -11  -3    4.59    1.43
   8  11   3    5.13    1.21
   9 -12  -3    2.81    1.14
  -9  12   3    5.57    1.47
   8 -12  -3    4.21    1.08
  -8  12   3    1.39    1.11
   7 -12  -3    2.29    1.10
  -7  12   3    0.74    0.88
   6 -12  -3    3.90    1.05
  -6  12   3    4.16    1.38
   5 -12  -3    3.86    0.94
  -5  12   3    2.03    0.81
   4 -12  -3   -0.44    0.36
  -4  12   3   -0.09    0.62
   3 -12  -3   19.79    1.92
  -3  12   3   20.45    2.12
   2 -12  -3    0.41    0.49
  -2  12   3    0.38    0.51
  -1  12   3   -0.24    0.12
  -1  12   3   -0.20    0.21
  -1  12   3   -0.13    0.41
   0 -12  -3    0.02    0.44
   0  12   3   -0.14    0.43
   0  12   3   -0.20    0.41
  -1 -12  -3    2.88    0.93
  -1 -12  -3    2.89    0.64
   1  12   3    1.83    0.76
   1  12   3    2.47    0.61
  -2 -12  -3    2.66    0.88
  -2 -12  -3    2.86    0.72
   2  12   3    4.17    0.93
   2  12   3    3.41    0.82
  -3 -12  -3    2.65    0.92
  -3 -12  -3    3.93    0.88
   3  12   3    2.53    0.88
  -4 -12  -3    2.37    0.93
  -4 -12  -3    2.04    0.79
   4  12   3    2.78    0.82
  -5 -12  -3    1.21    0.72
  -5 -12  -3   -0.32    0.52
   5  12   3    2.99    0.72
  -6 -12  -3    0.71    0.53
  -6 -12  -3    2.21    0.97
   6  12   3    0.42    0.36
  -7 -12  -3   -0.27    0.67
  -7 -12  -3   -0.57    0.67
   7  12   3    0.65    0.53
  -8 -12  -3   -0.16    0.94
  -8 -12  -3   -0.58    0.81
   8  12   3    0.16    0.52
   8 -13  -3   -0.12    0.49
  -8  13   3   -0.86    0.96
   7 -13  -3    0.38    0.69
  -7  13   3    0.24    0.97
   6 -13  -3    0.54    0.58
  -6  13   3    0.21    0.80
   5 -13  -3    2.67    0.80
  -5  13   3    2.14    1.03
   4 -13  -3    1.79    0.75
  -4  13   3    2.47    1.13
   2 -13  -3    6.47    1.37
  -2  13   3    7.06    1.54
   1 -13  -3    1.72    0.74
  -1  13   3    1.06    0.74
   0 -13  -3    4.45    1.17
   0  13   3    3.63    1.01
   0  13   3    4.24    0.51
  -1 -13  -3    2.93    0.62
  -1 -13  -3    3.07    0.90
   1  13   3    2.22    0.63
  -2 -13  -3   -0.71    0.34
  -2 -13  -3   -0.44    0.50
   2  13   3   -0.42    0.39
   2  13   3   -0.64    0.48
  -3 -13  -3    0.62    0.51
   3  13   3    1.16    0.61
   3  13   3    1.19    0.58
  -4 -13  -3    1.74    0.63
  -4 -13  -3   -0.47    0.49
   4  13   3    0.34    0.49
  -5 -13  -3    1.14    0.68
  -5 -13  -3    1.85    0.80
  -6 -13  -3    2.04    0.68
  -6 -13  -3    3.54    1.15
   6  13   3    2.99    0.86
  -7 -13  -3    1.93    1.09
  -7 -13  -3    0.04    0.83
   7  13   3    1.49    0.76
   7 -14  -3   -0.37    0.60
  -7  14   3    0.71    0.93
   6 -14  -3    0.85    0.65
  -6  14   3    0.46    0.92
   5 -14  -3    1.48    0.70
  -5  14   3    0.14    0.76
   4 -14  -3    2.00    0.86
  -4  14   3    1.50    1.02
   3 -14  -3   -0.23    0.34
  -3  14   3    0.14    0.82
   2 -14  -3    0.65    0.57
  -2  14   3   -1.03    0.53
   1 -14  -3    1.60    0.62
  -1  14   3    0.79    0.72
   0 -14  -3    0.28    0.54
   0  14   3    0.00    0.54
  -1 -14  -3   11.13    1.57
   1  14   3   10.84    1.48
   1  14   3   10.17    0.94
  -2 -14  -3    7.55    1.49
  -2 -14  -3    9.70    1.14
   2  14   3    9.27    1.31
   2  14   3    8.94    1.64
  -3 -14  -3    1.09    0.72
  -3 -14  -3    3.32    0.71
   3  14   3   -0.10    0.54
  -4 -14  -3    1.92    0.85
  -4 -14  -3    2.34    0.96
   4  14   3    2.99    1.07
   4  14   3    2.12    0.68
  -5 -14  -3    4.71    1.31
  -5 -14  -3    7.59    1.41
   5  14   3    4.21    1.16
   6 -15  -3    1.88    1.03
  -6  15   3    0.49    1.06
   5 -15  -3    1.77    0.81
  -5  15   3    3.03    1.22
   4 -15  -3    3.77    1.08
  -4  15   3    4.10    1.49
   3 -15  -3   -0.48    0.44
  -3  15   3    0.77    0.83
   2 -15  -3    0.91    0.81
  -2  15   3    0.25    0.69
   1 -15  -3    1.43    0.74
  -1  15   3   -0.19    0.88
   0 -15  -3    1.01    0.71
   0  15   3    1.48    0.82
  -1 -15  -3    2.55    1.02
   1  15   3    1.57    0.74
  -2 -15  -3    0.24    0.58
   2  15   3    0.48    0.53
  -3 -15  -3   14.58    1.51
  -3 -15  -3   13.38    2.25
   3  15   3   12.05    1.65
  -4 -15  -3    7.34    1.31
  -4 -15  -3    3.25    1.30
   4  15   3    1.08    1.30
   4  15   3    6.24    1.44
   3 -16  -3    0.70    0.65
  -3  16   3    1.04    0.87
   2 -16  -3   -0.04    0.58
   1 -16  -3    0.97    0.90
  -1  16   3    1.87    1.08
   0 -16  -3    0.31    0.74
   0  16   3    1.70    0.76
  -1 -16  -3    2.40    1.13
   1  16   3    5.92    1.51
   2  16  -4    2.06    1.19
  -2 -16   4    1.08    0.98
   1  16  -4    0.39    0.93
  -1 -16   4    0.28    0.83
   0  16  -4    8.76    2.02
   0 -16   4    9.22    2.06
   5  15  -4    4.12    1.21
  -5 -15   4    2.88    1.24
  -5 -15   4    6.01    1.25
   4  15  -4   -0.20    0.75
  -4 -15   4   -0.50    0.68
   3  15  -4    1.27    1.00
  -3 -15   4    1.65    0.59
   2  15  -4    1.35    0.82
  -2 -15   4    0.73    0.69
   1  15  -4    0.42    0.85
  -1 -15   4   -0.57    0.68
   0  15  -4   -0.07    0.79
   0 -15   4    2.05    1.00
  -1  15  -4    3.83    1.32
   1 -15   4    5.54    1.37
  -2  15  -4    0.77    1.13
   2 -15   4    1.01    0.90
  -3  15  -4    3.65    1.53
   3 -15   4    1.27    0.78
   7  14  -4    0.27    0.59
  -7 -14   4   -0.18    0.87
  -7 -14   4    0.99    0.96
   6  14  -4   -0.14    0.69
  -6 -14   4    0.15    0.65
  -6 -14   4   -0.44    0.63
   5  14  -4   -0.70    0.57
  -5 -14   4    0.19    0.82
   4  14  -4   -0.22    0.69
  -4 -14   4    2.29    0.60
  -4 -14   4    0.07    0.55
   3  14  -4    0.56    0.73
  -3 -14   4    1.45    0.47
  -3 -14   4    0.48    0.66
   2  14  -4   12.95    2.12
  -2 -14   4    7.65    1.66
   1  14  -4    1.07    0.79
  -1 -14   4   -0.02    0.62
   0  14  -4    1.06    0.86
   0 -14   4    2.11    0.82
   1 -14   4    1.01    0.76
  -2  14  -4    2.69    1.17
   2 -14   4    4.11    1.16
  -3  14  -4    1.13    1.04
   3 -14   4    1.84    0.85
  -4  14  -4    0.65    0.99
   4 -14   4   -0.28    0.82
  -5  14  -4    3.56    1.45
   5 -14   4    4.48    1.30
   8  13  -4   -0.92    0.58
  -8 -13   4    1.19    1.11
  -8 -13   4   -1.22    0.64
   7  13  -4   -0.53    0.49
  -7 -13   4    0.00    0.75
  -7 -13   4    0.21    0.70
   6  13  -4    0.38    0.56
  -6 -13   4    1.10    0.64
  -6 -13   4   -0.82    0.60
   5  13  -4    2.82    0.90
  -5 -13   4    1.08    0.54
  -5 -13   4    1.71    0.95
   4  13  -4    8.70    1.47
  -4 -13   4    6.35    1.43
  -4 -13   4    8.24    1.07
   3  13  -4   -0.23    0.48
  -3 -13   4   -0.78    0.46
  -3 -13   4    0.68    0.42
   2  13  -4    5.49    1.46
  -2 -13   4    8.04    0.71
  -2 -13   4    7.25    1.59
   1  13  -4    2.01    0.92
  -1 -13   4    1.97    1.09
   0  13  -4    0.47    0.80
   0 -13   4    0.20    0.49
  -1  13  -4    9.70    1.82
   1 -13   4    8.31    1.72
  -2  13  -4   -0.22    0.79
   2 -13   4   -0.33    0.47
  -3  13  -4   -0.21    0.84
   3 -13   4    1.48    0.74
  -4  13  -4   -1.12    0.72
   4 -13   4   -0.41    0.50
  -5  13  -4    0.10    0.88
   5 -13   4   -0.17    0.55
  -6  13  -4    9.14    2.10
   6 -13   4    3.78    1.16
   9  12  -4    0.48    0.73
  -9 -12   4    0.41    0.83
  -9 -12   4    2.64    1.07
   8  12  -4   -0.47    0.61
  -8 -12   4   -1.06    0.60
  -8 -12   4    0.27    0.69
   7  12  -4    2.90    0.96
  -7 -12   4    5.49    1.07
  -7 -12   4    2.98    1.03
   6  12  -4    0.30    0.56
  -6 -12   4    1.07    0.76
  -6 -12   4    0.39    0.57
   5  12  -4    1.23    0.56
  -5 -12   4    0.56    0.53
  -5 -12   4    1.13    0.69
   4  12  -4    0.13    0.41
  -4 -12   4    0.98    0.46
  -4 -12   4   -0.64    0.36
   3  12  -4    1.40    0.63
  -3 -12   4    1.63    0.55
  -3 -12   4    1.48    0.68
   2  12  -4    3.31    0.64
   2  12  -4    2.93    0.92
  -2 -12   4    4.10    1.14
  -2 -12   4    5.40    0.61
   1  12  -4    0.07    0.41
   1  12  -4    0.08    0.58
  -1 -12   4    0.07    0.33
  -1 -12   4    1.36    0.40
  -1 -12   4    0.63    0.32
   0  12  -4    1.35    0.70
   0 -12   4    0.58    0.59
  -1  12  -4    0.12    0.63
   1 -12   4    0.76    0.49
  -2  12  -4    0.48    0.88
   2 -12   4    1.09    0.78
  -3  12  -4   -0.26    0.64
  -4  12  -4   -0.44    0.66
   4 -12   4    2.38    0.97
  -5  12  -4    0.03    0.81
   5 -12   4    1.84    0.80
  -6  12  -4   38.35    3.29
   6 -12   4   33.40    2.73
  -7  12  -4    2.68    1.54
   7 -12   4    5.17    1.26
  10  11  -4    2.00    0.86
 -10 -11   4    3.23    0.87
 -10 -11   4    3.40    1.27
   9  11  -4    5.40    1.35
  -9 -11   4    8.06    1.76
  -9 -11   4    5.23    1.15
   8  11  -4    1.54    0.61
  -8 -11   4    2.85    1.12
  -8 -11   4    2.09    0.77
   7  11  -4    0.60    0.52
  -7 -11   4    0.70    0.58
   6  11  -4   17.23    1.45
  -6 -11   4   14.22    1.57
  -6 -11   4   15.87    1.72
   5  11  -4    2.17    0.64
  -5 -11   4    2.52    1.29
  -5 -11   4    1.80    0.66
   4  11  -4   16.78    1.46
  -4 -11   4   17.20    1.75
  -4 -11   4   16.69    1.55
   3  11  -4    5.14    1.04
  -3 -11   4    4.30    1.05
  -3 -11   4    4.66    0.89
   2  11  -4    5.93    0.84
   2  11  -4    6.72    1.26
  -2 -11   4    6.96    0.74
  -2 -11   4    6.08    1.23
   1  11  -4    6.07    0.73
   1  11  -4    5.48    1.15
  -1 -11   4    6.31    0.67
  -1 -11   4    6.92    1.43
  -1 -11   4    5.06    0.77
   0  11  -4    0.13    0.38
   0 -11   4    0.85    0.31
   0 -11   4   -0.08    0.19
   0 -11   4    0.76    0.62
  -1  11  -4    5.89    1.33
   1 -11   4    6.09    1.31
  -2  11  -4    8.66    1.62
   2 -11   4    6.70    1.47
  -3  11  -4    1.94    0.94
   3 -11   4    2.89    0.83
  -4  11  -4    0.00    0.63
   4 -11   4    0.92    0.68
  -5  11  -4    0.45    0.60
   5 -11   4    0.73    0.55
   5 -11   4    0.33    0.13
  -6  11  -4    1.73    0.85
   6 -11   4    1.07    0.70
  -7  11  -4    0.59    0.81
   7 -11   4    1.83    0.50
  -8  11  -4    3.23    1.61
   8 -11   4    2.23    1.11
  11  10  -4    0.39    0.72
 -11 -10   4   -0.54    0.92
  10  10  -4    0.73    0.59
 -10 -10   4    0.26    0.74
 -10 -10   4   -0.70    0.57
   9  10  -4   24.91    1.93
  -9 -10   4   24.60    1.79
  -9 -10   4   26.78    2.71
   8  10  -4    5.05    1.07
  -8 -10   4    4.64    0.97
  -8 -10   4    4.94    1.36
   7  10  -4    0.27    0.41
  -7 -10   4    0.06    0.41
  -7 -10   4    0.38    0.68
   6  10  -4    0.34    0.43
  -6 -10   4    1.92    0.56
  -6 -10   4    0.51    0.51
   5  10  -4    2.07    0.67
  -5 -10   4    0.95    0.53
  -5 -10   4    0.99    0.52
   4  10  -4    4.84    0.92
  -4 -10   4    5.23    1.15
  -4 -10   4    4.12    0.91
   3  10  -4    2.09    0.64
  -3 -10   4    3.15    0.65
  -3 -10   4    2.59    0.80
   2  10  -4    0.42    0.40
   2  10  -4    0.49    0.36
  -2 -10   4    0.39    0.54
  -2 -10   4    0.96    0.34
   1  10  -4    0.44    0.39
   1  10  -4    1.58    0.67
  -1 -10   4    0.98    0.51
  -1 -10   4    1.16    0.41
   0  10  -4   -0.40    0.39
   0 -10   4   -0.23    0.29
   0 -10   4   -0.23    0.27
   0 -10   4   -0.31    0.13
  -1  10  -4    9.72    1.60
   1 -10   4    8.96    0.66
   1 -10   4    9.00    1.28
   1 -10   4   10.00    0.62
  -2  10  -4   11.48    1.44
   2 -10   4   12.96    1.50
   2 -10   4   10.22    0.65
   2 -10   4   10.81    0.58
  -3  10  -4   26.64    2.29
   3 -10   4   26.33    1.08
   3 -10   4   27.19    0.89
   3 -10   4   30.87    2.36
  -4  10  -4    5.73    1.31
   4 -10   4    3.86    0.99
   4 -10   4    5.77    0.43
   4 -10   4    5.36    0.58
  -5  10  -4   13.97    1.86
   5 -10   4   13.88    1.67
   5 -10   4   16.28    0.94
  -6  10  -4    5.01    0.96
   6 -10   4    4.30    1.02
   6 -10   4    4.52    0.60
  -7  10  -4   -0.20    0.60
   7 -10   4    0.65    0.43
   7 -10   4    0.26    0.73
  -8  10  -4    4.24    1.13
  -8  10  -4    4.30    1.41
   8 -10   4    5.17    0.97
   8 -10   4    5.27    1.17
  11   9  -4    3.36    1.06
 -11  -9   4    5.74    1.54
  10   9  -4    1.00    0.82
 -10  -9   4    1.83    1.02
 -10  -9   4    2.67    0.73
   9   9  -4   13.71    1.38
  -9  -9   4   10.78    2.03
  -9  -9   4   12.25    1.19
   8   9  -4   15.82    1.38
  -8  -9   4   16.47    1.93
  -8  -9   4   14.47    1.37
   7   9  -4   15.74    1.34
  -7  -9   4   15.43    1.44
  -7  -9   4   14.31    1.71
   6   9  -4    0.07    0.32
  -6  -9   4    0.58    0.39
   5   9  -4    5.32    0.95
  -5  -9   4    6.49    1.19
  -5  -9   4    4.87    1.09
   4   9  -4   19.23    1.30
  -4  -9   4   14.68    1.50
  -4  -9   4   17.74    1.45
   3   9  -4    2.76    0.66
  -3  -9   4    3.35    0.89
  -3  -9   4    3.06    0.64
   2   9  -4    0.76    0.40
   2   9  -4    0.11    0.33
  -2  -9   4   -0.09    0.31
  -2  -9   4    0.35    0.20
   1   9  -4   -0.51    0.24
   1   9  -4    0.49    0.33
  -1  -9   4   -0.38    0.19
  -1  -9   4    0.19    0.35
   0   9  -4    0.78    0.40
   0   9  -4    0.35    0.36
   0  -9   4    0.38    0.32
   0  -9   4    0.31    0.23
   0  -9   4    1.35    0.32
  -1   9  -4  138.66    4.77
   1  -9   4  135.34    2.86
   1  -9   4  128.38    3.21
   1  -9   4  129.93    4.95
  -2   9  -4   77.30    4.27
   2  -9   4   70.82    3.57
   2  -9   4   73.52    2.23
   2  -9   4   74.65    1.80
  -3   9  -4   37.16    2.64
   3  -9   4   32.66    2.41
   3  -9   4   36.04    1.25
   3  -9   4   35.17    1.55
  -4   9  -4    6.17    1.43
   4  -9   4    5.27    0.74
   4  -9   4    5.00    1.09
   4  -9   4    6.36    0.57
  -5   9  -4    0.65    0.82
   5  -9   4    1.56    0.65
   5  -9   4    1.97    0.42
  -6   9  -4    2.05    0.61
  -6   9  -4    1.88    0.93
   6  -9   4    1.31    0.71
   6  -9   4    2.53    0.57
  -7   9  -4    0.52    0.58
   7  -9   4   -0.43    0.41
   7  -9   4    0.29    0.46
  -8   9  -4    7.29    1.77
  -8   9  -4    8.33    1.77
   8  -9   4    8.65    1.16
   8  -9   4    8.05    1.43
  -9   9  -4    1.89    1.10
  -9   9  -4    2.26    1.45
   9  -9   4    3.09    1.01
   9  -9   4    3.96    0.94
   9  -9   4    1.45    0.77
  12   8  -4    1.08    0.60
 -12  -8   4    0.14    0.99
  11   8  -4   -0.68    0.40
 -11  -8   4   -0.50    0.72
  10   8  -4    0.93    0.61
 -10  -8   4    0.58    0.48
 -10  -8   4    0.40    0.94
   9   8  -4    0.98    0.59
  -9  -8   4    0.79    0.45
  -9  -8   4    2.63    0.94
   8   8  -4    3.33    0.82
  -8  -8   4    2.30    0.66
  -8  -8   4    3.38    1.04
   7   8  -4   22.25    1.52
  -7  -8   4   22.72    2.09
  -7  -8   4   25.61    1.72
   6   8  -4    2.74    0.67
  -6  -8   4    2.21    0.64
  -6  -8   4    2.24    0.73
   5   8  -4    1.94    0.56
  -5  -8   4    1.96    0.61
  -5  -8   4    1.60    0.57
   4   8  -4    1.71    0.49
  -4  -8   4    0.58    0.43
  -4  -8   4    1.48    0.52
   3   8  -4    1.49    0.44
  -3  -8   4    2.11    0.54
  -3  -8   4    1.35    0.55
   2   8  -4   29.68    1.39
   2   8  -4   30.19    1.63
  -2  -8   4   30.95    2.11
  -2  -8   4   30.01    1.60
   1   8  -4    0.84    0.38
   1   8  -4    1.17    0.46
  -1  -8   4    1.71    0.40
  -1  -8   4    0.97    0.47
   0   8  -4    9.17    1.03
   0   8  -4    7.41    0.74
   0  -8   4    8.14    0.77
   0  -8   4    8.50    0.63
  -1   8  -4   19.19    1.61
   1  -8   4   19.49    1.17
   1  -8   4   19.51    0.88
   1  -8   4   20.70    1.77
  -2   8  -4  105.68    4.14
   2  -8   4   99.52    2.94
   2  -8   4  105.07    2.44
   2  -8   4  107.60    4.25
   3  -8   4    6.27    1.22
   3  -8   4    5.97    0.55
   3  -8   4    6.33    0.74
  -4   8  -4    9.41    1.64
   4  -8   4    9.34    0.81
   4  -8   4    9.17    1.23
   4  -8   4    8.89    0.89
  -5   8  -4    0.03    0.41
  -5   8  -4    0.20    0.43
   5  -8   4    0.24    0.35
   5  -8   4    0.06    0.33
  -6   8  -4    0.46    0.40
  -6   8  -4    0.19    0.44
   6  -8   4    1.23    0.56
   6  -8   4    1.14    0.40
  -7   8  -4    1.88    0.71
  -7   8  -4    3.40    1.28
   7  -8   4    1.45    0.61
   7  -8   4    2.89    0.80
  -8   8  -4   -0.35    0.61
  -8   8  -4   -0.17    0.61
   8  -8   4   -0.10    0.59
   8  -8   4   -0.04    0.50
  -9   8  -4    0.24    0.88
  -9   8  -4    0.83    0.76
   9  -8   4   -0.69    0.43
   9  -8   4   -0.27    0.49
   9  -8   4    0.65    0.66
 -10   8  -4    1.23    0.92
 -10   8  -4   -0.95    0.95
  10  -8   4    1.47    0.94
  10  -8   4    0.36    0.72
  10  -8   4    2.51    0.59
  12   7  -4    0.83    0.74
 -12  -7   4    2.28    1.26
  11   7  -4    0.23    0.55
 -11  -7   4    0.64    0.82
  10   7  -4    9.07    1.12
 -10  -7   4    9.50    1.94
 -10  -7   4    7.33    0.74
   9   7  -4    2.56    0.73
  -9  -7   4    2.93    0.95
  -9  -7   4    3.54    0.73
   8   7  -4   -0.23    0.30
  -8  -7   4   -0.19    0.52
  -8  -7   4    0.30    0.31
   7   7  -4    0.30    0.31
  -7  -7   4    0.53    0.49
  -7  -7   4    0.54    0.32
   6   7  -4    3.82    0.74
  -6  -7   4    6.29    1.22
  -6  -7   4    4.26    0.86
   5   7  -4    5.59    0.65
  -5  -7   4    4.15    0.91
  -5  -7   4    4.89    0.94
   4   7  -4   49.46    1.90
  -4  -7   4   51.64    2.49
  -4  -7   4   51.93    2.56
   3   7  -4    6.86    0.67
  -3  -7   4    5.84    0.74
  -3  -7   4    6.90    0.89
   2   7  -4    3.21    0.52
   2   7  -4    3.34    0.65
  -2  -7   4    3.66    0.75
  -2  -7   4    3.32    0.59
   1   7  -4    4.19    0.78
   1   7  -4    3.45    0.60
  -1  -7   4    3.48    0.45
  -1  -7   4    4.14    0.84
   0   7  -4   32.44    1.61
   0   7  -4   35.26    1.92
   0  -7   4   35.92    1.73
   0  -7   4   35.76    1.29
   0  -7   4   35.74    2.23
  -1   7  -4    0.98    0.44
   1  -7   4    0.33    0.32
   1  -7   4    1.21    0.27
   1  -7   4    1.28    0.41
  -2   7  -4    8.07    1.03
   2  -7   4    7.77    1.04
   2  -7   4   11.36    0.81
   2  -7   4    8.27    0.82
  -3   7  -4    2.87    0.81
   3  -7   4    2.14    0.51
   3  -7   4    1.40    0.60
   3  -7   4    3.08    0.43
  -4   7  -4   10.16    1.67
  -4   7  -4    9.55    0.97
   4  -7   4    7.63    0.86
   4  -7   4    7.53    1.37
  -5   7  -4    6.14    1.08
  -5   7  -4    6.20    1.36
   5  -7   4    6.52    1.04
   5  -7   4    6.34    1.17
  -6   7  -4    0.46    0.57
  -6   7  -4    0.76    0.61
   6  -7   4    0.66    0.47
   6  -7   4   -0.18    0.39
  -7   7  -4    5.36    1.37
  -7   7  -4    4.84    1.12
   7  -7   4    5.37    1.05
   7  -7   4    5.99    1.27
  -8   7  -4    1.18    0.75
   8  -7   4    1.15    0.46
  -9   7  -4    1.29    0.78
  -9   7  -4   -0.04    0.82
   9  -7   4    3.03    0.61
   9  -7   4    2.50    1.11
 -10   7  -4    0.97    0.90
 -10   7  -4    0.13    0.78
  10  -7   4    1.58    0.54
  10  -7   4    1.65    0.66
  13   6  -4   -0.35    0.68
 -13  -6   4    2.26    1.37
  12   6  -4    0.92    0.64
 -12  -6   4    2.73    1.20
  11   6  -4    0.36    0.53
 -11  -6   4    1.46    0.82
  10   6  -4    8.01    1.03
 -10  -6   4    6.55    1.55
 -10  -6   4    7.14    0.97
 -10  -6   4    8.53    0.59
   9   6  -4    4.14    0.83
  -9  -6   4    4.36    1.24
  -9  -6   4    3.82    0.64
  -9  -6   4    3.51    0.76
   8   6  -4    1.06    0.42
  -8  -6   4    0.22    0.45
  -8  -6   4    0.49    0.33
   7   6  -4   21.24    1.33
  -7  -6   4   21.58    1.41
  -7  -6   4   23.86    2.07
   6   6  -4   34.23    1.63
  -6  -6   4   36.14    1.90
  -6  -6   4   37.21    2.39
   5   6  -4   28.36    1.38
  -5  -6   4   30.08    2.00
  -5  -6   4   26.95    1.70
   4   6  -4    5.67    0.59
  -4  -6   4    5.91    1.00
  -4  -6   4    6.44    0.79
   3   6  -4   73.91    2.14
  -3  -6   4   72.25    2.65
  -3  -6   4   73.02    2.97
  -3  -6   4   69.62    2.02
   2   6  -4   45.16    1.66
   2   6  -4   41.91    2.30
   2   6  -4   41.58    1.61
  -2  -6   4   45.64    2.33
  -2  -6   4   44.66    1.80
  -2  -6   4   42.86    1.49
   1   6  -4   18.00    1.50
   1   6  -4   16.95    1.04
   1   6  -4   16.74    1.09
  -1  -6   4   15.14    1.34
  -1  -6   4   16.41    0.91
  -1  -6   4   16.44    0.89
   0   6  -4    5.01    0.83
   0   6  -4    4.51    0.92
   0  -6   4    3.99    0.48
   0  -6   4    4.67    0.48
   0  -6   4    4.51    0.91
  -1   6  -4    4.85    0.95
  -1   6  -4    4.35    0.81
   1  -6   4    4.25    0.90
   1  -6   4    4.30    0.86
  -2   6  -4   35.75    2.10
   2  -6   4   38.33    2.24
   2  -6   4   35.93    1.56
   2  -6   4   34.97    1.74
  -3   6  -4   49.69    2.15
  -3   6  -4   54.43    2.77
   3  -6   4   50.01    2.25
   3  -6   4   51.74    2.13
   3  -6   4   49.33    2.58
  -4   6  -4   22.30    1.57
  -4   6  -4   20.50    1.74
   4  -6   4   20.83    1.44
   4  -6   4   21.12    1.67
  -5   6  -4    7.51    1.44
  -5   6  -4    5.12    1.01
   5  -6   4    4.78    0.94
   5  -6   4    5.41    1.03
  -6   6  -4    3.69    1.07
  -6   6  -4    2.58    0.84
   6  -6   4    2.11    0.72
  -7   6  -4    1.67    0.78
  -7   6  -4    2.54    0.73
   7  -6   4    2.04    0.78
  -8   6  -4   -0.72    0.53
  -8   6  -4    0.04    0.60
   8  -6   4    0.74    0.70
   8  -6   4   -0.37    0.34
  -9   6  -4    0.61    0.88
  -9   6  -4    0.25    0.73
   9  -6   4    1.14    0.47
   9  -6   4    1.71    0.76
 -10   6  -4   -0.13    0.79
 -10   6  -4   -0.50    1.04
  10  -6   4    0.28    0.54
  10  -6   4    1.65    0.71
  13   5  -4   -0.69    0.60
 -13  -5   4   -0.28    0.84
  12   5  -4    2.08    0.75
 -12  -5   4    1.60    0.86
  11   5  -4    0.33    0.43
 -11  -5   4    0.44    0.72
  10   5  -4    2.07    0.66
 -10  -5   4    1.70    0.87
   9   5  -4    8.51    0.95
  -9  -5   4    7.50    0.59
  -9  -5   4    9.07    1.81
  -9  -5   4    6.75    0.69
   8   5  -4    0.19    0.29
  -8  -5   4   -0.08    0.35
  -8  -5   4    0.84    0.59
  -8  -5   4   -0.07    0.29
   7   5  -4    6.04    0.73
  -7  -5   4    6.72    1.37
  -7  -5   4    6.52    0.79
  -7  -5   4    7.93    0.80
   6   5  -4    0.03    0.17
  -6  -5   4   -0.03    0.21
  -6  -5   4    0.34    0.32
   5   5  -4    1.17    0.35
  -5  -5   4    1.28    0.40
  -5  -5   4    1.09    0.41
   4   5  -4   86.29    3.14
   4   5  -4   89.31    2.32
  -4  -5   4   82.88    2.23
  -4  -5   4   87.86    3.16
  -4  -5   4   87.80    3.06
   3   5  -4    0.10    0.14
  -3  -5   4    0.11    0.16
  -3  -5   4    0.00    0.17
  -3  -5   4    0.08    0.19
   2   5  -4   -0.10    0.16
   2   5  -4    0.16    0.22
   2   5  -4   -0.21    0.11
  -2  -5   4    0.11    0.11
  -2  -5   4   -0.08    0.14
  -2  -5   4    0.40    0.25
   1   5  -4    9.37    0.74
   1   5  -4    9.82    0.79
   1   5  -4   10.11    1.04
  -1  -5   4    9.75    1.00
  -1  -5   4    9.66    0.62
  -1  -5   4   11.13    0.69
   0   5  -4  129.27    4.15
   0   5  -4  130.41    4.81
   0   5  -4  126.62    3.40
   0  -5   4  125.32    4.41
   0  -5   4  129.41    3.28
   0  -5   4  122.52    2.88
   0  -5   4  128.95    4.05
  -1   5  -4   40.27    1.92
  -1   5  -4   38.58    2.19
   1  -5   4   41.25    2.18
   1  -5   4   38.58    1.80
   1  -5   4   39.28    1.67
   1  -5   4   41.14    1.67
  -2   5  -4   26.30    1.79
  -2   5  -4   23.71    1.61
   2  -5   4   23.90    1.33
   2  -5   4   20.35    1.37
   2  -5   4   24.13    1.66
  -3   5  -4    0.11    0.26
  -3   5  -4    0.78    0.30
  -3   5  -4    0.83    0.50
   3  -5   4    0.80    0.24
   3  -5   4    0.65    0.38
   3  -5   4    0.61    0.30
  -4   5  -4   21.73    1.59
  -4   5  -4   19.58    1.63
   4  -5   4   19.41    1.47
   4  -5   4   19.04    1.51
  -5   5  -4    1.62    0.82
  -5   5  -4    1.03    0.56
   5  -5   4    1.70    0.58
  -6   5  -4   10.47    1.73
  -6   5  -4    9.03    1.27
   6  -5   4    9.54    1.10
   6  -5   4    9.30    1.21
  -7   5  -4   33.79    2.57
  -7   5  -4   36.58    2.68
   7  -5   4   37.55    2.17
   7  -5   4   34.57    2.49
  -8   5  -4    2.68    1.01
  -8   5  -4    3.64    1.01
   8  -5   4    3.18    0.75
   8  -5   4    4.16    1.13
  -9   5  -4    0.99    0.91
  -9   5  -4    2.24    1.04
   9  -5   4    1.52    0.71
   9  -5   4    2.03    0.56
 -10   5  -4   -0.22    0.63
 -10   5  -4    0.64    0.82
  10  -5   4    0.51    0.44
  10  -5   4    0.42    0.66
 -11   5  -4    1.03    0.81
 -11   5  -4    0.50    1.24
  11  -5   4    0.86    0.47
  13   4  -4    0.23    0.54
 -13  -4   4    1.54    0.94
 -12  -4   4   -0.81    0.70
  11   4  -4    2.52    0.77
  10   4  -4    0.04    0.32
 -10  -4   4    0.06    0.54
   9   4  -4    2.30    0.62
  -9  -4   4    0.75    0.26
  -9  -4   4    1.57    0.29
  -9  -4   4    0.71    0.71
   8   4  -4    0.39    0.29
  -8  -4   4    0.39    0.27
  -8  -4   4    0.03    0.45
  -8  -4   4    0.14    0.19
   7   4  -4    1.11    0.35
  -7  -4   4    1.48    0.31
  -7  -4   4    0.96    0.37
  -7  -4   4    0.33    0.58
   6   4  -4    2.71    0.52
   6   4  -4    2.36    0.54
  -6  -4   4    1.96    0.54
  -6  -4   4    3.17    0.80
  -6  -4   4    2.89    0.57
   5   4  -4   35.79    1.38
   5   4  -4   34.07    1.54
   5   4  -4   37.28    1.82
  -5  -4   4   34.22    1.46
  -5  -4   4   35.72    1.72
  -5  -4   4   35.03    1.74
  -5  -4   4   37.16    2.12
   4   4  -4  181.81    4.62
   4   4  -4  185.81    3.61
  -4  -4   4  188.00    4.58
  -4  -4   4  174.19    4.52
  -4  -4   4  178.15    4.69
   3   4  -4    5.77    0.44
   3   4  -4    5.50    0.66
   3   4  -4    5.05    0.68
  -3  -4   4    6.07    0.72
  -3  -4   4    5.65    0.43
  -3  -4   4    5.80    0.64
  -3  -4   4    4.97    0.95
   2   4  -4   32.92    1.83
   2   4  -4   28.98    1.27
   2   4  -4   27.95    1.00
  -2  -4   4   28.66    1.26
  -2  -4   4   28.81    0.95
  -2  -4   4   27.92    1.63
   1   4  -4   81.09    3.02
   1   4  -4   83.20    2.19
   1   4  -4   84.28    2.46
  -1  -4   4   85.55    2.17
  -1  -4   4   83.15    1.87
  -1  -4   4   84.44    2.99
   0   4  -4   11.38    0.95
   0   4  -4   10.51    1.02
   0   4  -4   10.40    0.80
   0  -4   4   11.23    1.05
   0  -4   4   10.65    0.67
   0  -4   4   12.06    1.14
  -1   4  -4   29.51    1.53
  -1   4  -4   29.11    1.79
   1  -4   4   27.13    1.67
   1  -4   4   27.48    1.51
   1  -4   4   27.44    1.35
   1  -4   4   27.97    1.38
  -2   4  -4   22.72    1.45
  -2   4  -4   22.37    1.57
  -2   4  -4   23.78    1.43
   2  -4   4   24.96    1.42
   2  -4   4   23.63    1.56
   2  -4   4   22.12    1.44
  -3   4  -4    0.89    0.37
  -3   4  -4    0.25    0.24
  -3   4  -4    0.59    0.37
   3  -4   4    0.13    0.23
   3  -4   4    0.58    0.29
  -4   4  -4   33.81    2.01
  -4   4  -4   34.90    2.13
  -4   4  -4   36.97    2.19
   4  -4   4   31.54    1.88
  -5   4  -4   -0.56    0.27
  -5   4  -4   -0.28    0.36
   5  -4   4    0.05    0.29
   5  -4   4    0.00    0.16
  -6   4  -4   -0.25    0.34
  -6   4  -4    0.62    0.64
   6  -4   4   -0.09    0.37
   6  -4   4    0.64    0.43
  -7   4  -4    1.30    0.65
  -7   4  -4    1.96    0.88
   7  -4   4    1.05    0.50
   7  -4   4    2.02    0.60
  -8   4  -4    9.03    1.74
  -8   4  -4    6.85    1.53
   8  -4   4    7.73    1.47
   8  -4   4    6.59    0.88
  -9   4  -4    0.67    0.85
   9  -4   4    0.07    0.35
 -10   4  -4    0.38    0.78
 -10   4  -4    0.36    0.92
  10  -4   4    0.21    0.41
  10  -4   4    0.17    0.56
 -11   4  -4   -0.51    0.78
  11  -4   4   -0.49    0.65
  13   3  -4   -0.35    0.56
 -13  -3   4    1.06    0.82
  12   3  -4    7.63    1.07
 -12  -3   4    3.47    1.44
  11   3  -4   10.10    1.18
 -11  -3   4    7.76    1.84
  10   3  -4    7.72    1.00
 -10  -3   4    6.86    1.57
   9   3  -4    7.85    0.90
  -9  -3   4    9.58    1.77
  -9  -3   4    8.32    0.39
  -9  -3   4    8.53    0.42
   8   3  -4    6.40    0.72
  -8  -3   4    5.59    1.25
  -8  -3   4    5.33    0.51
  -8  -3   4    5.25    0.53
   7   3  -4    3.38    0.58
   7   3  -4    2.37    0.52
  -7  -3   4    2.17    0.67
  -7  -3   4    2.16    0.44
  -7  -3   4    3.27    0.46
   6   3  -4    9.09    0.74
  -6  -3   4   11.41    1.26
  -6  -3   4    9.28    1.23
  -6  -3   4   10.43    0.89
   5   3  -4   11.03    0.90
   5   3  -4    9.89    0.82
   5   3  -4   10.27    0.68
  -5  -3   4   10.02    0.77
  -5  -3   4   10.05    1.05
  -5  -3   4   10.53    0.88
  -5  -3   4    9.30    0.83
   4   3  -4   59.24    2.27
   4   3  -4   57.33    1.76
   4   3  -4   59.52    1.57
  -4  -3   4   60.43    2.41
  -4  -3   4   58.53    1.68
  -4  -3   4   56.91    2.19
  -4  -3   4   59.74    2.24
   3   3  -4    0.71    0.18
   3   3  -4    1.50    0.31
   3   3  -4    0.91    0.35
  -3  -3   4    1.00    0.28
  -3  -3   4    0.99    0.21
  -3  -3   4    1.00    0.35
   2   3  -4   16.87    0.62
   2   3  -4   17.62    0.97
   2   3  -4   17.40    1.23
  -2  -3   4   15.49    1.12
  -2  -3   4   16.27    0.57
  -2  -3   4   15.73    0.87
   1   3  -4    3.80    0.49
   1   3  -4    4.98    0.66
   1   3  -4    3.94    0.37
  -1  -3   4    4.50    0.60
  -1  -3   4    3.86    0.53
  -1  -3   4    3.96    0.28
   0   3  -4   11.91    0.91
   0   3  -4   11.75    0.75
   0   3  -4   11.39    1.04
   0  -3   4   10.80    0.97
   0  -3   4   11.61    0.68
   0  -3   4   10.84    0.94
  -1   3  -4  378.95    7.21
  -1   3  -4  379.51    6.93
  -1   3  -4  386.95    7.83
   1  -3   4  373.51    7.40
   1  -3   4  389.80    7.72
   1  -3   4  381.78    7.08
   1  -3   4  361.29    6.74
  -2   3  -4    3.05    0.63
  -2   3  -4    3.33    0.72
  -2   3  -4    3.54    0.70
   2  -3   4    2.98    0.65
   2  -3   4    3.06    0.65
   2  -3   4    4.14    0.57
   2  -3   4    3.72    0.71
  -3   3  -4   85.19    3.24
  -3   3  -4   88.80    3.14
  -3   3  -4   86.19    3.16
   3  -3   4   87.75    3.23
   3  -3   4   89.89    3.12
  -4   3  -4    3.28    0.77
  -4   3  -4    2.60    0.73
  -4   3  -4    2.02    0.64
   4  -3   4    3.75    0.73
   4  -3   4    3.37    0.74
  -5   3  -4    6.37    0.81
  -5   3  -4    8.33    1.06
  -5   3  -4    8.64    1.44
   5  -3   4    8.96    0.92
   5  -3   4    7.14    0.91
  -6   3  -4   49.94    2.39
  -6   3  -4   51.29    3.08
  -6   3  -4   49.87    2.79
   6  -3   4   50.46    2.29
   6  -3   4   48.26    2.62
  -7   3  -4   49.02    3.20
  -7   3  -4   53.11    3.05
   7  -3   4   49.32    2.76
   7  -3   4   47.56    2.23
  -8   3  -4    0.23    0.52
  -8   3  -4   -0.47    0.53
   8  -3   4   -0.54    0.38
   8  -3   4   -0.27    0.28
  -9   3  -4    2.41    0.92
  -9   3  -4    1.03    0.83
   9  -3   4    3.60    0.90
   9  -3   4    2.95    0.56
  10  -3   4    0.02    0.59
 -11   3  -4    4.34    1.61
  11  -3   4    5.78    1.44
  13   2  -4   -0.44    0.57
 -13  -2   4   -0.39    0.78
  12   2  -4    0.91    0.52
 -12  -2   4    0.92    0.97
  11   2  -4    1.56    0.64
 -11  -2   4    2.01    1.03
  10   2  -4    1.24    0.38
 -10  -2   4    1.21    0.73
   9   2  -4   11.76    1.08
  -9  -2   4   10.75    1.51
   8   2  -4    3.36    0.38
   8   2  -4    4.38    0.80
  -8  -2   4    3.32    0.39
  -8  -2   4    3.77    0.97
  -8  -2   4    3.92    0.41
   7   2  -4    5.62    0.58
   7   2  -4    5.53    0.64
  -7  -2   4    5.00    1.02
  -7  -2   4    5.21    0.53
  -7  -2   4    5.85    0.57
   6   2  -4   26.31    1.32
   6   2  -4   26.82    1.27
  -6  -2   4   27.17    1.90
  -6  -2   4   25.79    1.22
   5   2  -4  101.47    2.73
   5   2  -4  104.14    2.95
   5   2  -4   99.55    2.87
  -5  -2   4  106.25    2.82
  -5  -2   4  103.45    2.85
  -5  -2   4  101.79    3.52
   4   2  -4   59.85    1.51
   4   2  -4   59.08    1.79
  -4  -2   4   60.11    2.21
  -4  -2   4   59.08    2.31
  -4  -2   4   58.58    1.71
   3   2  -4    0.95    0.33
   3   2  -4    0.89    0.20
   3   2  -4    0.52    0.14
   3   2  -4    0.55    0.22
  -3  -2   4    1.37    0.34
  -3  -2   4    0.67    0.29
  -3  -2   4    0.83    0.19
   2   2  -4   24.30    1.38
   2   2  -4   23.68    1.14
   2   2  -4   23.67    0.56
  -2  -2   4   23.72    1.33
  -2  -2   4   24.06    0.55
  -2  -2   4   24.10    1.07
   1   2  -4   57.72    2.24
   1   2  -4   57.86    1.99
   1   2  -4   58.31    1.27
  -1  -2   4   58.12    2.21
  -1  -2   4   60.82    2.74
  -1  -2   4   58.56    1.11
   0   2  -4   30.61    1.50
   0   2  -4   27.53    1.03
   0   2  -4   29.72    1.59
   0  -2   4   29.57    1.47
   0  -2   4   29.63    1.56
   0  -2   4   29.92    1.07
   0  -2   4   27.90    1.46
  -1   2  -4  270.41    5.13
  -1   2  -4  267.63    5.94
  -1   2  -4  272.89    5.82
   1  -2   4  271.35    5.93
   1  -2   4  277.17    5.73
   1  -2   4  267.17    5.82
   1  -2   4  269.05    5.20
   1  -2   4  275.42    5.03
  -2   2  -4    7.23    0.85
  -2   2  -4    6.07    0.75
  -2   2  -4    7.66    0.73
   2  -2   4    8.55    0.89
   2  -2   4    7.78    0.80
   2  -2   4    8.16    0.71
   2  -2   4    7.48    0.80
   2  -2   4    8.61    0.89
  -3   2  -4    2.76    0.72
  -3   2  -4    2.46    0.57
  -3   2  -4    2.71    0.57
   3  -2   4    3.87    0.69
   3  -2   4    2.50    0.55
  -4   2  -4   -0.17    0.15
  -4   2  -4   -0.05    0.10
  -4   2  -4   -0.06    0.16
   4  -2   4    0.19    0.19
   4  -2   4    0.12    0.13
  -5   2  -4    0.41    0.40
  -5   2  -4    0.64    0.39
  -5   2  -4    0.56    0.32
   5  -2   4    0.48    0.28
   5  -2   4    0.66    0.23
  -6   2  -4    1.99    0.56
  -6   2  -4    2.22    0.84
  -6   2  -4    3.81    0.98
   6  -2   4    4.21    0.57
   6  -2   4    2.76    0.73
  -7   2  -4    0.30    0.38
  -7   2  -4   -0.72    0.39
   7  -2   4   -0.35    0.29
   7  -2   4    0.07    0.27
  -8   2  -4    1.42    0.67
  -8   2  -4    0.55    0.67
   8  -2   4    0.65    0.51
   8  -2   4    2.26    0.48
  -9   2  -4   10.18    2.01
   9  -2   4    7.39    1.47
   9  -2   4    9.26    0.73
 -10   2  -4    2.26    1.22
  10  -2   4    0.48    0.67
 -11   2  -4   12.51    2.62
  11  -2   4   11.73    1.65
  13   1  -4    1.12    0.63
 -13  -1   4   -0.89    0.89
  12   1  -4    0.35    0.51
 -12  -1   4    0.07    0.68
  11   1  -4    1.58    0.60
 -11  -1   4    0.78    0.75
  10   1  -4    2.03    0.63
 -10  -1   4    1.90    0.76
   9   1  -4    0.62    0.44
  -9  -1   4    0.45    0.56
   8   1  -4    2.16    0.60
   8   1  -4    3.78    0.39
  -8  -1   4    3.78    0.99
  -8  -1   4    2.95    0.36
  -8  -1   4    3.31    0.40
   7   1  -4    0.04    0.17
  -7  -1   4    0.39    0.28
  -7  -1   4    1.49    0.34
   6   1  -4   13.09    0.87
   6   1  -4   13.86    0.93
  -6  -1   4   12.32    1.25
  -6  -1   4   12.07    0.78
   5   1  -4   47.21    1.80
   5   1  -4   48.13    1.93
  -5  -1   4   49.52    1.71
  -5  -1   4   51.90    2.38
   4   1  -4  565.16    9.34
   4   1  -4  547.69    8.82
   4   1  -4  547.59    8.34
  -4  -1   4  558.61    9.09
  -4  -1   4  539.51    9.61
   3   1  -4  186.48    3.28
   3   1  -4  183.53    3.84
   3   1  -4  185.36    4.24
   3   1  -4  186.05    2.99
  -3  -1   4  180.80    3.91
  -3  -1   4  183.96    5.64
   2   1  -4  414.24    7.17
  -2  -1   4  410.29    7.65
  -2  -1   4  430.80    7.02
   1   1  -4   60.70    2.07
   1   1  -4   61.47    2.24
  -1  -1   4   59.27    2.10
  -1  -1   4   61.97    1.09
  -1  -1   4   64.51    0.98
   0   1  -4   10.01    0.86
   0   1  -4   10.01    0.87
   0  -1   4   10.86    0.83
   0  -1   4   10.14    0.48
   0  -1   4   10.87    0.90
   0  -1   4   10.52    0.58
   0  -1   4   10.30    0.85
  -1   1  -4   12.02    1.00
  -1   1  -4   13.65    1.04
  -1   1  -4   11.98    0.72
   1  -1   4   12.58    0.81
   1  -1   4   12.68    1.01
   1  -1   4   12.54    0.70
   1  -1   4   11.31    0.89
   1  -1   4   12.43    1.03
  -2   1  -4    5.95    0.79
  -2   1  -4    5.95    0.61
  -2   1  -4    5.54    0.68
   2  -1   4    6.34    0.58
   2  -1   4    5.18    0.62
   2  -1   4    5.14    0.62
   2  -1   4    5.72    0.95
   2  -1   4    5.85    0.76
  -3   1  -4  140.23    3.86
  -3   1  -4  139.44    3.73
  -3   1  -4  136.50    4.42
   3  -1   4  134.72    3.59
   3  -1   4  138.60    3.55
  -4   1  -4   20.43    1.34
  -4   1  -4   20.29    1.42
  -4   1  -4   17.23    1.57
   4  -1   4   20.03    1.23
   4  -1   4   19.60    1.30
  -5   1  -4    5.30    1.10
  -5   1  -4    5.04    0.70
  -5   1  -4    5.44    1.00
   5  -1   4    5.00    0.64
   5  -1   4    5.31    0.73
  -6   1  -4   66.32    2.57
  -6   1  -4   68.01    3.67
   6  -1   4   64.51    2.34
   6  -1   4   68.58    2.93
   6  -1   4   65.40    2.46
  -7   1  -4  116.30    3.47
  -7   1  -4  112.78    5.13
   7  -1   4  112.38    3.14
   7  -1   4  115.32    4.14
   7  -1   4  116.36    3.33
  -8   1  -4   28.53    2.60
   8  -1   4   23.22    1.29
   8  -1   4   25.32    1.36
   8  -1   4   26.87    1.99
  -9   1  -4   16.81    2.26
   9  -1   4   17.44    1.72
 -10   1  -4    7.43    1.84
  10  -1   4    8.79    1.19
 -11   1  -4    2.68    1.36
  11  -1   4    2.24    0.72
  13   0  -4    0.19    0.61
 -13   0   4    0.77    0.94
  12   0  -4    0.87    0.79
 -12   0   4    1.68    0.90
  11   0  -4    0.33    0.47
 -11   0   4    0.27    0.59
  10   0  -4    1.42    0.55
 -10   0   4    1.83    0.81
   9   0  -4   -0.18    0.27
   9   0  -4    0.12    0.15
  -9   0   4    0.01    0.15
  -9   0   4   -0.16    0.29
  -9   0   4   -0.56    0.33
   8   0  -4    0.86    0.36
   8   0  -4    1.58    0.34
  -8   0   4    1.15    0.46
  -8   0   4    0.94    0.41
  -8   0   4    1.01    0.27
   7   0  -4    0.22    0.18
   7   0  -4    0.43    0.27
  -7   0   4    0.20    0.29
  -7   0   4    0.11    0.21
  -7   0   4    0.05    0.19
   6   0  -4    4.75    0.53
   6   0  -4    5.35    0.63
  -6   0   4    4.38    0.49
  -6   0   4    3.93    0.71
  -6   0   4    4.79    0.93
   5   0  -4    0.28    0.25
   5   0  -4    0.21    0.15
   5   0  -4    0.33    0.16
  -5   0   4    0.00    0.16
  -5   0   4    0.38    0.24
  -5   0   4    0.10    0.18
   4   0  -4  168.73    3.42
   4   0  -4  157.46    3.54
   4   0  -4  169.58    3.82
  -4   0   4  163.64    3.99
  -4   0   4  166.02    3.63
  -4   0   4  165.86    3.52
   3   0  -4    0.04    0.09
   3   0  -4    0.24    0.14
   3   0  -4    0.00    0.10
  -3   0   4   -0.01    0.09
  -3   0   4   -0.09    0.16
  -3   0   4    0.25    0.13
   2   0  -4  308.54    4.41
   2   0  -4  306.44    5.72
   2   0  -4  314.43    6.23
  -2   0   4  306.73    5.47
  -2   0   4  314.21    4.65
  -2   0   4  315.75    7.42
   1   0  -4   -0.30    0.12
  -1   0   4   -0.15    0.12
   0   0  -4  274.60    5.63
   0   0  -4  264.72    4.34
   0   0  -4  263.96    5.62
   0   0  -4  266.09    5.46
   0   0   4  259.38    5.27
   0   0   4  276.07    4.46
   0   0   4  264.93    5.46
   0   0   4  261.20    5.67
   0   0   4  270.50    4.18
  -1   0  -4    0.18    0.19
  -1   0  -4   -0.20    0.09
  -1   0  -4    0.32    0.15
   1   0   4    0.00    0.15
   1   0   4   -0.31    0.15
   1   0   4    0.06    0.05
   1   0   4   -0.11    0.08
   1   0   4   -0.22    0.11
  -2   0  -4   34.24    1.50
  -2   0  -4   38.32    1.77
  -2   0  -4   34.10    1.95
   2   0   4   35.43    1.59
   2   0   4   38.03    1.61
   2   0   4   36.06    1.39
  -3   0  -4    0.08    0.22
  -3   0  -4   -0.12    0.16
   3   0   4    0.46    0.16
   3   0   4   -0.12    0.15
  -4   0  -4    0.58    0.39
  -4   0  -4    0.78    0.32
   4   0   4    0.96    0.36
   4   0   4    0.23    0.22
  -5   0  -4   -0.44    0.26
  -5   0  -4    0.28    0.26
   5   0   4   -0.20    0.21
   5   0   4    0.03    0.18
  -6   0  -4  304.74    6.39
  -6   0  -4  309.60    8.69
   6   0   4  296.04    5.88
   6   0   4  306.74    7.00
  -7   0  -4    1.03    0.65
  -7   0  -4   -0.25    0.29
   7   0   4    0.13    0.27
   7   0   4    0.28    0.31
   7   0   4   -0.05    0.27
  -8   0  -4  180.19    7.09
   8   0   4  182.51    4.13
   8   0   4  186.64    5.66
   8   0   4  176.47    3.83
  -9   0  -4   -0.68    0.48
   9   0   4   -0.24    0.37
   9   0   4    0.66    0.24
 -10   0  -4    0.32    0.77
  10   0   4    1.04    0.65
 -11   0  -4   -1.84    0.70
  11   0   4    0.54    0.48
  13  -1  -4    0.44    0.60
 -13   1   4    0.45    0.67
 -12   1   4   -1.94    0.74
  11  -1  -4    0.84    0.47
 -11   1   4    1.40    0.77
 -11   1   4    1.05    0.69
  10  -1  -4    2.16    0.66
 -10   1   4    0.85    0.52
 -10   1   4    2.23    0.81
   9  -1  -4    0.79    0.52
   9  -1  -4    1.29    0.29
  -9   1   4    1.32    0.54
  -9   1   4    0.77    0.55
   8  -1  -4    3.71    0.44
   8  -1  -4    2.53    0.66
  -8   1   4    2.95    0.80
  -8   1   4    2.24    1.13
  -8   1   4    3.07    0.51
   7  -1  -4    0.59    0.19
   7  -1  -4   -0.25    0.20
  -7   1   4    0.59    0.32
  -7   1   4    0.03    0.19
  -7   1   4    0.32    0.26
   6  -1  -4   13.71    0.90
   6  -1  -4   12.24    1.04
  -6   1   4   12.64    1.25
  -6   1   4   13.11    1.13
  -6   1   4   13.80    1.26
   5  -1  -4   49.99    2.07
   5  -1  -4   52.74    2.16
  -5   1   4   50.74    2.09
  -5   1   4   50.19    2.21
  -5   1   4   49.05    2.02
   4  -1  -4  527.82    8.81
   4  -1  -4  539.50    8.94
  -4   1   4  543.90    8.92
  -4   1   4  550.80    9.35
  -4   1   4  554.33    9.10
   3  -1  -4  183.30    3.86
   3  -1  -4  186.45    3.47
   3  -1  -4  178.34    4.77
  -3   1   4  183.22    3.67
  -3   1   4  181.81    3.76
  -3   1   4  183.08    3.93
   2  -1  -4  420.88    7.69
   2  -1  -4  412.21    7.23
   2  -1  -4  415.49    6.10
  -2   1   4  411.19    7.20
  -2   1   4  421.38    6.41
  -2   1   4  410.96    6.94
   1  -1  -4   65.38    1.37
   1  -1  -4   63.64    2.20
   1  -1  -4   62.11    2.12
  -1   1   4   62.33    2.24
  -1   1   4   62.58    2.50
  -1   1   4   63.60    2.09
  -1   1   4   63.45    1.37
   0  -1  -4   11.24    0.56
   0  -1  -4   10.00    0.80
   0  -1  -4   12.30    0.99
   0  -1  -4   11.68    0.95
   0   1   4    9.66    0.84
   0   1   4   10.65    0.79
   0   1   4   11.47    0.55
   0   1   4    9.80    0.90
  -1  -1  -4   12.11    0.72
  -1  -1  -4   12.30    1.07
  -1  -1  -4   12.24    0.92
   1   1   4   12.41    0.87
   1   1   4   12.59    1.11
   1   1   4   12.30    1.06
   1   1   4   12.58    0.67
  -2  -1  -4    5.28    0.93
  -2  -1  -4    5.96    0.67
  -2  -1  -4    6.14    0.60
   2   1   4    5.53    0.52
   2   1   4    7.18    0.65
   2   1   4    6.67    0.66
  -3  -1  -4  135.04    3.63
  -3  -1  -4  142.35    4.76
   3   1   4  132.87    3.36
   3   1   4  141.86    3.43
  -4  -1  -4   19.85    1.77
  -4  -1  -4   20.91    1.33
   4   1   4   19.80    1.24
   4   1   4   19.68    1.13
  -5  -1  -4    5.72    1.23
  -5  -1  -4    5.59    0.68
   5   1   4    5.17    0.61
   5   1   4    5.27    0.69
  -6  -1  -4   68.13    2.48
  -6  -1  -4   71.96    3.98
   6   1   4   68.56    2.20
   6   1   4   64.47    2.72
  -7  -1  -4  119.90    5.39
  -7  -1  -4  114.86    3.29
   7   1   4  116.07    3.99
   7   1   4  109.14    2.86
  -8  -1  -4   25.37    1.32
  -8  -1  -4   25.58    2.60
   8   1   4   25.67    1.24
   8   1   4   23.92    1.87
  -9  -1  -4   19.48    2.40
   9   1   4   20.17    0.83
   9   1   4   19.86    1.79
 -10  -1  -4    4.48    1.61
  10   1   4    8.06    1.50
 -11  -1  -4    1.09    1.44
  11   1   4    2.17    0.79
  13  -2  -4    1.11    0.86
 -13   2   4    1.56    1.03
 -12   2   4    0.56    0.91
  11  -2  -4    2.74    0.95
 -11   2   4    2.51    1.08
 -11   2   4    2.64    0.86
  10  -2  -4    0.97    0.54
 -10   2   4    1.07    0.36
 -10   2   4    1.21    0.65
 -10   2   4    0.70    0.55
   9  -2  -4   12.97    0.84
   9  -2  -4   11.80    1.29
  -9   2   4   11.39    0.81
  -9   2   4    9.50    1.28
  -9   2   4   11.50    1.45
   8  -2  -4    4.14    0.90
   8  -2  -4    3.95    0.62
  -8   2   4    5.77    0.78
  -8   2   4    2.23    0.49
  -8   2   4    3.62    0.96
   7  -2  -4    5.71    0.60
  -7   2   4    5.08    0.61
  -7   2   4    6.26    1.11
  -7   2   4    5.80    0.79
   6  -2  -4   27.64    1.33
  -6   2   4   26.56    1.30
  -6   2   4   26.26    1.66
  -6   2   4   22.72    1.62
   5  -2  -4   98.18    3.09
   5  -2  -4  105.01    2.87
  -5   2   4  101.94    2.76
  -5   2   4  101.26    3.25
  -5   2   4  103.28    3.25
   4  -2  -4   61.22    1.93
   4  -2  -4   60.34    2.09
   4  -2  -4   61.11    2.06
  -4   2   4   60.84    2.09
  -4   2   4   58.27    2.53
  -4   2   4   56.76    1.96
   3  -2  -4    1.02    0.31
   3  -2  -4    0.76    0.24
   3  -2  -4    0.77    0.25
  -3   2   4    0.70    0.24
  -3   2   4    0.60    0.25
  -3   2   4    0.76    0.29
   2  -2  -4   25.00    1.29
   2  -2  -4   24.37    0.87
   2  -2  -4   25.19    1.26
  -2   2   4   23.06    1.10
  -2   2   4   22.89    0.97
  -2   2   4   23.82    1.21
   1  -2  -4   58.91    2.07
   1  -2  -4   57.70    2.13
   1  -2  -4   57.61    1.47
  -1   2   4   59.72    1.49
  -1   2   4   59.69    2.21
  -1   2   4   56.73    1.96
  -1   2   4   56.48    1.99
   0  -2  -4   29.02    1.03
   0  -2  -4   30.71    1.60
   0  -2  -4   30.63    1.45
   0   2   4   29.25    1.64
   0   2   4   29.02    1.52
   0   2   4   32.01    1.08
   0   2   4   29.59    1.38
  -1  -2  -4  273.30    5.55
  -1  -2  -4  269.86    4.87
  -1  -2  -4  276.24    6.22
   1   2   4  264.98    6.15
   1   2   4  267.19    5.33
   1   2   4  269.67    6.12
   1   2   4  271.11    4.84
  -2  -2  -4    8.10    0.76
  -2  -2  -4    7.25    0.65
  -2  -2  -4    7.45    0.92
   2   2   4    8.08    0.64
   2   2   4    6.60    0.65
  -3  -2  -4    1.94    0.67
  -3  -2  -4    2.40    0.52
   3   2   4    2.70    0.51
   3   2   4    3.25    0.59
  -4  -2  -4    0.24    0.21
  -4  -2  -4   -0.32    0.25
   4   2   4    0.12    0.16
   4   2   4    0.21    0.18
  -5  -2  -4    0.44    0.35
  -5  -2  -4    0.66    0.32
   5   2   4    0.54    0.29
   5   2   4    0.43    0.30
  -6  -2  -4    2.12    0.73
  -6  -2  -4    2.70    0.60
   6   2   4    2.71    0.47
   6   2   4    2.47    0.66
  -7  -2  -4    0.70    0.59
  -7  -2  -4    0.17    0.31
   7   2   4    0.21    0.28
   7   2   4    0.15    0.29
  -8  -2  -4    1.26    0.68
  -8  -2  -4    0.36    0.37
   8   2   4    0.96    0.39
   8   2   4    0.75    0.50
   8   2   4    0.93    0.31
  -9  -2  -4    6.80    1.76
   9   2   4    9.47    1.21
   9   2   4    7.48    0.47
 -10  -2  -4    1.56    1.04
  10   2   4    0.55    0.52
 -11  -2  -4   12.26    2.62
  11   2   4   11.00    1.41
  13  -3  -4    0.62    0.68
 -13   3   4    0.62    1.05
 -13   3   4   -0.41    0.62
  12  -3  -4    7.65    1.50
 -12   3   4    5.90    1.55
 -12   3   4    6.28    1.43
  11  -3  -4   12.09    0.69
  11  -3  -4   10.07    1.72
 -11   3   4   10.52    1.90
 -11   3   4    7.17    1.75
  10  -3  -4    9.01    1.26
  10  -3  -4    9.06    0.75
 -10   3   4   10.59    1.80
 -10   3   4    7.11    0.86
 -10   3   4    8.49    1.58
   9  -3  -4    8.44    0.77
   9  -3  -4    7.12    1.29
  -9   3   4   10.50    1.71
  -9   3   4    7.89    0.87
  -9   3   4    9.08    1.28
   8  -3  -4    4.81    0.76
  -8   3   4    4.28    0.96
  -8   3   4    6.10    0.70
   7  -3  -4    2.76    0.52
  -7   3   4    3.13    0.80
  -7   3   4    2.87    0.58
  -7   3   4    2.92    0.70
   6  -3  -4   10.14    0.84
  -6   3   4    9.67    1.02
  -6   3   4    9.32    1.01
  -6   3   4    9.78    0.85
   5  -3  -4   10.21    0.87
  -5   3   4   10.76    0.87
  -5   3   4   10.74    1.06
  -5   3   4   11.20    0.97
   4  -3  -4   57.00    2.04
   4  -3  -4   60.47    2.19
   4  -3  -4   61.38    1.95
  -4   3   4   60.14    2.35
  -4   3   4   57.89    2.01
  -4   3   4   58.50    2.10
   3  -3  -4    0.77    0.26
   3  -3  -4    0.81    0.30
   3  -3  -4    0.79    0.24
  -3   3   4    0.49    0.20
  -3   3   4    0.88    0.29
  -3   3   4    1.00    0.34
   2  -3  -4   16.49    0.82
   2  -3  -4   16.99    1.06
   2  -3  -4   16.11    1.07
  -2   3   4   15.55    1.01
  -2   3   4   16.56    0.92
  -2   3   4   16.59    0.90
   1  -3  -4    4.01    0.51
   1  -3  -4    3.83    0.39
   1  -3  -4    4.01    0.56
  -1   3   4    4.27    0.58
  -1   3   4    3.92    0.39
  -1   3   4    3.96    0.49
  -1   3   4    4.56    0.54
   0  -3  -4   10.37    0.92
   0  -3  -4   10.82    0.88
   0  -3  -4   12.13    0.72
   0   3   4   12.31    0.89
   0   3   4   11.31    0.96
   0   3   4   10.34    0.97
   0   3   4   11.34    0.71
  -1  -3  -4  380.38    7.18
  -1  -3  -4  383.24    7.92
  -1  -3  -4  364.93    6.41
   1   3   4  375.27    6.92
   1   3   4  377.35    6.48
   1   3   4  369.42    7.77
   1   3   4  390.40   10.44
  -2  -3  -4    3.75    0.53
  -2  -3  -4    3.08    0.71
   2   3   4    2.85    0.50
   2   3   4    3.29    0.57
  -3  -3  -4   84.12    3.59
  -3  -3  -4   84.90    2.76
   3   3   4   85.45    2.58
   3   3   4   82.95    2.54
  -4  -3  -4    3.46    0.65
  -4  -3  -4    3.87    1.00
   4   3   4    4.14    0.50
   4   3   4    2.34    0.57
  -5  -3  -4    7.28    0.79
  -5  -3  -4    8.66    2.52
   5   3   4    6.82    0.71
   5   3   4    7.84    0.85
  -6  -3  -4   49.47    2.09
  -6  -3  -4   42.86    3.06
   6   3   4   47.49    1.83
   6   3   4   49.16    2.33
  -7  -3  -4   46.72    1.98
  -7  -3  -4   49.54    3.47
   7   3   4   50.13    2.53
   7   3   4   46.71    1.76
  -8  -3  -4   -0.83    0.41
  -8  -3  -4    0.00    0.37
   8   3   4   -0.29    0.27
  -9  -3  -4    2.09    0.40
   9   3   4    3.21    0.31
 -10  -3  -4    0.61    0.59
  10   3   4    1.30    0.54
 -11  -3  -4    5.04    1.60
  11   3   4    6.33    1.32
  13  -4  -4   -0.60    0.65
 -13   4   4    2.66    0.82
 -13   4   4   -0.25    0.98
  12  -4  -4    0.04    0.57
 -12   4   4   -0.59    0.76
 -12   4   4    0.35    0.57
  11  -4  -4    1.02    0.74
 -11   4   4    1.75    0.88
 -11   4   4    2.39    0.92
  10  -4  -4    0.75    0.34
  10  -4  -4   -0.09    0.43
 -10   4   4   -0.25    0.63
 -10   4   4    0.77    0.59
   9  -4  -4    2.09    0.49
  -9   4   4    1.90    0.69
  -9   4   4    0.66    0.66
   8  -4  -4    0.21    0.26
  -8   4   4    0.91    0.53
  -8   4   4    0.67    0.46
   7  -4  -4    1.05    0.34
  -7   4   4    1.29    0.52
  -7   4   4    1.28    0.54
   6  -4  -4    2.36    0.53
  -6   4   4    1.67    0.51
  -6   4   4    2.91    0.64
   5  -4  -4   38.14    1.80
  -5   4   4   37.31    2.08
  -5   4   4   36.29    1.77
   4  -4  -4  177.79    3.93
   4  -4  -4  185.38    4.48
  -4   4   4  177.04    4.68
  -4   4   4  181.54    4.00
   3  -4  -4    5.39    0.58
   3  -4  -4    5.27    0.55
   3  -4  -4    6.15    0.71
  -3   4   4    6.21    0.51
  -3   4   4    5.88    0.66
   2  -4  -4   29.52    1.22
   2  -4  -4   31.58    1.60
   2  -4  -4   29.10    1.44
  -2   4   4   27.76    1.33
  -2   4   4   30.24    1.53
  -2   4   4   29.06    1.25
   1  -4  -4   81.22    2.22
   1  -4  -4   86.23    2.78
   1  -4  -4   84.89    2.79
  -1   4   4   85.95    2.60
  -1   4   4   85.25    2.84
  -1   4   4   85.21    2.30
   0  -4  -4   10.64    0.92
   0  -4  -4    9.79    0.69
   0  -4  -4   11.85    1.00
   0   4   4   11.21    0.77
   0   4   4   11.44    1.05
   0   4   4    9.24    0.90
  -1  -4  -4   28.50    1.75
  -1  -4  -4   31.38    1.60
   1   4   4   28.29    1.31
   1   4   4   27.06    1.71
  -2  -4  -4   23.35    1.39
  -2  -4  -4   22.29    1.67
   2   4   4   21.47    1.19
  -3  -4  -4    0.30    0.22
  -3  -4  -4   -0.27    0.29
   3   4   4    0.77    0.25
  -4  -4  -4   30.62    2.32
  -4  -4  -4   33.97    1.74
   4   4   4   31.41    1.65
  -5  -4  -4   -0.46    0.33
  -5  -4  -4   -0.01    0.25
   5   4   4    0.06    0.21
  -6  -4  -4    0.40    0.49
  -6  -4  -4    0.91    0.38
   6   4   4    0.40    0.33
  -7  -4  -4    1.07    0.75
  -7  -4  -4    1.37    0.46
   7   4   4    1.34    0.46
   7   4   4    0.79    0.42
  -8  -4  -4    6.81    0.83
  -8  -4  -4    6.96    1.68
   8   4   4    6.43    1.17
   8   4   4    6.41    0.72
  -9  -4  -4    0.51    0.37
  -9  -4  -4    0.09    0.63
   9   4   4   -0.65    0.29
 -10  -4  -4   -0.15    0.77
  10   4   4   -0.88    0.41
 -11  -4  -4    0.30    0.84
  11   4   4    0.29    0.60
  13  -5  -4   -0.06    0.82
 -13   5   4    0.70    1.01
 -13   5   4   -0.05    0.79
  12  -5  -4   -0.78    0.60
 -12   5   4    1.57    0.98
 -12   5   4   -0.78    0.80
  11  -5  -4   -0.40    0.50
 -11   5   4   -0.67    0.46
 -11   5   4    0.08    0.50
  10  -5  -4    2.90    0.59
 -10   5   4    2.61    1.05
 -10   5   4    2.25    0.92
   9  -5  -4    6.93    0.87
  -9   5   4    8.86    1.66
  -9   5   4    7.13    1.38
   8  -5  -4    0.48    0.33
  -8   5   4    1.38    0.57
  -8   5   4    0.32    0.54
   7  -5  -4    7.33    0.84
  -7   5   4    6.21    1.09
   6  -5  -4    0.11    0.26
  -6   5   4   -0.20    0.25
  -6   5   4    0.03    0.27
   5  -5  -4    1.46    0.45
  -5   5   4    1.35    0.47
  -5   5   4    1.33    0.41
   4  -5  -4   87.59    2.54
   4  -5  -4   84.94    2.95
  -4   5   4   86.25    3.21
  -4   5   4   87.35    2.49
   3  -5  -4    0.02    0.18
   3  -5  -4    0.24    0.22
  -3   5   4    0.31    0.14
  -3   5   4   -0.09    0.19
   2  -5  -4    0.03    0.19
   2  -5  -4   -0.03    0.17
  -2   5   4   -0.30    0.19
  -2   5   4    0.22    0.20
  -2   5   4   -0.04    0.09
   1  -5  -4   10.29    0.97
  -1   5   4   10.96    0.86
  -1   5   4   10.48    0.97
  -1   5   4   10.72    0.82
   0  -5  -4  123.58    3.68
   0  -5  -4  130.90    3.77
   0   5   4  124.96    3.67
   0   5   4  123.29    3.78
   0   5   4  135.06    3.27
  -1  -5  -4   39.49    1.93
  -1  -5  -4   42.29    2.20
   1   5   4   39.91    2.14
   1   5   4   41.56    1.70
  -2  -5  -4   26.78    1.86
  -2  -5  -4   25.52    1.55
   2   5   4   23.92    1.33
  -3  -5  -4    1.50    0.55
  -3  -5  -4    0.58    0.33
   3   5   4    0.58    0.34
  -4  -5  -4   19.89    1.88
  -4  -5  -4   20.79    1.39
   4   5   4   19.12    1.34
  -5  -5  -4    1.23    0.61
  -5  -5  -4    1.26    0.47
   5   5   4    2.07    0.62
  -6  -5  -4    8.06    0.91
  -6  -5  -4   10.79    1.92
   6   5   4   10.49    1.10
  -7  -5  -4   32.83    1.77
  -7  -5  -4   34.67    3.00
   7   5   4   35.70    2.18
  -8  -5  -4    4.25    1.33
  -8  -5  -4    3.80    0.76
   8   5   4    3.29    0.93
  -9  -5  -4   -0.25    0.80
  -9  -5  -4   -0.37    0.41
   9   5   4    1.05    0.64
 -10  -5  -4    0.25    0.74
  10   5   4    0.82    0.56
 -11  -5  -4   -0.13    0.97
  13  -6  -4   -0.65    0.56
 -13   6   4    0.37    1.07
 -13   6   4    2.24    0.99
  12  -6  -4    1.81    1.00
  12  -6  -4    4.31    0.79
 -12   6   4    2.24    1.11
 -12   6   4    3.53    1.17
  11  -6  -4    0.78    0.42
  11  -6  -4    0.03    0.46
 -11   6   4    0.74    0.70
 -11   6   4    0.82    0.62
  10  -6  -4    9.64    1.04
 -10   6   4   11.09    1.52
 -10   6   4    8.53    1.63
   9  -6  -4    4.69    0.83
  -9   6   4    3.38    1.09
   8  -6  -4   -0.13    0.30
  -8   6   4    0.56    0.50
  -8   6   4    0.45    0.43
   7  -6  -4   22.72    1.56
  -7   6   4   22.72    2.03
  -7   6   4   25.22    1.74
   6  -6  -4   35.32    1.96
  -6   6   4   36.75    1.94
  -6   6   4   34.72    2.35
   5  -6  -4   28.42    1.73
   5  -6  -4   28.35    1.39
  -5   6   4   27.98    1.99
  -5   6   4   26.83    1.48
   4  -6  -4    5.94    0.77
   4  -6  -4    5.59    0.64
  -4   6   4    5.54    0.57
  -4   6   4    5.39    0.98
   3  -6  -4   71.32    2.40
   3  -6  -4   75.87    2.88
  -3   6   4   70.94    2.83
  -3   6   4   71.84    2.49
  -3   6   4   73.99    1.99
   2  -6  -4   45.37    2.16
   2  -6  -4   42.07    1.85
  -2   6   4   41.62    1.54
  -2   6   4   43.09    1.93
  -2   6   4   41.29    1.94
   1  -6  -4   16.78    1.30
  -1   6   4   16.44    1.08
  -1   6   4   15.21    1.18
  -1   6   4   16.94    1.13
   0  -6  -4    4.78    0.80
   0  -6  -4    4.74    0.83
   0   6   4    5.37    0.76
   0   6   4    4.10    0.54
   0   6   4    4.77    0.63
  -1  -6  -4    4.37    0.80
  -1  -6  -4    5.74    0.99
   1   6   4    3.72    0.65
   1   6   4    3.50    0.71
  -2  -6  -4   35.64    1.92
  -2  -6  -4   37.30    2.27
   2   6   4   35.77    1.74
  -3  -6  -4   49.03    2.31
  -3  -6  -4   52.16    2.90
   3   6   4   50.59    2.21
  -4  -6  -4   20.35    1.93
  -4  -6  -4   23.19    1.56
   4   6   4   22.20    1.49
  -5  -6  -4    6.61    1.42
  -5  -6  -4    5.58    0.79
   5   6   4    4.99    0.95
  -6  -6  -4    3.06    0.71
  -6  -6  -4    4.62    1.31
   6   6   4    2.85    0.76
  -7  -6  -4    3.87    0.64
  -7  -6  -4    3.17    1.03
   7   6   4    1.46    0.61
  -8  -6  -4    0.11    0.41
  -8  -6  -4    0.82    0.72
   8   6   4   -0.16    0.38
  -9  -6  -4   -0.18    0.53
  -9  -6  -4   -0.73    0.69
   9   6   4    0.48    0.63
 -10  -6  -4    0.43    0.86
  10   6   4    0.31    0.58
  12  -7  -4    3.31    0.76
  12  -7  -4   -0.29    0.81
 -12   7   4    2.10    0.93
 -12   7   4    0.79    1.14
  11  -7  -4    0.68    0.52
 -11   7   4   -1.57    0.67
 -11   7   4    0.15    0.72
  10  -7  -4    9.45    1.04
 -10   7   4    9.61    1.69
 -10   7   4    9.85    1.95
   9  -7  -4    3.85    0.94
  -9   7   4    4.03    0.99
  -9   7   4    2.60    1.01
   8  -7  -4   -0.03    0.47
  -8   7   4    0.71    0.55
  -8   7   4    0.17    0.45
   7  -7  -4    0.86    0.45
  -7   7   4    0.47    0.37
  -7   7   4    0.97    0.59
   6  -7  -4    4.86    0.94
  -6   7   4    3.28    0.68
  -6   7   4    4.94    1.18
   5  -7  -4    4.22    0.58
   5  -7  -4    4.14    0.80
  -5   7   4    4.45    0.61
  -5   7   4    5.20    1.29
   4  -7  -4   48.06    1.90
   4  -7  -4   48.67    2.42
  -4   7   4   47.36    2.61
  -4   7   4   50.75    1.79
  -4   7   4   48.11    1.97
   3  -7  -4    8.05    0.80
   3  -7  -4    5.89    0.83
  -3   7   4    6.53    0.73
  -3   7   4    6.33    1.09
   2  -7  -4    2.53    0.65
  -2   7   4    3.54    0.45
  -2   7   4    3.26    0.68
  -2   7   4    3.91    0.79
   1  -7  -4    3.79    0.78
  -1   7   4    3.81    0.64
  -1   7   4    3.70    0.72
  -1   7   4    3.63    0.73
   0  -7  -4   35.49    2.01
   0  -7  -4   35.92    1.88
   0   7   4   35.33    1.85
   0   7   4   34.74    1.73
  -1  -7  -4    1.71    0.54
  -1  -7  -4    0.69    0.32
   1   7   4    1.18    0.48
   1   7   4    0.85    0.36
  -2  -7  -4    9.57    1.05
  -2  -7  -4    8.78    1.13
   2   7   4    8.75    0.94
  -3  -7  -4    1.96    0.66
  -3  -7  -4    2.54    0.68
   3   7   4    2.37    0.66
  -4  -7  -4   10.23    1.36
  -4  -7  -4    9.11    1.04
   4   7   4    8.46    0.97
  -5  -7  -4    5.23    1.01
  -5  -7  -4    5.19    1.19
   5   7   4    4.82    0.89
  -6  -7  -4    0.93    0.45
  -6  -7  -4    0.23    0.45
   6   7   4    1.74    0.57
  -7  -7  -4    7.29    1.70
  -7  -7  -4    6.65    0.86
   7   7   4    3.57    0.88
  -8  -7  -4   -1.11    0.52
  -8  -7  -4    0.96    0.51
   8   7   4    0.24    0.43
  -9  -7  -4    2.55    1.05
  -9  -7  -4    1.37    0.67
   9   7   4    0.75    0.60
 -10  -7  -4   -0.51    0.74
  10   7   4    0.53    0.70
  12  -8  -4   -0.16    0.53
 -12   8   4    1.18    1.14
 -12   8   4    0.71    0.86
  11  -8  -4    0.54    0.48
 -11   8   4    0.68    0.60
 -11   8   4   -0.19    0.88
  10  -8  -4    2.77    0.60
 -10   8   4    1.78    0.71
   9  -8  -4    1.40    0.57
  -9   8   4    2.26    0.89
  -9   8   4    1.05    0.66
   8  -8  -4    4.33    0.97
  -8   8   4    3.14    1.11
  -8   8   4    2.24    0.71
   7  -8  -4   23.60    1.78
  -7   8   4   24.18    1.62
  -7   8   4   23.73    2.16
   6  -8  -4    3.31    0.78
  -6   8   4    3.05    0.94
  -6   8   4    2.47    0.54
   5  -8  -4    3.10    0.53
   5  -8  -4    2.37    0.71
  -5   8   4    2.44    0.51
  -5   8   4    2.31    0.89
   4  -8  -4    0.78    0.44
   4  -8  -4    1.27    0.44
  -4   8   4    1.20    0.61
  -4   8   4    1.72    0.48
  -4   8   4    1.26    0.53
   3  -8  -4    1.10    0.63
  -3   8   4    2.07    0.80
  -3   8   4    1.74    0.31
   2  -8  -4   26.22    2.25
  -2   8   4   30.48    1.88
  -2   8   4   30.39    1.33
  -2   8   4   28.18    1.58
   1  -8  -4    1.21    0.54
  -1   8   4    2.09    0.59
  -1   8   4    1.74    0.50
  -1   8   4    1.58    0.45
   0  -8  -4    8.25    0.92
   0  -8  -4    9.45    1.09
   0   8   4    7.87    0.89
   0   8   4   10.16    0.96
  -1  -8  -4   18.34    1.49
  -1  -8  -4   19.56    1.58
   1   8   4   19.23    1.55
   1   8   4   18.09    1.55
  -2  -8  -4  112.16    3.92
  -2  -8  -4  111.23    4.24
   2   8   4  105.08    3.55
  -3  -8  -4    5.40    1.16
  -3  -8  -4    6.41    1.13
   3   8   4    6.74    0.86
  -4  -8  -4    7.09    1.39
  -4  -8  -4    8.62    1.08
   4   8   4    9.40    1.07
  -5  -8  -4    0.24    0.41
  -5  -8  -4   -0.47    0.43
   5   8   4   -0.33    0.31
  -6  -8  -4    0.04    0.41
  -6  -8  -4   -0.36    0.47
   6   8   4   -0.32    0.28
  -7  -8  -4    1.75    0.95
  -7  -8  -4    2.92    0.71
  -8  -8  -4    0.61    0.75
  -9  -8  -4    3.15    1.19
  -9  -8  -4    1.22    0.76
   9   8   4   -0.26    0.49
 -10  -8  -4   -1.62    0.76
  10   8   4    0.67    0.64
  11  -9  -4    5.63    1.07
 -11   9   4    4.47    1.33
 -11   9   4    4.10    1.34
  10  -9  -4    3.41    0.88
 -10   9   4    2.93    1.35
 -10   9   4    0.82    0.99
   9  -9  -4   12.40    1.38
  -9   9   4   11.86    2.67
  -9   9   4   13.17    1.46
   8  -9  -4   16.23    1.57
  -8   9   4   16.06    1.93
  -8   9   4   14.03    1.35
   7  -9  -4   14.10    1.47
  -7   9   4   16.80    1.98
  -7   9   4   14.66    1.23
   6  -9  -4    0.39    0.39
   6  -9  -4   -0.06    0.34
  -6   9   4   -0.05    0.42
  -6   9   4    0.46    0.32
   5  -9  -4    5.53    1.05
   5  -9  -4    3.90    0.72
  -5   9   4    4.63    1.25
  -5   9   4    4.92    0.63
   4  -9  -4   18.00    1.60
  -4   9   4   17.24    0.96
  -4   9   4   16.70    1.72
  -4   9   4   15.88    1.09
   3  -9  -4    2.10    0.71
  -3   9   4    2.97    0.35
  -3   9   4    2.93    0.77
  -3   9   4    2.13    0.55
   2  -9  -4    0.62    0.43
  -2   9   4    0.61    0.40
  -2   9   4    0.98    0.49
   1  -9  -4   -0.45    0.20
  -1   9   4    0.49    0.36
  -1   9   4   -0.35    0.39
  -1   9   4   -0.12    0.22
   0  -9  -4    0.95    0.34
   0  -9  -4    0.94    0.49
   0   9   4    0.34    0.36
   0   9   4    0.90    0.46
  -1  -9  -4  131.65    4.34
  -1  -9  -4  138.21    4.66
   1   9   4  140.92    4.47
   1   9   4  135.73    4.21
  -2  -9  -4   77.57    3.53
  -2  -9  -4   79.36    3.42
   2   9   4   77.54    3.09
   2   9   4   77.21    3.50
  -3  -9  -4   38.17    2.34
  -3  -9  -4   35.91    2.54
   3   9   4   35.33    2.09
  -4  -9  -4    6.15    1.35
  -4  -9  -4    7.31    1.27
   4   9   4    6.07    1.14
  -5  -9  -4    1.12    0.74
  -5  -9  -4    0.87    0.51
   5   9   4    1.44    0.62
  -6  -9  -4    1.48    0.63
  -6  -9  -4    2.87    1.03
   6   9   4    2.09    0.73
  -7  -9  -4    0.29    0.51
  -7  -9  -4   -0.52    0.66
  -8  -9  -4    5.18    1.55
   8   9   4    6.76    1.41
  -9  -9  -4    2.31    1.34
   9   9   4    3.05    0.95
  11 -10  -4    1.56    0.74
 -11  10   4   -2.03    1.16
 -11  10   4    1.09    1.14
  10 -10  -4    0.54    0.58
 -10  10   4    1.43    0.85
 -10  10   4    1.36    0.69
   9 -10  -4   24.94    2.03
  -9  10   4   25.19    1.85
  -9  10   4   27.21    2.79
   8 -10  -4    4.58    1.07
  -8  10   4    4.51    0.90
   7 -10  -4   -0.62    0.38
  -7  10   4    0.59    0.44
  -7  10   4   -0.49    0.83
  -7  10   4   -0.88    0.43
   6 -10  -4    0.73    0.43
  -6  10   4    0.56    0.33
  -6  10   4    1.53    0.63
  -6  10   4    0.75    0.65
   5 -10  -4    1.08    0.48
  -5  10   4    1.26    0.68
  -5  10   4    1.30    0.51
  -5  10   4    1.65    0.39
   4 -10  -4    3.54    0.92
  -4  10   4    2.99    0.58
  -4  10   4    3.94    1.08
  -4  10   4    4.08    0.50
   3 -10  -4    3.36    0.92
  -3  10   4    1.95    0.73
  -3  10   4    2.48    0.50
  -3  10   4    1.89    0.37
   2 -10  -4    0.02    0.26
  -2  10   4    0.09    0.49
  -2  10   4    0.56    0.17
  -2  10   4    0.25    0.41
   1 -10  -4    1.19    0.60
  -1  10   4    1.29    0.56
  -1  10   4    1.06    0.35
   0 -10  -4    0.03    0.32
   0 -10  -4    0.82    0.31
   0  10   4   -0.30    0.29
   0  10   4   -0.32    0.25
  -1 -10  -4   10.30    1.28
  -1 -10  -4   10.82    1.19
   1  10   4    9.92    1.13
   1  10   4   10.74    1.14
  -2 -10  -4   11.14    1.33
  -2 -10  -4    9.58    1.25
   2  10   4    8.90    1.08
   2  10   4    8.04    1.42
  -3 -10  -4   28.15    2.44
  -3 -10  -4   26.62    2.01
   3  10   4   26.19    1.87
  -4 -10  -4    3.79    1.05
  -4 -10  -4    4.75    1.13
   4  10   4    4.19    1.00
  -5 -10  -4   15.91    1.91
  -5 -10  -4   18.05    1.69
   5  10   4   16.97    1.61
  -6 -10  -4    4.77    1.26
  -6 -10  -4    2.51    0.89
   6  10   4    5.62    1.17
  -7 -10  -4    0.18    0.64
  -7 -10  -4   -0.80    0.80
   7  10   4   -0.77    0.38
  -8 -10  -4    5.19    1.57
  -8 -10  -4    5.66    1.22
   8  10   4    4.73    1.12
   9  10   4    0.69    0.67
  10 -11  -4    2.96    1.32
 -10  11   4    2.84    1.08
   9 -11  -4    5.20    1.08
  -9  11   4    4.67    1.49
   8 -11  -4    1.92    0.79
  -8  11   4    2.93    1.23
   7 -11  -4   -0.48    0.36
  -7  11   4    0.24    0.37
  -7  11   4    0.78    0.66
   6 -11  -4   16.81    1.74
  -6  11   4   14.28    0.77
  -6  11   4   13.42    0.68
  -6  11   4   14.24    1.92
   5 -11  -4    2.87    0.92
  -5  11   4    2.01    0.96
   4 -11  -4   16.90    1.70
  -4  11   4   17.47    2.02
   3 -11  -4    3.97    0.99
  -3  11   4    4.51    1.21
  -3  11   4    3.52    0.50
  -3  11   4    4.37    0.42
   2 -11  -4    7.12    1.32
  -2  11   4    5.82    0.47
  -2  11   4    5.36    0.76
  -2  11   4    7.69    1.43
   1 -11  -4    5.40    1.17
  -1  11   4    6.50    0.92
  -1  11   4    7.29    1.37
  -1  11   4    6.22    0.61
   0 -11  -4   -0.43    0.38
   0  11   4    0.90    0.61
   0  11   4    0.46    0.37
  -1 -11  -4    6.63    0.93
  -1 -11  -4    7.81    1.44
   1  11   4    6.98    1.22
   1  11   4    5.90    1.05
  -2 -11  -4    8.50    1.21
  -2 -11  -4    7.88    1.34
   2  11   4    6.75    1.28
   2  11   4    7.32    1.03
  -3 -11  -4    0.95    0.63
  -3 -11  -4    1.74    0.73
   3  11   4    1.16    0.60
  -4 -11  -4    1.00    0.61
  -4 -11  -4   -0.15    0.45
   4  11   4    1.04    0.49
  -5 -11  -4   -0.33    0.44
  -5 -11  -4    1.41    0.85
   5  11   4   -0.41    0.35
  -6 -11  -4    0.45    0.66
  -6 -11  -4    0.89    0.75
   6  11   4    0.79    0.60
  -7 -11  -4   -1.07    0.63
  -7 -11  -4    0.87    0.90
   7  11   4    0.28    0.57
  -8 -11  -4    1.70    0.73
  -8 -11  -4    3.59    1.46
   8  11   4    3.08    0.97
   9 -12  -4    0.37    0.64
  -9  12   4   -0.01    0.85
   8 -12  -4    0.01    0.56
  -8  12   4    0.87    0.85
   7 -12  -4    2.06    0.99
  -7  12   4    2.61    1.09
   6 -12  -4    0.22    0.53
  -6  12   4    1.24    0.87
   5 -12  -4   -0.51    0.36
  -5  12   4    0.52    0.95
   4 -12  -4    0.43    0.47
  -4  12   4   -0.13    0.57
   3 -12  -4    0.93    0.53
  -3  12   4   -0.55    0.49
   2 -12  -4    2.27    0.80
  -2  12   4    2.56    0.48
  -2  12   4    2.49    0.33
  -2  12   4    3.68    1.11
   1 -12  -4    1.18    0.69
  -1  12   4   -0.53    0.49
  -1  12   4    0.47    0.56
   0 -12  -4    0.72    0.53
   0  12   4    1.27    0.48
   0  12   4    2.19    0.78
  -1 -12  -4    0.61    0.44
  -1 -12  -4    0.27    0.55
   1  12   4    0.07    0.32
  -2 -12  -4    0.63    0.50
  -2 -12  -4    1.33    0.60
   2  12   4    0.03    0.52
   2  12   4    1.51    0.67
  -3 -12  -4   -0.63    0.42
  -3 -12  -4    1.34    0.65
   3  12   4   -0.43    0.46
   3  12   4   -0.95    0.51
  -4 -12  -4    1.17    0.83
  -4 -12  -4    2.96    0.93
   4  12   4    0.84    0.57
  -5 -12  -4   -0.31    0.57
  -5 -12  -4    0.75    0.81
   5  12   4    0.09    0.55
  -6 -12  -4   40.43    3.28
  -6 -12  -4   34.95    2.56
   6  12   4   38.04    2.68
  -7 -12  -4    7.41    1.54
  -7 -12  -4    5.55    1.66
   7  12   4    5.20    1.30
   8 -13  -4    0.83    0.55
  -8  13   4    1.02    0.86
   7 -13  -4   -0.55    0.54
  -7  13   4    1.29    1.11
   6 -13  -4   -1.00    0.44
  -6  13   4   -1.29    0.87
   5 -13  -4    0.16    0.48
  -5  13   4    1.21    0.73
   4 -13  -4    7.45    1.45
  -4  13   4    7.81    1.77
   3 -13  -4   -0.43    0.43
  -3  13   4   -0.13    0.57
   2 -13  -4    5.26    1.28
  -2  13   4    6.65    1.97
  -1  13   4    1.78    0.32
   0 -13  -4   -0.58    0.51
   0  13   4   -0.03    0.41
   0  13   4    0.61    0.67
  -1 -13  -4    8.55    1.76
   1  13   4    8.18    1.03
   1  13   4    8.35    1.57
  -2 -13  -4   -0.46    0.44
  -2 -13  -4    0.37    0.45
   2  13   4    0.20    0.65
   2  13   4    0.34    0.46
  -3 -13  -4    0.66    0.89
  -3 -13  -4    1.71    0.72
   3  13   4    0.89    0.58
   3  13   4    1.98    0.82
  -4 -13  -4   -0.39    1.06
  -4 -13  -4    1.00    0.75
   4  13   4   -0.10    0.52
   4  13   4    0.77    0.70
  -5 -13  -4    0.52    0.83
   5  13   4    0.23    0.65
  -6 -13  -4    6.20    1.66
  -6 -13  -4    7.85    1.61
   6  13   4    3.91    1.14
   7 -14  -4    1.67    0.77
  -7  14   4    1.59    0.98
   6 -14  -4   -0.96    0.60
  -6  14   4    0.10    0.82
   5 -14  -4    0.53    0.55
  -5  14   4    0.72    0.91
   4 -14  -4    0.92    0.63
  -4  14   4   -0.67    0.57
   3 -14  -4   -0.57    0.55
  -3  14   4   -0.58    0.59
   2 -14  -4    8.70    1.72
  -2  14   4    6.25    1.53
   1 -14  -4   -0.54    0.47
  -1  14   4   -0.04    0.73
   0 -14  -4    0.74    0.64
   0  14   4   -0.46    0.34
   0  14   4    0.35    0.71
  -1 -14  -4    0.03    0.62
   1  14   4    0.48    0.57
   1  14   4   -0.54    0.51
  -2 -14  -4    4.72    1.31
   2  14   4    1.43    0.78
   2  14   4    2.86    0.97
  -3 -14  -4    0.52    0.82
  -3 -14  -4    0.41    0.68
   3  14   4    1.52    0.78
   3  14   4    0.85    0.95
  -4 -14  -4    1.39    0.89
  -4 -14  -4    1.79    0.77
   4  14   4    0.37    0.73
   4  14   4   -0.98    0.81
  -5 -14  -4    4.26    1.27
  -5 -14  -4    2.97    0.99
   5  14   4    3.23    0.95
   5  14   4    1.77    1.12
   5 -15  -4    4.09    1.16
  -5  15   4    4.02    1.47
   4 -15  -4    0.38    0.64
  -4  15   4    0.17    0.84
  -3  15   4    3.32    1.27
   2 -15  -4    0.34    0.59
  -2  15   4   -0.50    0.71
   1 -15  -4   -0.34    0.63
  -1  15   4    1.41    0.83
   0 -15  -4   -0.36    0.56
   0  15   4    0.64    0.74
   1  15   4    5.39    1.29
  -2 -15  -4    0.80    0.84
   2  15   4    1.85    0.99
  -3 -15  -4    2.32    0.96
  -3 -15  -4    0.33    0.77
   3  15   4    2.41    1.03
   3  15   4    2.85    1.03
   2 -16  -4    2.69    1.12
  -2  16   4    2.11    1.29
   1 -16  -4    1.43    0.75
  -1  16   4    1.29    0.98
   0 -16  -4    7.53    1.66
   0  16   4    8.22    1.74
   5  15  -5   -0.32    0.96
  -5 -15   5   -0.05    1.00
   4  15  -5    1.79    1.10
  -4 -15   5    1.16    0.85
   3  15  -5    2.22    1.17
  -3 -15   5    2.05    1.05
   2  15  -5    1.26    0.98
  -2 -15   5   -0.65    0.68
   1  15  -5   -0.88    0.68
  -1 -15   5   -1.12    0.53
   0  15  -5    0.07    0.94
   0 -15   5    0.69    0.71
  -1  15  -5    7.57    1.94
   1 -15   5    5.87    1.66
  -2  15  -5    4.59    1.69
   2 -15   5    4.39    1.16
   7  14  -5    2.25    1.01
  -7 -14   5    5.03    1.27
  -7 -14   5    5.08    1.42
   6  14  -5   -0.54    0.63
  -6 -14   5    3.22    0.89
  -6 -14   5    0.29    0.78
   5  14  -5    1.04    0.70
  -5 -14   5    1.47    0.67
  -5 -14   5    0.13    0.70
   4  14  -5    0.26    0.89
  -4 -14   5    0.81    0.54
  -4 -14   5    0.28    0.81
   3  14  -5   -0.50    0.71
  -3 -14   5    0.86    0.65
  -3 -14   5    2.00    0.50
   2  14  -5   -0.38    0.63
  -2 -14   5   -0.39    0.51
   1  14  -5   14.09    2.34
  -1 -14   5   15.47    2.03
   0  14  -5    3.41    1.19
   0 -14   5    4.43    1.32
   1 -14   5    1.00    0.79
  -2  14  -5   -1.05    0.71
   2 -14   5   -0.54    0.56
  -3  14  -5    0.61    1.09
   3 -14   5    2.37    0.85
  -4  14  -5   -0.02    0.99
   4 -14   5    0.02    0.62
   8  13  -5    0.03    0.70
  -8 -13   5   -0.84    0.77
   7  13  -5    0.28    0.58
  -7 -13   5   -0.20    0.84
  -7 -13   5    0.45    0.62
   6  13  -5   -0.07    0.45
  -6 -13   5   -0.58    0.60
  -6 -13   5    2.86    0.87
   5  13  -5    0.07    0.57
  -5 -13   5    1.02    0.70
   4  13  -5    8.01    1.49
  -4 -13   5    9.05    2.71
  -4 -13   5    7.54    1.25
   3  13  -5    2.19    1.01
  -3 -13   5    1.35    0.68
  -3 -13   5    1.98    0.69
   2  13  -5   15.99    1.77
  -2 -13   5   12.87    1.75
  -2 -13   5   14.69    1.09
   1  13  -5    8.26    1.65
  -1 -13   5    5.77    1.43
  -1 -13   5    8.74    0.64
   0  13  -5   -0.44    0.61
   0 -13   5    0.34    0.64
  -1  13  -5    0.89    0.93
   1 -13   5    1.06    0.66
  -2  13  -5    0.88    0.81
   2 -13   5    0.94    0.69
   3 -13   5    1.25    0.66
  -4  13  -5    4.47    1.64
   4 -13   5    3.91    0.96
  -5  13  -5    0.82    1.15
   5 -13   5    4.45    1.41
   9  12  -5    2.61    0.94
  -9 -12   5    3.12    1.19
  -9 -12   5    2.28    0.93
  -8 -12   5    1.65    0.76
  -8 -12   5    0.97    0.81
   7  12  -5   -0.25    0.59
  -7 -12   5    3.92    1.13
  -7 -12   5    1.17    0.86
   6  12  -5    0.31    0.50
  -6 -12   5    0.21    0.56
  -6 -12   5    1.45    0.59
   5  12  -5    8.94    1.41
  -5 -12   5    8.55    1.20
  -5 -12   5   10.77    1.52
   4  12  -5    0.85    0.60
  -4 -12   5    1.24    0.51
   3  12  -5   -0.08    0.61
  -3 -12   5   -0.17    0.46
  -3 -12   5    1.05    0.47
   2  12  -5    4.43    1.10
  -2 -12   5    3.82    1.15
   1  12  -5    4.26    1.27
   1  12  -5    2.07    0.96
  -1 -12   5    3.51    1.09
  -1 -12   5    5.40    0.64
   0  12  -5    1.02    0.54
   0 -12   5    0.16    0.58
   0 -12   5    1.71    0.37
  -1  12  -5    3.05    1.12
  -2  12  -5    8.55    1.70
   2 -12   5    8.76    2.78
  -3  12  -5    0.41    0.88
   3 -12   5    2.13    0.93
  -4  12  -5    1.59    1.01
   4 -12   5    3.16    0.90
  -5  12  -5    1.95    1.09
   5 -12   5    3.00    1.09
  -6  12  -5    2.72    1.31
   6 -12   5    4.03    1.09
  10  11  -5    1.26    0.73
 -10 -11   5    0.26    0.75
 -10 -11   5    1.67    1.04
   9  11  -5    0.95    0.73
  -9 -11   5   -0.53    0.63
  -9 -11   5    0.85    0.80
   8  11  -5   -0.76    0.49
  -8 -11   5    0.99    0.57
  -8 -11   5    0.76    0.72
   7  11  -5    1.16    0.63
  -7 -11   5    1.21    0.70
  -7 -11   5    0.00    0.65
   6  11  -5   -0.09    0.42
  -6 -11   5    0.58    0.60
  -6 -11   5    0.43    0.58
   5  11  -5    0.75    0.44
  -5 -11   5   -0.25    0.55
  -5 -11   5    1.24    0.72
   4  11  -5    9.27    1.11
  -4 -11   5   10.40    1.76
  -4 -11   5    8.77    1.08
   3  11  -5    0.50    0.62
  -3 -11   5    1.50    0.58
  -3 -11   5    1.29    0.43
   2  11  -5    0.99    0.68
  -2 -11   5    0.99    0.34
   1  11  -5    5.60    1.20
   1  11  -5    3.99    0.82
  -1 -11   5    3.52    0.66
  -1 -11   5    2.02    0.79
  -1 -11   5    3.96    0.54
   0  11  -5    5.63    1.24
   0 -11   5    5.26    1.29
   0 -11   5    5.70    1.18
  -1  11  -5    8.64    1.62
   1 -11   5    7.67    0.59
   1 -11   5    7.35    0.69
   1 -11   5    5.91    1.40
  -2  11  -5   11.79    1.60
   2 -11   5    9.11    0.71
   2 -11   5   10.92    0.67
   2 -11   5   11.95    1.61
  -3  11  -5    4.90    1.48
   3 -11   5    8.01    0.49
   3 -11   5    8.64    1.61
  -4  11  -5    1.21    0.93
   4 -11   5    0.08    0.62
  -5  11  -5    2.85    1.10
   5 -11   5    3.56    1.11
   5 -11   5    4.76    0.42
  -6  11  -5    2.27    1.28
   6 -11   5    2.32    0.70
  -7  11  -5    3.84    1.52
   7 -11   5    3.38    1.11
  11  10  -5    4.84    1.15
 -11 -10   5    2.75    1.38
 -10 -10   5    9.01    1.93
 -10 -10   5    8.66    1.15
   9  10  -5   -0.20    0.49
  -9 -10   5    1.14    0.90
  -9 -10   5    0.36    0.44
   8  10  -5    2.27    0.80
  -8 -10   5    2.50    0.87
  -8 -10   5    2.65    0.87
   7  10  -5    0.92    0.44
  -7 -10   5    0.19    0.48
  -7 -10   5    1.29    0.72
   6  10  -5    9.64    1.05
  -6 -10   5    8.80    1.53
  -6 -10   5    8.28    1.54
   5  10  -5   -0.26    0.39
  -5 -10   5   -0.25    0.39
   4  10  -5    6.86    0.94
  -4 -10   5    5.62    1.25
  -4 -10   5    8.27    1.10
   3  10  -5    4.40    0.93
  -3 -10   5    3.94    0.82
  -3 -10   5    4.45    1.07
   2  10  -5    2.04    0.63
  -2 -10   5    0.46    0.54
  -2 -10   5    2.39    0.50
   1  10  -5    1.83    0.53
   1  10  -5    1.49    0.70
  -1 -10   5    1.87    0.61
  -1 -10   5    2.47    0.83
  -1 -10   5    1.46    0.47
   0 -10   5   75.21    3.85
   0 -10   5   70.56    2.58
   0 -10   5   76.26    2.36
  -1  10  -5    9.57    1.66
   1 -10   5   12.03    1.56
  -2  10  -5    9.01    1.64
   2 -10   5    6.85    1.43
  -3  10  -5    0.77    0.74
   3 -10   5    2.14    0.28
   3 -10   5    1.60    0.77
   3 -10   5    1.34    0.48
  -4  10  -5    0.22    0.72
   4 -10   5    0.74    0.25
   4 -10   5    0.91    0.72
  -5  10  -5    2.62    1.13
   5 -10   5    2.30    0.80
   5 -10   5    2.54    0.51
   6 -10   5    1.63    0.41
   6 -10   5    0.41    0.57
  -7  10  -5    3.20    1.21
   7 -10   5    1.16    0.69
  -8  10  -5    2.16    1.16
   8 -10   5    1.07    0.68
   8 -10   5    3.05    0.75
   8 -10   5    0.82    0.77
  11   9  -5   12.63    1.46
 -11  -9   5   10.70    2.25
  10   9  -5    8.43    1.18
 -10  -9   5    6.52    1.03
 -10  -9   5    8.84    1.92
   9   9  -5   12.36    1.29
  -9  -9   5   14.11    1.25
  -9  -9   5   14.71    1.95
   8   9  -5    0.21    0.40
  -8  -9   5   -0.86    0.43
  -8  -9   5   -0.13    0.44
   7   9  -5    2.03    0.58
  -7  -9   5    2.37    0.82
  -7  -9   5    3.57    1.02
  -6  -9   5   -0.52    0.26
  -6  -9   5   -0.12    0.43
   5   9  -5    0.33    0.34
  -5  -9   5    0.06    0.31
  -5  -9   5    0.40    0.31
   4   9  -5    0.43    0.28
  -4  -9   5    0.93    0.49
  -4  -9   5    0.21    0.46
   3   9  -5   18.35    1.34
  -3  -9   5   15.86    1.66
  -3  -9   5   18.57    1.40
   2   9  -5    1.50    0.52
  -2  -9   5    0.48    0.48
  -2  -9   5    1.04    0.42
   1   9  -5   85.46    3.37
   1   9  -5   78.99    2.76
  -1  -9   5   80.05    3.81
  -1  -9   5   78.33    2.61
  -1  -9   5   75.48    2.72
   0   9  -5  195.56    4.75
   0   9  -5  205.76    5.85
   0  -9   5  203.09    4.30
   0  -9   5  205.45    6.52
   0  -9   5  197.50    4.83
  -1   9  -5   18.96    1.72
   1  -9   5   17.72    1.26
   1  -9   5   19.09    0.97
   1  -9   5   18.02    1.78
  -2   9  -5   25.54    2.06
   2  -9   5   23.94    2.08
   2  -9   5   21.51    1.43
   2  -9   5   24.92    1.10
  -3   9  -5    1.40    0.81
   3  -9   5    1.75    0.33
   3  -9   5    1.50    0.70
   3  -9   5    2.54    0.59
  -4   9  -5    4.31    1.21
   4  -9   5    4.47    0.53
   4  -9   5    3.11    0.89
  -5   9  -5    3.50    1.03
   5  -9   5    3.19    0.88
   5  -9   5    3.92    0.72
  -6   9  -5    0.12    0.60
   6  -9   5    0.97    0.45
   6  -9   5    0.57    0.43
  -7   9  -5    0.84    0.96
  -7   9  -5    3.35    1.08
   7  -9   5    2.12    0.93
  -8   9  -5    3.38    1.34
  -8   9  -5    2.48    0.96
   8  -9   5    3.77    0.94
   8  -9   5    3.95    1.24
   8  -9   5    5.47    1.23
   9  -9   5    1.75    0.87
  12   8  -5    3.21    0.93
 -12  -8   5    3.39    1.42
  11   8  -5    9.61    1.23
 -11  -8   5   15.04    2.12
  10   8  -5   -0.36    0.45
 -10  -8   5    0.67    1.06
 -10  -8   5    1.14    0.45
   9   8  -5    2.96    0.78
  -9  -8   5    3.11    1.06
  -9  -8   5    2.98    0.66
   8   8  -5    0.72    0.48
  -8  -8   5    0.16    0.35
  -8  -8   5   -0.02    0.47
  -7  -8   5    0.79    0.47
  -7  -8   5   -0.16    0.52
   6   8  -5    2.31    0.61
  -6  -8   5    2.13    0.80
  -6  -8   5    3.10    0.82
   5   8  -5    4.70    0.79
  -5  -8   5    4.43    0.98
  -5  -8   5    5.27    1.05
   4   8  -5    1.56    0.48
  -4  -8   5    2.33    0.88
  -4  -8   5    2.56    0.65
   3   8  -5   13.91    1.04
  -3  -8   5   12.81    1.17
  -3  -8   5   15.73    1.93
   2   8  -5    7.63    0.86
  -2  -8   5    7.41    0.79
  -2  -8   5    6.76    1.26
   1   8  -5    8.13    1.02
   1   8  -5    7.44    0.92
  -1  -8   5    8.58    0.75
  -1  -8   5    7.62    1.36
   0   8  -5   -0.26    0.26
   0   8  -5   -0.31    0.32
   0  -8   5    0.41    0.27
   0  -8   5    0.30    0.36
   0  -8   5    0.53    0.21
  -1   8  -5   53.89    2.78
   1  -8   5   48.51    1.64
   1  -8   5   50.11    2.18
   1  -8   5   48.67    2.88
  -2   8  -5   47.83    2.77
   2  -8   5   48.76    2.92
   2  -8   5   47.13    2.17
   2  -8   5   48.35    1.75
  -3   8  -5    8.15    1.46
   3  -8   5    8.13    0.80
   3  -8   5    7.50    1.04
  -4   8  -5   11.71    1.88
   4  -8   5    9.38    1.30
   4  -8   5   10.24    1.00
  -5   8  -5    0.20    0.37
  -5   8  -5   -0.43    0.60
   5  -8   5    0.74    0.35
   5  -8   5   -0.24    0.36
  -6   8  -5    1.43    0.67
  -6   8  -5    1.28    0.98
   6  -8   5    3.66    0.75
   6  -8   5    3.03    0.91
  -7   8  -5    0.43    0.63
  -7   8  -5    0.17    0.51
   7  -8   5    0.29    0.56
   7  -8   5    0.59    0.56
   7  -8   5    0.68    0.50
  -8   8  -5    1.68    1.04
  -8   8  -5    2.18    0.99
   8  -8   5    1.66    0.90
   8  -8   5    1.40    0.74
   8  -8   5    1.94    0.77
  -9   8  -5    6.35    1.62
  -9   8  -5    3.00    1.23
   9  -8   5    4.42    1.26
   9  -8   5    5.16    1.31
   9  -8   5    5.40    1.10
  12   7  -5   -0.12    0.52
 -12  -7   5   -1.32    0.71
  11   7  -5    3.81    0.90
 -11  -7   5    4.55    1.36
  10   7  -5    7.71    0.99
 -10  -7   5   10.03    2.25
 -10  -7   5    6.28    0.82
   9   7  -5   19.45    1.45
  -9  -7   5   17.48    1.31
  -9  -7   5   17.62    2.07
  -8  -7   5   -0.11    0.32
  -8  -7   5   -0.17    0.34
   7   7  -5    0.62    0.42
  -7  -7   5    0.54    0.57
  -7  -7   5    0.58    0.47
   6   7  -5    8.44    0.83
  -6  -7   5    8.65    1.06
  -6  -7   5    6.08    1.19
   5   7  -5    3.68    0.52
  -5  -7   5    3.04    0.81
  -5  -7   5    3.05    0.78
   4   7  -5   23.72    1.24
  -4  -7   5   21.95    1.74
  -4  -7   5   23.91    1.66
   3   7  -5   30.93    1.46
  -3  -7   5   30.89    1.76
  -3  -7   5   32.32    2.14
   2   7  -5    0.93    0.53
   2   7  -5    1.38    0.44
  -2  -7   5    1.37    0.41
  -2  -7   5    1.47    0.56
   1   7  -5    0.25    0.36
   1   7  -5   -0.08    0.29
   1   7  -5   -0.07    0.27
  -1  -7   5    0.12    0.17
  -1  -7   5   -0.17    0.19
   0   7  -5    1.45    0.54
   0   7  -5    2.27    0.61
   0   7  -5    1.76    0.64
   0  -7   5    2.55    0.45
   0  -7   5    1.94    0.72
   0  -7   5    1.95    0.57
  -1   7  -5   17.12    1.44
   1  -7   5   15.44    0.94
   1  -7   5   14.63    1.21
  -2   7  -5    8.45    1.08
   2  -7   5    6.53    0.66
   2  -7   5    6.64    1.25
  -3   7  -5   11.49    1.33
   3  -7   5   10.69    1.24
   3  -7   5   10.03    0.94
  -4   7  -5    2.67    0.84
  -4   7  -5    2.65    0.69
   4  -7   5    2.95    0.72
   4  -7   5    3.64    0.90
  -5   7  -5   12.90    1.37
  -5   7  -5   16.80    1.77
   5  -7   5   14.05    1.53
   5  -7   5   13.29    1.33
  -6   7  -5    0.72    0.49
  -6   7  -5    0.32    0.49
   6  -7   5    0.07    0.48
   6  -7   5    0.62    0.50
  -7   7  -5    0.48    0.61
  -7   7  -5    1.58    0.60
   7  -7   5    1.55    0.62
   7  -7   5    1.88    0.64
   7  -7   5    1.49    0.65
  -8   7  -5    1.26    0.78
  -8   7  -5    0.69    0.76
   8  -7   5    1.59    0.67
   8  -7   5    2.15    0.74
   8  -7   5    1.23    0.75
  -9   7  -5    1.08    0.86
   9  -7   5    0.20    0.54
   9  -7   5    0.18    0.56
   9  -7   5    1.46    0.71
  13   6  -5    0.33    0.70
 -13  -6   5   -0.29    0.94
  12   6  -5    0.49    0.64
 -12  -6   5   -0.52    0.83
  11   6  -5   -0.56    0.45
 -11  -6   5    1.09    0.76
  10   6  -5    2.16    0.68
 -10  -6   5    1.69    0.50
 -10  -6   5    1.63    0.88
   9   6  -5    3.28    0.72
  -9  -6   5    3.41    1.00
  -9  -6   5    3.80    0.67
   8   6  -5    4.15    0.78
  -8  -6   5    2.97    0.97
  -8  -6   5    4.31    0.81
   7   6  -5    6.05    0.72
  -7  -6   5    6.63    1.34
  -7  -6   5    6.36    0.83
   6   6  -5    0.05    0.19
  -6  -6   5   -0.38    0.21
  -6  -6   5    1.14    0.34
   5   6  -5    6.92    0.94
   5   6  -5    7.09    0.68
  -5  -6   5    7.12    0.96
  -5  -6   5    7.48    0.95
   4   6  -5    6.46    0.62
   4   6  -5    6.59    1.17
  -4  -6   5    6.98    0.58
  -4  -6   5    6.15    1.10
  -4  -6   5    8.84    0.98
   3   6  -5   19.56    1.02
   3   6  -5   19.61    1.62
  -3  -6   5   18.80    0.91
  -3  -6   5   19.60    1.57
  -3  -6   5   20.02    1.31
   2   6  -5    0.59    0.31
   2   6  -5    0.04    0.26
  -2  -6   5    0.43    0.38
  -2  -6   5    0.70    0.31
  -2  -6   5    1.03    0.27
   1   6  -5   83.54    2.80
   1   6  -5   82.87    3.54
   1   6  -5   85.96    2.73
  -1  -6   5   81.91    3.43
  -1  -6   5   85.88    2.38
  -1  -6   5   78.83    2.14
   0   6  -5    1.49    0.51
   0   6  -5    1.81    0.50
   0   6  -5    1.92    0.62
   0  -6   5    2.28    0.42
   0  -6   5    1.48    0.56
   0  -6   5    2.11    0.42
   0  -6   5    2.14    0.48
  -1   6  -5    6.00    1.17
  -1   6  -5    5.93    0.83
   1  -6   5    5.67    1.09
   1  -6   5    6.05    0.76
   1  -6   5    5.09    0.57
  -2   6  -5   36.43    2.39
  -2   6  -5   36.11    2.14
   2  -6   5   35.73    1.74
   2  -6   5   37.77    2.33
  -3   6  -5   -0.26    0.27
  -3   6  -5    0.50    0.47
   3  -6   5    0.89    0.20
   3  -6   5    0.23    0.32
  -4   6  -5   -0.17    0.31
  -4   6  -5    0.15    0.47
   4  -6   5    0.96    0.57
   4  -6   5    0.94    0.44
  -5   6  -5    0.82    0.72
  -5   6  -5    1.50    0.65
   5  -6   5    1.55    0.70
   5  -6   5    1.20    0.61
  -6   6  -5   77.74    3.96
  -6   6  -5   74.97    4.09
   6  -6   5   75.05    5.39
   6  -6   5   78.36    3.55
   6  -6   5   76.82    3.77
  -7   6  -5   -0.16    0.56
  -7   6  -5    1.01    0.77
   7  -6   5    0.33    0.64
   7  -6   5    0.48    0.53
   7  -6   5    0.13    0.65
  -8   6  -5    0.30    0.55
   8  -6   5    1.79    0.59
  -9   6  -5    6.85    1.60
  -9   6  -5    6.23    1.58
   9  -6   5    4.14    1.04
   9  -6   5    5.25    1.45
 -10   6  -5   -0.41    0.97
 -10   6  -5   -0.40    0.92
  10  -6   5    0.83    0.53
  10  -6   5   -0.34    0.51
  13   5  -5   -0.21    0.56
 -13  -5   5   -0.77    0.81
  12   5  -5   -0.05    0.46
 -12  -5   5    2.46    0.85
  11   5  -5   14.64    1.38
 -11  -5   5   15.93    2.14
  10   5  -5    6.14    1.02
 -10  -5   5    4.80    0.66
 -10  -5   5    4.61    0.57
 -10  -5   5    4.82    1.41
   9   5  -5    4.42    0.82
  -9  -5   5    4.04    0.72
  -9  -5   5    4.64    0.57
  -9  -5   5    2.47    1.00
   8   5  -5    2.37    0.57
  -8  -5   5    2.01    0.52
  -8  -5   5    1.06    0.63
   7   5  -5    5.43    0.66
  -7  -5   5    5.29    1.19
  -7  -5   5    4.11    0.82
   6   5  -5   41.77    2.16
   6   5  -5   46.80    1.74
  -6  -5   5   44.97    2.17
  -6  -5   5   43.33    2.57
   5   5  -5    2.08    0.60
   5   5  -5    1.49    0.37
  -5  -5   5    1.55    0.35
  -5  -5   5    1.50    0.51
  -5  -5   5    1.81    0.59
   4   5  -5   46.41    2.36
  -4  -5   5   45.55    1.49
  -4  -5   5   45.21    2.19
  -4  -5   5   47.47    2.33
   3   5  -5   23.23    0.99
   3   5  -5   22.51    1.66
  -3  -5   5   24.60    1.68
  -3  -5   5   24.21    0.94
  -3  -5   5   22.62    1.35
   2   5  -5    2.44    0.67
   2   5  -5    3.19    0.41
  -2  -5   5    3.38    0.35
  -2  -5   5    3.45    0.46
  -2  -5   5    3.34    0.75
   1   5  -5  100.83    3.77
   1   5  -5   97.10    2.72
   1   5  -5  100.70    3.08
  -1  -5   5  102.09    2.64
  -1  -5   5   98.52    3.64
  -1  -5   5   97.23    2.26
   0   5  -5   17.58    1.16
   0   5  -5   15.96    1.45
   0   5  -5   16.46    1.23
   0  -5   5   17.02    1.01
   0  -5   5   17.33    1.46
   0  -5   5   15.91    0.90
   0  -5   5   17.07    1.26
  -1   5  -5    0.86    0.45
  -1   5  -5    1.69    0.60
   1  -5   5    1.44    0.56
   1  -5   5    2.74    0.56
   1  -5   5    2.13    0.66
   1  -5   5    2.35    0.50
  -2   5  -5    2.90    0.79
  -2   5  -5    2.92    0.70
   2  -5   5    2.24    0.55
   2  -5   5    3.73    0.81
  -3   5  -5    8.26    1.02
  -3   5  -5    8.36    1.04
  -3   5  -5    8.58    1.04
   3  -5   5    8.54    0.93
   3  -5   5    8.52    1.02
  -4   5  -5    3.74    0.90
  -4   5  -5    4.76    1.04
  -4   5  -5    4.15    1.04
   4  -5   5    3.74    0.83
   4  -5   5    3.69    0.80
  -5   5  -5   -0.26    0.48
  -5   5  -5    0.49    0.45
   5  -5   5    0.37    0.41
   5  -5   5    0.34    0.43
   5  -5   5    0.26    0.32
  -6   5  -5    2.18    0.72
  -6   5  -5    1.62    0.77
   6  -5   5    2.45    0.74
   6  -5   5    2.69    0.82
   6  -5   5    0.71    0.53
  -7   5  -5    1.17    0.56
  -7   5  -5    0.77    0.66
   7  -5   5    0.96    0.53
   7  -5   5    1.02    0.83
  -8   5  -5    3.47    1.33
  -8   5  -5    3.30    1.06
   8  -5   5    2.49    0.87
  -9   5  -5    8.59    1.72
  -9   5  -5    9.02    1.91
   9  -5   5    9.50    1.11
   9  -5   5    8.75    1.62
 -10   5  -5    3.61    1.38
 -10   5  -5    0.72    0.88
  10  -5   5   -0.97    0.57
  13   4  -5    0.97    0.59
 -13  -4   5    1.37    1.23
  12   4  -5    6.15    1.21
 -12  -4   5    3.86    1.50
  11   4  -5    1.04    0.48
 -11  -4   5    1.44    0.86
  10   4  -5   -0.15    0.28
 -10  -4   5    0.30    0.23
 -10  -4   5    0.78    0.70
 -10  -4   5   -0.04    0.27
   9   4  -5    1.30    0.55
  -9  -4   5    1.57    0.86
  -9  -4   5    0.87    0.35
  -9  -4   5    0.78    0.63
   8   4  -5   -0.27    0.18
  -8  -4   5   -0.48    0.27
  -8  -4   5   -0.56    0.34
   7   4  -5   17.00    1.26
   7   4  -5   18.49    1.09
  -7  -4   5   16.04    1.63
  -7  -4   5   15.70    1.19
   6   4  -5   11.77    0.81
   6   4  -5   14.63    1.20
  -6  -4   5   11.70    1.28
  -6  -4   5   12.89    1.11
   5   4  -5    9.60    0.78
   5   4  -5   10.82    1.07
   5   4  -5   10.80    0.70
  -5  -4   5   10.42    0.75
  -5  -4   5   11.88    1.18
  -5  -4   5   11.56    1.06
   4   4  -5    7.50    0.93
   4   4  -5    7.12    0.50
  -4  -4   5    6.63    0.50
  -4  -4   5    7.44    0.83
  -4  -4   5    6.99    0.84
   3   4  -5   41.06    2.17
   3   4  -5   43.40    1.20
  -3  -4   5   41.08    1.78
  -3  -4   5   40.35    1.14
  -3  -4   5   42.73    2.15
   2   4  -5    3.10    0.37
   2   4  -5    3.61    0.79
  -2  -4   5    2.80    0.27
  -2  -4   5    3.39    0.72
  -2  -4   5    3.94    0.46
   1   4  -5   11.32    0.75
   1   4  -5   11.05    0.96
   1   4  -5   11.40    1.17
  -1  -4   5   11.97    0.58
  -1  -4   5   12.08    0.81
  -1  -4   5   11.62    1.13
   0   4  -5    0.54    0.36
   0   4  -5    0.46    0.32
   0   4  -5    0.89    0.39
   0  -4   5    0.59    0.36
   0  -4   5    1.13    0.39
   0  -4   5    1.05    0.30
   0  -4   5    0.96    0.29
  -1   4  -5  245.76    6.30
  -1   4  -5  234.22    5.24
   1  -4   5  238.26    6.12
   1  -4   5  235.17    5.28
   1  -4   5  232.60    5.02
  -2   4  -5   46.07    2.15
  -2   4  -5   42.29    2.14
  -2   4  -5   46.58    2.49
   2  -4   5   43.54    2.10
   2  -4   5   46.32    2.40
  -3   4  -5   23.23    1.75
  -3   4  -5   22.10    1.62
  -3   4  -5   22.50    1.60
   3  -4   5   22.33    1.62
   3  -4   5   24.21    1.71
  -4   4  -5    0.53    0.42
  -4   4  -5    0.80    0.47
  -4   4  -5   -0.19    0.25
   4  -4   5    0.26    0.30
   4  -4   5    0.69    0.35
   4  -4   5   -0.19    0.16
  -5   4  -5    8.07    1.42
  -5   4  -5    7.18    1.00
  -5   4  -5    7.56    1.55
   5  -4   5    7.75    0.98
   5  -4   5    7.76    1.01
  -6   4  -5   -0.08    0.42
  -6   4  -5   -0.03    0.41
  -6   4  -5    0.49    0.55
   6  -4   5    0.48    0.32
   6  -4   5   -0.42    0.32
  -7   4  -5   -1.00    0.38
  -7   4  -5    0.08    0.51
   7  -4   5    0.29    0.39
   7  -4   5    0.39    0.51
  -8   4  -5   -0.40    0.44
  -8   4  -5   -0.35    0.78
   8  -4   5   -0.31    0.37
   8  -4   5    0.61    0.46
  -9   4  -5   -1.51    0.61
  -9   4  -5    0.98    0.69
   9  -4   5    0.06    0.42
   9  -4   5    0.42    0.60
 -10   4  -5    0.22    1.20
  10  -4   5    2.74    0.98
  13   3  -5   -0.66    0.56
 -13  -3   5    0.93    0.86
  12   3  -5    1.47    0.55
 -12  -3   5    1.62    0.88
  11   3  -5    1.79    0.66
 -11  -3   5    1.09    0.81
  10   3  -5    6.95    1.13
 -10  -3   5    5.76    0.39
 -10  -3   5    6.13    0.41
 -10  -3   5    4.54    1.29
   9   3  -5   40.28    2.00
  -9  -3   5   38.94    1.46
  -9  -3   5   38.33    1.52
  -9  -3   5   37.60    2.85
   8   3  -5    0.39    0.32
   8   3  -5    0.57    0.28
  -8  -3   5    0.60    0.55
  -8  -3   5    0.73    0.32
  -8  -3   5    0.34    0.29
   7   3  -5    5.16    0.60
   7   3  -5    4.76    0.64
  -7  -3   5    3.75    1.00
  -7  -3   5    4.49    0.57
  -7  -3   5    5.01    0.66
   6   3  -5   23.79    1.43
   6   3  -5   24.91    1.49
   6   3  -5   26.58    1.18
  -6  -3   5   25.51    1.50
  -6  -3   5   24.55    1.34
  -6  -3   5   23.53    1.39
  -6  -3   5   24.53    1.81
   5   3  -5    2.28    0.50
   5   3  -5    2.90    0.63
   5   3  -5    2.17    0.38
  -5  -3   5    2.25    0.44
  -5  -3   5    1.92    0.81
  -5  -3   5    1.93    0.58
   4   3  -5    3.09    0.31
   4   3  -5    2.53    0.64
   4   3  -5    3.00    0.35
  -4  -3   5    2.68    0.57
  -4  -3   5    2.85    0.32
   3   3  -5   37.76    0.94
   3   3  -5   36.91    1.98
  -3  -3   5   37.31    0.97
  -3  -3   5   37.97    1.62
   2   3  -5   27.11    0.83
   2   3  -5   27.62    1.71
  -2  -3   5   26.47    1.24
  -2  -3   5   27.54    0.69
   1   3  -5   13.66    1.23
   1   3  -5   15.27    0.73
   1   3  -5   14.38    1.08
  -1  -3   5   15.27    0.58
  -1  -3   5   15.64    0.97
   0   3  -5   74.15    2.08
   0   3  -5   73.94    2.99
   0   3  -5   68.77    2.64
   0  -3   5   72.52    2.41
   0  -3   5   74.98    2.01
   0  -3   5   73.53    2.73
  -1   3  -5  337.56    6.44
  -1   3  -5  330.75    7.52
   1  -3   5  342.97    6.93
  -2   3  -5   91.92    3.48
  -2   3  -5   93.77    2.99
  -2   3  -5   90.23    3.32
   2  -3   5   91.96    3.03
   2  -3   5   94.71    2.89
   2  -3   5   89.23    3.23
  -3   3  -5    3.80    0.74
  -3   3  -5    4.65    0.95
  -3   3  -5    3.82    0.83
   3  -3   5    4.37    0.88
   3  -3   5    4.77    0.92
   3  -3   5    3.65    0.72
  -4   3  -5    7.20    0.91
  -4   3  -5    6.52    0.93
  -4   3  -5    6.77    1.20
   4  -3   5    7.92    0.90
   4  -3   5    6.65    1.18
   4  -3   5    5.59    0.97
  -5   3  -5    2.65    0.72
  -5   3  -5    3.38    0.85
  -5   3  -5    3.09    0.89
   5  -3   5    3.25    0.74
   5  -3   5    2.83    0.84
  -6   3  -5   31.36    2.21
  -6   3  -5   31.28    2.02
  -6   3  -5   28.88    2.42
   6  -3   5   30.84    2.07
   6  -3   5   30.43    1.91
  -7   3  -5   11.38    1.35
  -7   3  -5   13.06    1.69
   7  -3   5   11.76    1.34
   7  -3   5   12.83    1.19
  -8   3  -5   -0.65    0.46
  -8   3  -5   -0.78    0.46
   8  -3   5   -0.17    0.36
   8  -3   5    0.54    0.45
  -9   3  -5    0.35    0.76
   9  -3   5   -0.86    0.38
   9  -3   5    1.79    0.50
 -10   3  -5    0.32    0.87
  10  -3   5   -0.54    0.50
 -11   3  -5    1.03    1.30
  11  -3   5    1.67    0.78
  13   2  -5    0.90    0.54
 -13  -2   5   -1.30    0.72
  12   2  -5    2.39    0.66
 -12  -2   5    1.19    1.08
  11   2  -5    0.62    0.40
 -11  -2   5    1.95    0.86
  10   2  -5    0.38    0.30
 -10  -2   5   -0.31    0.13
 -10  -2   5   -0.23    0.47
   9   2  -5    9.94    0.76
   9   2  -5    9.71    0.98
  -9  -2   5    9.63    0.70
  -9  -2   5   10.55    0.73
  -9  -2   5   10.27    1.78
   8   2  -5    0.44    0.28
  -8  -2   5    0.50    0.29
  -8  -2   5   -0.10    0.34
   7   2  -5    2.09    0.49
   7   2  -5    3.01    0.62
  -7  -2   5    1.83    0.45
  -7  -2   5    2.98    0.78
   6   2  -5    0.19    0.20
   6   2  -5    0.13    0.19
   6   2  -5    0.43    0.31
  -6  -2   5   -0.20    0.26
  -6  -2   5    0.36    0.30
   5   2  -5  113.67    2.50
   5   2  -5  112.99    2.96
   5   2  -5  117.00    3.48
  -5  -2   5  120.08    3.84
  -5  -2   5  117.58    3.27
   4   2  -5    9.01    0.90
   4   2  -5    9.61    0.48
   4   2  -5   10.80    0.66
  -4  -2   5    9.46    0.88
  -4  -2   5    9.26    0.86
   3   2  -5    2.98    0.66
   3   2  -5    3.16    0.24
   3   2  -5    2.79    0.18
  -3  -2   5    2.94    0.52
  -3  -2   5    2.87    0.58
   2   2  -5   97.63    3.28
   2   2  -5  104.07    3.53
  -2  -2   5  101.83    2.73
   1   2  -5    0.06    0.06
   1   2  -5    0.14    0.20
   1   2  -5    0.04    0.19
  -1  -2   5   -0.03    0.06
  -1  -2   5    0.02    0.06
  -1  -2   5    0.05    0.12
   0   2  -5   47.37    2.16
   0   2  -5   48.36    1.43
   0   2  -5   48.36    2.27
   0  -2   5   49.90    2.03
   0  -2   5   49.44    1.39
   0  -2   5   50.85    2.25
   0  -2   5   48.22    1.52
  -1   2  -5    6.37    0.79
  -1   2  -5    7.66    0.64
  -1   2  -5    6.61    0.81
   1  -2   5    6.53    0.76
   1  -2   5    5.95    0.55
   1  -2   5    4.40    0.60
  -2   2  -5    7.56    0.94
  -2   2  -5    7.07    0.73
  -2   2  -5    5.56    0.98
   2  -2   5    6.70    0.66
   2  -2   5    6.68    0.78
   2  -2   5    8.51    0.92
  -3   2  -5   69.91    3.17
  -3   2  -5   69.95    2.64
  -3   2  -5   69.23    2.92
   3  -2   5   72.27    2.55
   3  -2   5   72.69    3.17
  -4   2  -5    4.34    0.99
  -4   2  -5    3.63    0.80
  -4   2  -5    2.01    0.51
   4  -2   5    1.85    0.52
  -5   2  -5   23.83    1.69
  -5   2  -5   24.01    2.07
  -5   2  -5   26.66    1.80
   5  -2   5   24.45    1.63
   5  -2   5   22.75    1.61
  -6   2  -5    3.26    0.76
  -6   2  -5    5.18    1.28
  -6   2  -5    4.78    1.00
   6  -2   5    5.12    0.90
   6  -2   5    2.86    0.65
  -7   2  -5   10.84    1.17
  -7   2  -5   12.99    2.16
   7  -2   5   12.94    1.14
   7  -2   5   12.91    1.33
  -8   2  -5    1.02    0.63
   8  -2   5    0.83    0.50
   8  -2   5    0.65    0.38
  -9   2  -5   -0.83    0.66
   9  -2   5   -0.20    0.40
 -10   2  -5    6.66    1.75
  10  -2   5    5.52    1.30
 -11   2  -5   -1.39    1.02
  11  -2   5    1.66    0.67
  13   1  -5    1.21    0.69
 -13  -1   5    0.27    1.12
  12   1  -5    1.40    0.64
 -12  -1   5    1.62    0.74
 -11  -1   5   -0.05    0.57
  10   1  -5    0.09    0.35
 -10  -1   5    0.45    0.20
 -10  -1   5   -0.28    0.35
 -10  -1   5    0.75    0.23
   9   1  -5    0.12    0.25
   9   1  -5    0.21    0.24
  -9  -1   5   -0.01    0.40
  -9  -1   5   -0.11    0.24
   8   1  -5    7.87    0.85
  -8  -1   5    9.40    1.27
   7   1  -5    4.37    0.61
   7   1  -5    6.04    0.67
  -7  -1   5    4.63    0.59
  -7  -1   5    5.07    1.05
   6   1  -5  146.25    3.86
   6   1  -5  147.09    3.94
   6   1  -5  144.90    3.40
  -6  -1   5  144.73    3.55
  -6  -1   5  150.09    4.65
   5   1  -5    2.81    0.47
   5   1  -5    3.35    0.67
  -5  -1   5    3.12    0.62
  -5  -1   5    3.31    0.70
   4   1  -5   19.66    1.29
   4   1  -5   20.08    0.75
   4   1  -5   19.15    0.89
  -4  -1   5   19.56    1.21
  -4  -1   5   21.08    1.30
   3   1  -5    2.06    0.14
   3   1  -5    1.84    0.16
   3   1  -5    3.04    0.63
  -3  -1   5    2.18    0.43
  -3  -1   5    1.58    0.45
   2   1  -5    2.34    0.56
   2   1  -5    2.42    0.46
  -2  -1   5    1.49    0.35
  -2  -1   5    1.41    0.41
   1   1  -5   94.31    3.15
   1   1  -5   98.72    3.06
  -1  -1   5   96.77    2.81
  -1  -1   5   97.75    3.13
  -1  -1   5   98.56    1.57
  -1  -1   5   95.96    1.77
  -1  -1   5   93.80    3.07
   0   1  -5   14.82    1.16
   0   1  -5   16.76    1.52
   0  -1   5   16.79    0.83
   0  -1   5   17.32    1.56
   0  -1   5   17.03    1.18
   0  -1   5   16.56    0.67
  -1   1  -5   11.97    1.08
  -1   1  -5   13.14    1.19
   1  -1   5   13.52    0.90
   1  -1   5   12.63    1.11
   1  -1   5   13.54    0.76
  -2   1  -5    2.29    0.55
  -2   1  -5    2.18    0.63
   2  -1   5    2.68    0.53
   2  -1   5    2.72    0.50
   2  -1   5    1.74    0.55
  -3   1  -5    7.42    0.89
  -3   1  -5    7.55    1.05
   3  -1   5    7.98    0.74
  -4   1  -5  134.42    4.94
  -4   1  -5  134.13    4.16
   4  -1   5  134.23    3.81
  -5   1  -5  103.94    4.94
  -5   1  -5  103.09    3.60
   5  -1   5  103.67    3.49
  -6   1  -5   11.74    1.95
  -6   1  -5    9.77    1.09
   6  -1   5   12.43    1.18
   6  -1   5    8.43    0.97
  -7   1  -5   58.34    2.58
  -7   1  -5   60.79    3.83
   7  -1   5   59.73    2.89
   7  -1   5   57.87    2.49
  -8   1  -5   -0.39    0.38
  -8   1  -5   -0.60    0.53
   8  -1   5   -0.29    0.36
  -9   1  -5    2.00    1.03
   9  -1   5    2.32    0.78
 -10   1  -5    0.55    0.91
  10  -1   5    2.19    0.55
 -11   1  -5    0.43    0.98
  11  -1   5    0.63    0.64
  14   0  -5    1.87    0.83
 -14   0   5   -0.95    0.86
  13   0  -5    0.02    0.56
 -13   0   5    0.83    0.83
  12   0  -5   -0.59    0.52
 -12   0   5    0.13    0.74
  11   0  -5    5.53    1.20
 -11   0   5    6.90    1.66
  10   0  -5    0.38    0.20
  10   0  -5    0.07    0.33
 -10   0   5   -0.27    0.24
   9   0  -5    4.50    0.51
   9   0  -5    3.37    0.79
  -9   0   5    3.11    0.92
  -9   0   5    4.51    1.16
  -9   0   5    2.80    0.51
   8   0  -5    0.05    0.21
   8   0  -5    0.20    0.27
  -8   0   5   -0.41    0.25
   7   0  -5   33.30    1.68
   7   0  -5   33.59    1.63
  -7   0   5   32.19    2.19
  -7   0   5   33.89    1.78
  -7   0   5   29.54    1.39
   6   0  -5    0.32    0.35
   6   0  -5   -0.03    0.24
   6   0  -5    0.26    0.17
  -6   0   5    0.22    0.23
  -6   0   5   -0.05    0.18
  -6   0   5   -0.08    0.18
   5   0  -5  956.16   14.15
   5   0  -5  940.72   14.94
   5   0  -5  956.60   14.62
  -5   0   5  931.79   15.43
  -5   0   5  946.43   14.34
  -5   0   5  932.39   14.57
   4   0  -5    0.16    0.14
   4   0  -5    0.09    0.17
   4   0  -5    0.04    0.12
  -4   0   5    0.30    0.21
  -4   0   5    0.07    0.13
  -4   0   5    0.03    0.13
   3   0  -5   24.37    1.40
   3   0  -5   22.88    0.68
  -3   0   5   22.65    1.16
  -3   0   5   22.47    1.28
  -3   0   5   23.32    0.82
   2   0  -5   -0.11    0.12
   2   0  -5    0.08    0.12
   2   0  -5    0.14    0.04
  -2   0   5    0.14    0.07
  -2   0   5    0.12    0.17
   1   0  -5  326.01    4.91
   1   0  -5  322.92    6.69
   1   0  -5  327.52    6.76
  -1   0   5  333.69    6.48
  -1   0   5  332.96    6.90
  -1   0   5  337.00    4.84
  -1   0   5  324.07    6.52
   0   0  -5    0.09    0.13
   0   0  -5    0.03    0.10
   0   0   5    0.04    0.14
   0   0   5    0.17    0.25
   0   0   5    0.18    0.10
   0   0   5    0.05    0.12
  -1   0  -5  177.28    3.74
  -1   0  -5  175.73    4.61
  -1   0  -5  173.40    4.83
   1   0   5  182.63    3.49
   1   0   5  174.80    3.85
   1   0   5  180.01    4.83
  -2   0  -5    0.00    0.19
  -2   0  -5    0.00    0.19
  -2   0  -5   -0.12    0.16
   2   0   5    0.07    0.19
   2   0   5    0.09    0.10
   2   0   5    0.13    0.28
  -3   0  -5   30.46    1.75
  -3   0  -5   28.90    2.08
   3   0   5   28.02    1.41
  -4   0  -5    0.31    0.31
  -4   0  -5    0.43    0.36
   4   0   5   -0.13    0.16
  -5   0  -5  120.33    4.99
  -5   0  -5  125.40    3.92
   5   0   5  120.64    3.76
  -6   0  -5   -0.63    0.39
  -6   0  -5    0.15    0.34
   6   0   5    0.02    0.26
  -7   0  -5    6.00    1.00
  -7   0  -5    6.30    1.46
   7   0   5    7.02    0.90
   7   0   5    5.07    0.87
  -8   0  -5   -0.34    0.34
  -8   0  -5   -0.34    0.55
   8   0   5   -0.15    0.27
   8   0   5   -0.46    0.36
   9   0   5    0.09    0.26
 -10   0  -5   -0.67    0.84
  10   0   5    0.36    0.55
 -11   0  -5    1.62    1.26
  11   0   5    0.27    0.69
  13  -1  -5    0.20    0.61
 -13   1   5    1.02    0.70
  12  -1  -5    0.65    0.54
 -12   1   5   -0.55    0.61
  11  -1  -5   -0.29    0.41
 -11   1   5   -1.04    0.44
 -11   1   5   -0.32    0.53
  10  -1  -5    0.41    0.42
  10  -1  -5    1.36    0.36
 -10   1   5   -0.17    0.44
 -10   1   5    1.01    0.56
 -10   1   5    0.35    0.35
   9  -1  -5   -0.14    0.25
  -9   1   5    0.02    0.42
  -9   1   5    0.06    0.30
  -9   1   5    0.32    0.41
   8  -1  -5    8.34    0.83
   8  -1  -5    9.02    0.98
  -8   1   5    8.27    1.03
  -8   1   5    7.13    0.74
  -8   1   5    8.91    1.19
   7  -1  -5    4.76    0.84
   7  -1  -5    5.75    0.64
  -7   1   5    5.80    1.10
  -7   1   5    5.57    0.75
  -7   1   5    4.98    0.60
   6  -1  -5  156.18    3.92
  -6   1   5  153.27    4.59
  -6   1   5  148.62    4.06
  -6   1   5  146.47    3.63
   5  -1  -5    3.76    0.67
   5  -1  -5    3.93    0.67
  -5   1   5    3.14    0.64
  -5   1   5    3.72    0.66
  -5   1   5    3.23    0.59
   4  -1  -5   19.85    1.23
   4  -1  -5   19.26    0.96
  -4   1   5   18.25    1.14
  -4   1   5   21.21    1.11
  -4   1   5   21.90    1.22
   3  -1  -5    2.00    0.25
   3  -1  -5    2.03    0.50
  -3   1   5    2.55    0.50
  -3   1   5    1.90    0.37
  -3   1   5    2.79    0.35
   2  -1  -5    1.00    0.34
   2  -1  -5    1.64    0.19
   2  -1  -5    1.39    0.39
  -2   1   5    1.71    0.28
  -2   1   5    1.59    0.41
  -2   1   5    1.60    0.36
   1  -1  -5   95.77    1.94
   1  -1  -5   96.35    3.02
   1  -1  -5   96.92    3.15
  -1   1   5   99.82    1.97
  -1   1   5  100.36    3.35
  -1   1   5   96.96    2.94
  -1   1   5   99.46    2.94
   0  -1  -5   18.14    1.31
   0  -1  -5   16.59    1.18
   0  -1  -5   16.17    0.77
   0   1   5   16.24    1.21
   0   1   5   16.69    0.73
  -1  -1  -5   12.53    0.80
  -1  -1  -5   12.46    1.18
  -1  -1  -5   12.37    1.03
   1   1   5   11.84    1.14
   1   1   5   11.94    0.82
  -2  -1  -5    2.80    0.72
  -2  -1  -5    1.80    0.50
  -2  -1  -5    2.16    0.55
   2   1   5    2.93    0.49
   2   1   5    1.44    0.43
   2   1   5    1.28    0.48
  -3  -1  -5    7.47    0.87
  -3  -1  -5    5.99    1.14
   3   1   5    6.71    0.68
  -4  -1  -5  132.62    5.05
  -4  -1  -5  134.16    4.05
   4   1   5  145.17    3.82
  -5  -1  -5  103.66    4.66
  -5  -1  -5  107.53    3.54
   5   1   5  103.74    3.39
  -6  -1  -5   12.61    1.67
  -6  -1  -5   11.60    1.09
   6   1   5   12.19    1.16
  -7  -1  -5   61.08    3.95
  -7  -1  -5   63.27    2.61
   7   1   5   59.25    2.81
  -8  -1  -5   -0.07    0.61
  -8  -1  -5    0.16    0.45
   8   1   5    0.65    0.29
   8   1   5    0.97    0.48
  -9  -1  -5    2.07    0.91
  -9  -1  -5    2.44    0.75
   9   1   5    2.33    0.80
 -10  -1  -5    0.27    0.96
  10   1   5    0.96    0.57
 -11  -1  -5    0.42    1.09
  11   1   5    1.33    0.82
  13  -2  -5    1.54    0.74
 -13   2   5    2.28    0.93
 -13   2   5    1.29    0.96
  12  -2  -5    1.58    0.65
 -12   2   5    1.27    0.73
  11  -2  -5    0.75    0.74
 -11   2   5    1.38    0.69
 -11   2   5    1.69    0.71
 -11   2   5    0.92    0.48
  10  -2  -5    0.25    0.29
  10  -2  -5    0.55    0.43
 -10   2   5   -0.55    0.37
 -10   2   5    0.30    0.51
 -10   2   5    0.07    0.51
   9  -2  -5   11.91    1.30
   9  -2  -5   12.13    0.92
  -9   2   5    8.38    0.88
  -9   2   5   10.37    1.42
  -9   2   5   11.36    1.35
   8  -2  -5    0.52    0.27
   8  -2  -5    0.81    0.35
  -8   2   5   -0.28    0.34
  -8   2   5   -0.10    0.30
  -8   2   5    1.68    0.72
   7  -2  -5    2.73    0.57
  -7   2   5    1.79    0.67
  -7   2   5    3.60    0.86
   6  -2  -5    0.16    0.20
  -6   2   5   -0.01    0.23
  -6   2   5    0.29    0.29
   5  -2  -5  117.29    3.27
   5  -2  -5  125.21    3.48
  -5   2   5  117.80    3.49
  -5   2   5  120.45    3.54
   4  -2  -5   10.60    0.92
  -4   2   5   10.39    0.96
  -4   2   5    9.57    0.78
   3  -2  -5    3.68    0.67
   3  -2  -5    3.55    0.35
  -3   2   5    2.63    0.47
  -3   2   5    3.35    0.55
   2  -2  -5   96.64    3.02
   2  -2  -5   91.37    2.04
   2  -2  -5   95.05    3.00
  -2   2   5   97.08    2.75
  -2   2   5   94.66    2.21
   1  -2  -5    0.22    0.11
   1  -2  -5    0.22    0.24
   1  -2  -5    0.01    0.08
  -1   2   5   -0.03    0.15
  -1   2   5   -0.07    0.08
  -1   2   5   -0.03    0.21
   0  -2  -5   49.25    2.13
   0  -2  -5   48.36    1.48
   0  -2  -5   48.55    2.25
   0   2   5   49.18    1.49
   0   2   5   50.65    2.25
  -1  -2  -5    7.55    0.61
  -1  -2  -5    6.72    0.77
  -1  -2  -5    7.08    0.91
   1   2   5    6.78    0.56
   1   2   5    6.34    0.85
  -2  -2  -5    6.65    0.95
  -2  -2  -5    4.97    0.67
   2   2   5    6.95    0.95
   2   2   5    6.90    0.63
  -3  -2  -5   67.88    2.65
  -3  -2  -5   71.38    3.45
   3   2   5   67.18    2.28
  -4  -2  -5    3.38    0.70
  -4  -2  -5    1.70    0.68
   4   2   5    3.29    0.46
  -5  -2  -5   24.26    2.23
  -5  -2  -5   24.79    1.63
   5   2   5   27.86    1.90
  -6  -2  -5    2.99    1.00
  -6  -2  -5    3.11    0.69
   6   2   5    3.27    0.74
  -7  -2  -5   10.71    2.03
  -7  -2  -5   11.19    1.12
   7   2   5   11.27    1.18
  -8  -2  -5    0.21    0.44
  -8  -2  -5   -0.53    0.59
   8   2   5    1.65    0.58
  -9  -2  -5    0.10    0.92
   9   2   5   -0.45    0.33
 -10  -2  -5    4.48    1.54
  10   2   5    5.78    1.24
 -11  -2  -5   -1.42    0.93
  11   2   5    0.64    0.57
  13  -3  -5    0.95    0.69
 -13   3   5    0.15    0.60
 -13   3   5   -0.12    0.92
 -12   3   5   -0.38    0.70
  11  -3  -5    1.95    0.79
  11  -3  -5    2.84    0.52
 -11   3   5    1.74    0.93
 -11   3   5    1.17    0.65
  10  -3  -5    8.47    0.78
  10  -3  -5    7.69    1.44
 -10   3   5    9.61    1.67
 -10   3   5    7.19    1.49
   9  -3  -5   40.76    1.93
   9  -3  -5   39.14    2.50
  -9   3   5   42.47    2.81
  -9   3   5   44.23    2.72
   8  -3  -5    0.85    0.37
  -8   3   5    0.37    0.36
  -8   3   5    0.60    0.50
   7  -3  -5    4.56    0.57
  -7   3   5    5.12    1.03
  -7   3   5    5.27    1.02
   6  -3  -5   27.11    1.53
  -6   3   5   26.78    1.77
  -6   3   5   26.17    1.70
   5  -3  -5    2.53    0.57
  -5   3   5    1.87    0.57
  -5   3   5    1.78    0.49
   4  -3  -5    3.37    0.63
   4  -3  -5    4.03    0.47
  -4   3   5    3.03    0.63
  -4   3   5    3.39    0.45
   3  -3  -5   36.59    1.31
   3  -3  -5   37.59    1.83
  -3   3   5   38.51    1.53
  -3   3   5   37.47    1.60
   2  -3  -5   27.40    1.25
   2  -3  -5   29.20    1.60
   2  -3  -5   28.68    1.58
  -2   3   5   25.80    1.56
  -2   3   5   28.67    1.40
   1  -3  -5   14.87    1.14
   1  -3  -5   14.53    0.79
  -1   3   5   17.42    1.18
  -1   3   5   15.20    0.82
   0  -3  -5   75.07    2.90
   0  -3  -5   74.34    2.68
   0  -3  -5   72.75    2.02
   0   3   5   73.83    2.83
   0   3   5   74.74    2.06
  -1  -3  -5  336.74    6.98
  -1  -3  -5  335.71    7.65
   1   3   5  332.76    6.04
   1   3   5  336.58    7.63
  -2  -3  -5   92.35    3.14
  -2  -3  -5   90.92    3.74
   2   3   5   91.76    2.63
   2   3   5   87.18    3.64
  -3  -3  -5    4.02    0.98
  -3  -3  -5    4.52    0.83
   3   3   5    4.28    0.53
  -4  -3  -5    5.74    0.76
  -4  -3  -5    5.49    1.22
   4   3   5    5.88    0.70
  -5  -3  -5    1.92    0.81
  -5  -3  -5    3.59    0.77
   5   3   5    3.21    0.73
  -6  -3  -5   29.12    2.63
  -6  -3  -5   31.48    1.85
   6   3   5   32.58    1.93
  -7  -3  -5    9.65    1.92
  -7  -3  -5   14.07    1.20
   7   3   5   10.11    1.17
  -8  -3  -5    0.40    0.49
  -8  -3  -5    0.61    0.71
   8   3   5   -0.38    0.31
  -9  -3  -5    1.80    0.84
   9   3   5   -0.25    0.40
 -10  -3  -5    0.27    0.72
  10   3   5    1.12    0.52
 -11  -3  -5    0.23    1.12
  11   3   5    0.40    0.51
  13  -4  -5    0.72    0.80
 -13   4   5    0.94    0.75
 -13   4   5   -1.52    0.91
  12  -4  -5    9.05    0.92
  12  -4  -5    6.20    1.54
 -12   4   5    8.38    1.88
 -12   4   5    7.23    1.56
  11  -4  -5    2.11    1.03
  11  -4  -5    1.92    0.45
 -11   4   5    0.72    0.78
 -11   4   5    1.63    0.87
  10  -4  -5   -0.08    0.43
  10  -4  -5    0.64    0.29
 -10   4   5    0.44    0.58
 -10   4   5    0.20    0.42
   9  -4  -5    1.43    0.47
  -9   4   5    0.46    0.47
  -9   4   5    2.35    0.85
   8  -4  -5    0.07    0.25
  -8   4   5    0.22    0.36
  -8   4   5    0.50    0.49
   7  -4  -5   16.05    1.23
  -7   4   5   16.92    1.49
  -7   4   5   16.11    1.53
   6  -4  -5   12.21    1.08
  -6   4   5   11.99    1.12
  -6   4   5    9.60    1.10
   5  -4  -5   10.80    0.99
  -5   4   5   10.46    1.07
  -5   4   5   10.75    0.94
   4  -4  -5    6.08    0.76
  -4   4   5    7.01    0.65
  -4   4   5    6.40    0.81
   3  -4  -5   43.88    2.06
   3  -4  -5   39.43    1.51
  -3   4   5   43.00    1.86
  -3   4   5   41.92    1.61
   2  -4  -5    3.68    0.70
   2  -4  -5    3.58    0.45
   2  -4  -5    2.35    0.53
  -2   4   5    2.80    0.52
  -2   4   5    3.31    0.56
  -2   4   5    3.05    0.76
   1  -4  -5   11.31    0.78
   1  -4  -5   11.88    1.04
  -1   4   5   11.63    0.79
  -1   4   5   12.46    1.01
   0  -4  -5    1.08    0.42
   0  -4  -5    0.91    0.35
   0   4   5    1.07    0.41
   0   4   5    1.23    0.32
  -1  -4  -5  246.44    6.30
  -1  -4  -5  245.36    5.75
   1   4   5  237.86    4.93
   1   4   5  240.32    6.24
  -2  -4  -5   44.18    2.10
  -2  -4  -5   45.99    2.62
   2   4   5   45.59    1.84
  -3  -4  -5   25.07    2.06
  -3  -4  -5   23.84    1.55
   3   4   5   22.01    1.32
  -4  -4  -5   -0.21    0.34
  -4  -4  -5    0.80    0.37
   4   4   5    0.21    0.23
  -5  -4  -5    6.61    0.85
  -5  -4  -5    6.02    1.35
   5   4   5    7.25    0.89
  -6  -4  -5   -0.20    0.32
  -6  -4  -5    0.50    0.56
   6   4   5   -0.16    0.24
  -7  -4  -5    0.15    0.58
  -7  -4  -5    0.15    0.41
   7   4   5    0.62    0.36
  -8  -4  -5    0.53    0.43
   8   4   5    0.10    0.40
  -9  -4  -5   -0.48    0.72
  -9  -4  -5   -0.18    0.53
   9   4   5    0.47    0.38
 -10  -4  -5    3.82    1.58
  10   4   5    2.59    0.80
  13  -5  -5   -0.61    0.70
 -13   5   5    0.69    1.00
 -13   5   5    1.43    0.93
  12  -5  -5    0.36    0.60
 -12   5   5    0.15    0.90
 -12   5   5   -0.24    0.85
  11  -5  -5   13.68    1.15
  11  -5  -5   16.01    1.91
 -11   5   5   13.10    1.78
 -11   5   5   13.82    1.76
  10  -5  -5    6.33    0.83
 -10   5   5    5.71    1.30
 -10   5   5    6.03    1.56
   9  -5  -5    4.27    0.82
  -9   5   5    4.42    1.20
  -9   5   5    4.91    1.16
   8  -5  -5    1.72    0.54
  -8   5   5    1.54    0.56
  -8   5   5    2.34    0.75
   7  -5  -5    6.54    0.82
  -7   5   5    4.43    0.96
  -7   5   5    4.03    1.00
   6  -5  -5   44.22    2.22
  -6   5   5   43.80    2.20
  -6   5   5   46.90    2.58
   5  -5  -5    1.35    0.43
  -5   5   5    1.91    0.46
  -5   5   5    3.10    0.76
   4  -5  -5   47.98    2.27
  -4   5   5   45.78    1.74
  -4   5   5   45.42    2.24
   3  -5  -5   22.01    1.53
  -3   5   5   21.99    1.13
  -3   5   5   23.74    1.46
   2  -5  -5    1.98    0.56
  -2   5   5    2.45    0.53
  -2   5   5    3.11    0.56
   1  -5  -5  100.72    3.44
  -1   5   5  101.34    2.81
  -1   5   5   98.97    3.15
   0  -5  -5   17.15    1.34
   0  -5  -5   17.40    1.38
   0   5   5   16.08    1.30
   0   5   5   15.98    1.03
  -1  -5  -5    1.66    0.50
  -1  -5  -5    2.33    0.60
   1   5   5    1.77    0.55
   1   5   5    2.17    0.49
  -2  -5  -5    2.39    0.73
  -2  -5  -5    2.44    0.63
   2   5   5    2.50    0.55
  -3  -5  -5    8.79    1.01
  -3  -5  -5    8.56    1.50
   3   5   5    8.62    0.88
  -4  -5  -5    4.93    0.93
  -4  -5  -5    4.33    1.10
   4   5   5    4.14    0.81
  -5  -5  -5    1.00    0.40
  -5  -5  -5    1.40    0.76
   5   5   5    0.62    0.42
  -6  -5  -5    2.37    1.04
  -6  -5  -5    2.13    0.60
   6   5   5    2.35    0.71
  -7  -5  -5    0.03    0.67
  -7  -5  -5   -0.22    0.49
   7   5   5    0.30    0.43
  -8  -5  -5    3.17    1.32
  -8  -5  -5    2.82    0.83
   8   5   5    3.19    1.17
  -9  -5  -5    9.09    1.04
  -9  -5  -5   11.39    2.38
   9   5   5    7.86    1.40
 -10  -5  -5    1.97    1.23
  10   5   5    0.96    0.67
  13  -6  -5    1.56    0.95
 -13   6   5   -0.63    0.80
 -13   6   5   -1.69    0.87
  12  -6  -5   -0.07    0.64
 -12   6   5   -0.24    0.95
 -12   6   5    0.53    0.89
  11  -6  -5    0.11    0.44
 -11   6   5   -0.36    0.47
 -11   6   5    0.78    1.05
  10  -6  -5    1.89    0.55
 -10   6   5    3.89    1.31
 -10   6   5    1.89    0.84
   9  -6  -5    3.03    0.73
  -9   6   5    3.34    1.15
  -9   6   5    2.22    0.84
   8  -6  -5    5.36    0.98
  -8   6   5    4.35    1.00
  -8   6   5    4.91    1.25
   7  -6  -5    4.77    0.89
  -7   6   5    5.45    0.99
  -7   6   5    4.99    1.12
   6  -6  -5    0.81    0.43
  -6   6   5    0.11    0.28
  -6   6   5    0.25    0.27
   5  -6  -5   10.17    1.04
  -5   6   5    8.95    1.09
  -5   6   5    7.55    0.79
   4  -6  -5    7.86    0.94
  -4   6   5    6.53    1.13
  -4   6   5    6.87    0.64
   3  -6  -5   19.57    1.50
  -3   6   5   20.43    1.08
  -3   6   5   19.77    2.13
  -3   6   5   19.99    1.41
   2  -6  -5    0.57    0.34
  -2   6   5    0.68    0.34
  -2   6   5    0.55    0.27
   1  -6  -5   84.48    3.21
  -1   6   5   79.63    2.65
  -1   6   5   85.25    2.90
   0  -6  -5    1.43    0.47
   0  -6  -5    0.96    0.39
   0   6   5    1.88    0.55
   0   6   5    2.31    0.50
  -1  -6  -5    6.19    0.88
  -1  -6  -5    5.63    0.79
   1   6   5    5.29    0.67
   1   6   5    6.18    1.08
  -2  -6  -5   33.27    2.31
  -2  -6  -5   36.17    2.05
   2   6   5   34.71    1.78
   2   6   5   35.72    2.37
  -3  -6  -5    0.21    0.34
   3   6   5    0.33    0.29
  -4  -6  -5   -0.06    0.47
  -4  -6  -5    0.61    0.38
   4   6   5    0.94    0.45
  -5  -6  -5    0.77    0.52
  -5  -6  -5   -0.25    0.41
   5   6   5    1.35    0.53
  -6  -6  -5   79.05    4.57
  -6  -6  -5   76.21    3.12
   6   6   5   80.49    3.34
  -7  -6  -5    1.17    0.61
  -7  -6  -5   -0.34    0.48
   7   6   5    1.18    0.61
  -8  -6  -5    0.46    0.45
   8   6   5    0.22    0.45
  -9  -6  -5    5.29    1.27
  -9  -6  -5    8.26    2.02
   9   6   5    7.06    1.25
 -10  -6  -5    0.31    0.87
  12  -7  -5    1.12    0.56
  12  -7  -5   -0.02    0.80
 -12   7   5    1.88    0.96
 -12   7   5   -0.60    0.73
  11  -7  -5    5.66    0.96
 -11   7   5    6.28    1.55
 -11   7   5    3.63    1.25
  10  -7  -5    7.85    0.96
 -10   7   5    5.26    1.39
 -10   7   5    7.07    1.34
   9  -7  -5   16.78    1.53
  -9   7   5   14.12    1.90
  -9   7   5   19.11    1.87
   8  -7  -5    0.70    0.40
  -8   7   5    0.55    0.56
  -8   7   5   -0.32    0.35
   7  -7  -5    0.03    0.35
  -7   7   5    1.07    0.42
  -7   7   5    0.41    0.44
   6  -7  -5    7.05    0.99
  -6   7   5    8.56    1.00
  -6   7   5    8.54    1.20
   5  -7  -5    3.07    0.98
  -5   7   5    3.29    0.96
  -5   7   5    2.96    0.60
   4  -7  -5   24.51    1.73
  -4   7   5   26.44    1.89
  -4   7   5   23.39    1.21
   3  -7  -5   31.40    1.97
   3  -7  -5   28.66    2.09
  -3   7   5   32.57    2.70
  -3   7   5   30.66    1.34
  -3   7   5   30.41    1.89
   2  -7  -5    1.99    0.57
  -2   7   5    2.04    0.44
  -2   7   5    2.14    0.47
   1  -7  -5    0.32    0.24
  -1   7   5   -0.01    0.24
  -1   7   5    0.20    0.21
   0  -7  -5    1.72    0.51
   0  -7  -5    2.10    0.70
   0   7   5    1.97    0.52
   0   7   5    1.69    0.54
  -1  -7  -5   14.99    1.38
  -1  -7  -5   13.99    1.40
   1   7   5   15.65    1.46
   1   7   5   15.66    1.20
  -2  -7  -5    9.19    1.02
  -2  -7  -5    7.27    1.33
   2   7   5    7.29    1.30
   2   7   5    8.37    0.91
  -3  -7  -5   11.36    1.18
   3   7   5   11.32    1.11
  -4  -7  -5    4.65    1.21
  -4  -7  -5    3.11    0.76
   4   7   5    3.72    0.84
  -5  -7  -5   14.84    1.38
  -5  -7  -5   19.27    2.11
   5   7   5   15.19    1.39
  -6  -7  -5   -0.02    0.46
  -6  -7  -5    0.56    0.54
   6   7   5    0.00    0.35
  -7  -7  -5    0.24    0.64
  -7  -7  -5    0.48    0.58
  -8  -7  -5    2.09    1.07
  -8  -7  -5    0.92    0.64
   8   7   5    1.01    0.61
  -9  -7  -5   -0.11    0.70
   9   7   5    0.89    0.56
  12  -8  -5    3.72    0.87
 -12   8   5    4.19    1.54
 -12   8   5    5.30    1.32
  11  -8  -5   11.51    1.29
 -11   8   5   11.27    1.88
 -11   8   5   12.02    2.16
  10  -8  -5    1.56    0.62
 -10   8   5   -1.34    0.75
 -10   8   5    0.57    0.74
   9  -8  -5    3.78    0.88
  -9   8   5    3.92    0.88
  -9   8   5    2.93    1.05
   8  -8  -5    0.65    0.38
  -8   8   5   -0.29    0.47
  -8   8   5   -0.05    0.45
   7  -8  -5    1.26    0.51
  -7   8   5    1.02    0.72
  -7   8   5    0.86    0.46
   6  -8  -5    2.80    0.73
  -6   8   5    2.55    0.89
  -6   8   5    2.73    0.64
   5  -8  -5    5.78    1.06
  -5   8   5    6.26    1.29
  -5   8   5    4.42    0.72
   4  -8  -5    2.08    0.55
   4  -8  -5    1.57    0.57
  -4   8   5    2.45    0.48
  -4   8   5    2.33    0.77
  -4   8   5    1.07    0.65
   3  -8  -5   11.72    1.26
  -3   8   5   11.91    1.46
  -3   8   5   12.75    0.83
  -3   8   5   13.15    1.26
   2  -8  -5    7.37    1.01
  -2   8   5    7.55    0.73
   1  -8  -5    8.60    1.06
  -1   8   5    7.09    0.82
   0  -8  -5   -0.01    0.25
   0  -8  -5    0.63    0.44
   0   8   5    0.14    0.22
   0   8   5   -0.45    0.26
  -1  -8  -5   49.76    2.67
  -1  -8  -5   50.59    2.68
   1   8   5   47.84    2.27
   1   8   5   51.34    2.69
  -2  -8  -5   48.59    2.63
  -2  -8  -5   48.62    2.84
   2   8   5   47.12    2.84
   2   8   5   50.41    2.40
  -3  -8  -5    7.89    1.30
  -3  -8  -5    8.93    1.65
   3   8   5    9.20    1.04
  -4  -8  -5   11.34    1.26
  -4  -8  -5    9.69    1.74
   4   8   5    8.70    1.05
  -5  -8  -5    0.81    0.50
   5   8   5    1.21    0.59
  -6  -8  -5    1.76    0.69
  -6  -8  -5    3.18    1.09
   6   8   5    3.22    0.92
  -7  -8  -5    1.37    0.71
   7   8   5    0.00    0.42
  -8  -8  -5    2.29    1.18
  -8  -8  -5    1.65    0.83
   8   8   5    2.68    0.88
  -9  -8  -5    5.23    1.46
   9   8   5    4.55    1.14
  11  -9  -5   13.53    1.44
 -11   9   5   13.66    2.08
 -11   9   5   16.85    2.26
  10  -9  -5    8.37    1.42
 -10   9   5    7.07    1.32
 -10   9   5   10.24    2.17
   9  -9  -5   11.05    1.35
  -9   9   5   12.00    1.32
   8  -9  -5   -0.27    0.37
  -8   9   5   -0.34    0.43
  -8   9   5   -0.39    0.53
   7  -9  -5    3.32    0.81
  -7   9   5    1.22    0.61
  -7   9   5    2.51    0.96
   6  -9  -5   -0.07    0.33
  -6   9   5   -0.04    0.31
   5  -9  -5    0.66    0.38
   5  -9  -5   -0.49    0.47
  -5   9   5    0.04    0.56
  -5   9   5    0.57    0.51
  -5   9   5    0.21    0.24
   4  -9  -5    1.14    0.53
  -4   9   5   -0.08    0.42
  -4   9   5    1.24    0.31
  -4   9   5    1.58    0.74
   3  -9  -5   16.49    1.59
  -3   9   5   17.29    0.96
  -3   9   5   17.50    1.39
  -3   9   5   17.48    1.64
   2  -9  -5    1.33    0.59
  -2   9   5    1.38    0.58
  -2   9   5    1.11    0.34
   1  -9  -5   74.73    3.44
  -1   9   5   81.87    3.26
  -1   9   5   84.34    2.83
   0  -9  -5  201.90    5.48
   0  -9  -5  209.02    6.13
   0   9   5  202.33    5.44
   0   9   5  207.01    5.43
  -1  -9  -5   15.87    1.58
  -1  -9  -5   19.72    1.66
   1   9   5   18.55    1.65
   1   9   5   18.69    1.47
  -2  -9  -5   24.45    1.92
  -2  -9  -5   22.27    1.92
   2   9   5   22.45    1.64
   2   9   5   20.65    1.89
  -3  -9  -5    2.04    0.72
  -3  -9  -5    1.42    0.80
   3   9   5    1.34    0.54
  -4  -9  -5    4.89    1.07
  -4  -9  -5    3.17    1.07
   4   9   5    2.97    0.83
  -5  -9  -5    2.77    0.84
  -5  -9  -5    3.84    1.11
   5   9   5    4.37    1.02
  -6  -9  -5   -0.58    0.44
  -6  -9  -5   -0.42    0.58
   6   9   5    0.84    0.49
  -7  -9  -5    1.33    0.85
  -7  -9  -5    1.36    0.69
   7   9   5    3.40    0.95
  -8  -9  -5    2.55    1.11
  -8  -9  -5    2.63    0.89
   8   9   5    3.03    1.03
   9   9   5    2.51    0.97
  11 -10  -5    5.56    1.16
 -11  10   5    3.26    1.41
 -11  10   5    4.85    1.23
  10 -10  -5   10.33    1.38
 -10  10   5    8.20    1.89
 -10  10   5    8.41    1.81
   9 -10  -5    0.39    0.46
  -9  10   5    0.78    0.63
  -9  10   5    0.07    0.63
   8 -10  -5    2.26    0.71
  -8  10   5    2.01    0.72
   7 -10  -5    0.64    0.55
  -7  10   5    1.13    0.55
  -7  10   5    1.03    0.69
   6 -10  -5   10.11    1.30
   6 -10  -5    7.84    1.16
  -6  10   5    8.67    1.78
  -6  10   5    8.46    0.86
  -6  10   5    7.96    1.22
   5 -10  -5    0.30    0.34
  -5  10   5   -0.86    0.38
  -5  10   5   -0.13    0.28
  -5  10   5    0.05    0.54
   4 -10  -5    6.78    1.26
  -4  10   5    8.22    1.04
  -4  10   5    6.48    0.66
  -4  10   5    8.18    1.52
   3 -10  -5    2.85    0.87
  -3  10   5    3.06    0.72
  -3  10   5    3.94    0.43
  -3  10   5    3.70    1.02
   2 -10  -5    1.62    0.62
  -2  10   5    0.87    0.32
  -2  10   5    2.07    0.71
   1 -10  -5    1.73    0.60
  -1  10   5    2.85    0.78
  -1  10   5    2.05    0.50
   0 -10  -5   77.19    3.66
   0  10   5   81.58    3.12
   0  10   5   79.92    3.36
  -1 -10  -5   10.62    1.24
  -1 -10  -5    9.72    1.24
   1  10   5   11.49    1.26
   1  10   5    9.64    1.11
  -2 -10  -5    8.28    1.74
  -2 -10  -5    7.43    1.37
   2  10   5   10.40    1.76
   2  10   5    8.00    1.03
  -3 -10  -5    1.75    0.73
  -3 -10  -5    2.01    0.76
   3  10   5    1.51    0.63
   3  10   5    3.04    0.86
  -4 -10  -5    1.38    0.72
  -4 -10  -5    0.07    0.37
   4  10   5    0.54    0.52
  -5 -10  -5    3.07    1.17
  -5 -10  -5    0.51    0.68
   5  10   5    2.36    0.74
  -6 -10  -5   -0.20    0.43
   6  10   5    0.51    0.58
  -7 -10  -5    0.94    0.94
  -7 -10  -5    1.08    0.75
   7  10   5    0.67    0.46
  -8 -10  -5    0.06    0.89
  -8 -10  -5    0.54    0.93
   8  10   5    1.35    0.69
  10 -11  -5    2.48    0.70
 -10  11   5    2.00    1.16
   9 -11  -5    0.88    0.74
  -9  11   5    1.96    1.08
   8 -11  -5    0.25    0.39
  -8  11   5    0.86    0.82
  -8  11   5   -0.73    0.47
   7 -11  -5    1.30    0.56
  -7  11   5    0.90    0.46
  -7  11   5   -0.04    0.64
   6 -11  -5    1.03    0.61
  -6  11   5    0.76    0.67
  -6  11   5    0.81    0.53
   5 -11  -5    1.20    0.50
  -5  11   5    1.22    0.63
  -5  11   5    1.22    0.66
  -5  11   5    0.44    0.35
   4 -11  -5    7.08    1.33
  -4  11   5    8.91    1.71
  -4  11   5    8.00    0.74
   3 -11  -5    0.61    0.49
  -3  11   5    0.74    0.28
  -3  11   5    1.20    0.62
  -3  11   5    0.73    0.61
   2 -11  -5    0.69    0.58
  -2  11   5   -0.73    0.57
  -2  11   5    0.11    0.39
  -2  11   5    0.02    0.25
   1 -11  -5    5.02    1.13
  -1  11   5    2.76    0.83
  -1  11   5    3.36    0.61
   0 -11  -5    6.98    1.35
   0  11   5    6.78    1.29
   0  11   5    6.32    0.81
  -1 -11  -5    8.52    1.07
  -1 -11  -5    5.54    1.20
   1  11   5    5.22    1.06
   1  11   5    6.95    1.26
  -2 -11  -5   11.51    1.33
  -2 -11  -5   13.26    1.48
   2  11   5   12.13    1.43
   2  11   5    9.50    1.27
  -3 -11  -5    5.59    1.29
  -3 -11  -5    7.34    1.43
   3  11   5    5.60    1.37
   3  11   5    7.45    1.33
  -4 -11  -5    0.47    0.56
  -4 -11  -5    1.41    0.60
   4  11   5    0.84    0.57
   4  11   5    0.85    0.58
  -5 -11  -5    4.03    1.07
  -5 -11  -5    2.81    1.18
   5  11   5    2.32    0.90
  -6 -11  -5    1.21    0.95
  -6 -11  -5    2.30    0.95
   6  11   5    1.86    0.86
  -7 -11  -5    3.60    1.17
  -7 -11  -5    1.73    0.94
   7  11   5    1.16    0.77
   9 -12  -5    3.72    0.94
  -9  12   5    4.96    1.16
   8 -12  -5    0.21    0.55
  -8  12   5    1.25    0.90
   7 -12  -5    0.97    0.78
  -7  12   5    2.78    1.16
   6 -12  -5   -0.02    0.46
  -6  12   5    1.12    0.80
   5 -12  -5    8.91    2.52
   4 -12  -5    0.58    0.48
  -4  12   5   -0.35    0.60
  -4  12   5    0.07    0.30
   3 -12  -5    0.40    0.45
  -3  12   5    0.53    0.63
  -3  12   5    0.41    0.31
   2 -12  -5    3.21    1.05
  -2  12   5    3.84    1.38
  -2  12   5    4.00    0.49
  -2  12   5    4.31    1.13
   1 -12  -5    3.68    1.11
  -1  12   5    4.03    1.05
  -1  12   5    3.37    0.63
   0 -12  -5    1.16    0.75
   0  12   5    1.01    0.58
   0  12   5    0.42    0.41
  -1 -12  -5    1.54    0.72
  -1 -12  -5    1.97    0.70
   1  12   5    1.20    0.63
   1  12   5    2.38    0.70
  -2 -12  -5   11.91    1.53
  -2 -12  -5   11.57    1.41
   2  12   5   10.35    1.86
   2  12   5    9.62    1.55
  -3 -12  -5    1.72    0.77
  -3 -12  -5    1.06    0.54
   3  12   5    0.20    0.51
   3  12   5   -0.24    0.75
  -4 -12  -5    4.23    1.03
  -4 -12  -5    3.09    0.99
   4  12   5    3.13    1.04
   4  12   5    2.62    0.82
  -5 -12  -5    2.16    1.12
  -5 -12  -5    1.48    0.98
   5  12   5    1.60    0.80
  -6 -12  -5    3.44    1.10
  -6 -12  -5    1.04    0.96
   6  12   5    2.86    0.94
   8 -13  -5   -0.68    0.60
  -8  13   5    1.96    1.22
   7 -13  -5    1.03    0.78
  -7  13   5    0.61    0.83
   6 -13  -5   -0.76    0.50
  -6  13   5   -1.46    0.80
   5 -13  -5    1.32    0.60
  -5  13   5   -0.56    0.65
   4 -13  -5    8.77    1.65
  -4  13   5    6.19    1.75
   3 -13  -5    1.56    0.76
  -3  13   5    0.02    0.62
   2 -13  -5   12.40    1.65
  -2  13   5   12.71    0.74
  -2  13   5   10.41    1.84
   1 -13  -5    6.73    1.49
  -1  13   5    5.73    1.36
  -1  13   5    5.15    0.70
   0 -13  -5   -0.58    0.45
   0  13   5    0.81    0.43
   0  13   5    2.83    1.05
  -1 -13  -5    0.04    0.49
   1  13   5   -0.36    0.52
   1  13   5    0.23    0.57
  -2 -13  -5    2.09    0.81
  -2 -13  -5    1.22    0.67
   2  13   5    0.94    0.71
   2  13   5    1.84    0.76
  -3 -13  -5   -0.32    0.68
  -3 -13  -5    0.86    0.62
   3  13   5   -0.73    0.47
   3  13   5   -1.49    0.72
  -4 -13  -5    5.91    1.33
  -4 -13  -5    3.17    1.24
   4  13   5    3.35    1.06
   4  13   5    4.95    1.18
  -5 -13  -5    2.07    1.06
  -5 -13  -5    3.30    1.07
   5  13   5    1.70    0.88
   5  13   5    2.37    1.22
   7 -14  -5    2.76    1.05
  -7  14   5    6.58    1.62
   6 -14  -5    0.86    0.76
  -6  14   5    0.82    0.89
   5 -14  -5    1.16    0.76
  -5  14   5    0.16    0.73
   4 -14  -5    0.62    0.69
  -4  14   5   -0.50    0.55
   3 -14  -5    0.89    0.53
  -3  14   5    0.54    0.78
   2 -14  -5   -0.69    0.42
  -2  14   5   -0.36    0.69
   1 -14  -5   14.20    1.88
  -1  14   5   12.94    1.72
   0 -14  -5    4.08    1.24
   0  14   5    5.09    1.30
   0  14   5    4.00    0.82
  -1 -14  -5   -0.26    0.58
   1  14   5    0.36    0.63
   1  14   5    0.86    0.67
  -2 -14  -5    0.61    0.59
  -2 -14  -5   -0.11    0.58
   2  14   5   -0.24    0.68
   2  14   5    1.09    0.58
  -3 -14  -5    3.63    0.96
  -3 -14  -5    2.48    1.08
   3  14   5    1.95    0.94
   3  14   5    3.60    1.14
  -4 -14  -5    0.20    0.79
  -4 -14  -5    0.92    0.88
   4  14   5   -0.33    0.43
   4  14   5   -0.25    0.91
   5 -15  -5    2.35    0.92
  -5  15   5    0.67    0.91
   4 -15  -5    3.16    1.07
  -4  15   5    5.41    1.44
   3 -15  -5    0.61    0.78
  -3  15   5    2.43    1.08
   2 -15  -5    0.47    0.58
  -2  15   5    1.98    0.81
   1 -15  -5   -0.10    0.62
  -1  15   5    0.40    0.57
   0 -15  -5    0.15    0.52
   0  15   5    0.99    0.75
  -1 -15  -5    4.99    1.50
   1  15   5    6.89    1.52
  -2 -15  -5    1.04    0.95
   2  15   5    4.99    1.36
   4  15  -6    0.82    0.91
  -4 -15   6   -1.10    0.64
   3  15  -6    0.40    0.92
  -3 -15   6    4.25    1.37
   2  15  -6    0.27    0.91
  -2 -15   6    1.65    0.90
   1  15  -6   -0.84    1.03
  -1 -15   6    0.91    0.76
   0  15  -6    3.89    1.50
   0 -15   6    2.58    1.16
  -1  15  -6    2.05    1.42
   1 -15   6    2.38    1.17
  -6 -14   6    3.25    0.82
  -6 -14   6    0.26    0.80
   5  14  -6    1.19    0.69
  -5 -14   6   -0.64    0.63
   4  14  -6   10.83    1.85
  -4 -14   6   15.47    1.46
  -4 -14   6   10.11    1.97
   3  14  -6   -1.12    0.72
  -3 -14   6    0.00    0.62
  -3 -14   6    1.56    0.63
   2  14  -6    0.11    1.05
  -2 -14   6    2.22    0.97
   1  14  -6    8.29    1.66
  -1 -14   6    7.32    1.68
   0  14  -6    0.30    0.85
   0 -14   6    1.48    0.93
  -1  14  -6    2.12    1.31
   1 -14   6    3.42    1.14
  -2  14  -6    0.89    0.99
   2 -14   6   -0.58    0.57
  -3  14  -6    0.32    1.02
   3 -14   6    1.88    1.09
   8  13  -6   -0.24    0.72
  -8 -13   6    0.08    0.88
  -8 -13   6    0.03    1.08
   7  13  -6   -0.06    0.74
  -7 -13   6    2.82    0.87
  -7 -13   6    0.49    0.77
   6  13  -6    3.81    1.07
  -6 -13   6    4.94    1.11
  -6 -13   6    5.58    1.40
   5  13  -6    1.56    0.67
  -5 -13   6   -0.73    0.56
  -5 -13   6    0.27    0.65
   4  13  -6    7.91    1.49
  -4 -13   6    5.93    1.20
  -4 -13   6    5.60    1.45
   3  13  -6    2.06    0.91
  -3 -13   6    1.40    0.88
  -3 -13   6    3.25    0.77
   2  13  -6    0.60    0.74
  -2 -13   6    2.97    0.64
  -2 -13   6    3.75    1.18
   1  13  -6    4.78    1.36
  -1 -13   6    6.14    1.33
  -1 -13   6    7.23    0.68
   0  13  -6   -0.65    0.73
   0 -13   6    0.20    0.68
  -1  13  -6   -1.09    0.81
   1 -13   6    0.46    0.63
  -2  13  -6   -0.42    0.92
   2 -13   6    0.96    0.76
  -3  13  -6    0.19    1.03
   3 -13   6    2.01    0.65
  -4  13  -6   -0.50    0.96
   4 -13   6   -0.50    0.66
   9  12  -6   -0.63    0.72
  -9 -12   6   -0.61    0.73
  -9 -12   6    0.93    0.80
   8  12  -6    0.53    0.57
  -8 -12   6    1.65    0.93
  -8 -12   6    0.16    0.62
   7  12  -6    2.40    0.75
  -7 -12   6    1.96    0.99
  -7 -12   6    3.70    1.19
   6  12  -6   25.04    1.84
  -6 -12   6   25.13    2.14
  -6 -12   6   24.42    2.26
   5  12  -6    4.35    1.03
  -5 -12   6    3.43    1.15
  -5 -12   6    4.71    1.08
   4  12  -6    1.23    0.71
  -4 -12   6    0.39    0.50
  -4 -12   6    0.30    0.67
   3  12  -6    1.66    0.68
  -3 -12   6    3.39    1.09
  -3 -12   6    1.70    0.65
   2  12  -6    7.54    1.48
  -2 -12   6    8.35    0.89
  -2 -12   6   10.11    1.91
   1  12  -6    1.05    0.71
  -1 -12   6    2.11    0.56
  -1 -12   6    3.25    1.21
   0  12  -6    2.39    0.88
   0 -12   6    1.54    0.83
   0 -12   6    2.14    0.40
  -1  12  -6   -0.48    0.64
   1 -12   6   -0.84    0.53
  -2  12  -6    2.62    1.11
   2 -12   6    5.48    0.50
   2 -12   6    6.22    1.41
  -3  12  -6    0.72    0.85
   3 -12   6    1.89    0.80
  -4  12  -6   20.29    3.35
   4 -12   6   19.02    2.15
  -5  12  -6   -0.52    0.89
   5 -12   6    1.89    0.82
  -6  12  -6    9.32    2.11
   6 -12   6    9.31    1.72
  10  11  -6   -0.47    0.66
 -10 -11   6   -0.21    0.77
 -10 -11   6    2.50    1.08
   9  11  -6    1.05    0.61
  -9 -11   6    0.14    0.65
  -9 -11   6   -0.18    0.84
   8  11  -6    0.71    0.58
  -8 -11   6   -0.10    0.62
  -8 -11   6    0.89    0.61
   7  11  -6    5.16    1.03
  -7 -11   6    5.30    1.32
  -7 -11   6    3.98    1.23
   6  11  -6    4.08    0.76
  -6 -11   6    4.15    1.06
  -6 -11   6    5.36    1.19
   5  11  -6   10.01    1.03
  -5 -11   6    9.76    1.33
  -5 -11   6    7.21    1.48
   4  11  -6    8.74    1.09
  -4 -11   6    7.46    1.27
  -4 -11   6    6.90    1.51
   3  11  -6    1.14    0.69
  -3 -11   6    1.57    0.85
  -3 -11   6    2.04    0.59
   2  11  -6    3.34    0.90
  -2 -11   6    3.14    1.02
  -2 -11   6    5.87    0.80
   1  11  -6   -0.02    0.52
  -1 -11   6    0.92    0.33
  -1 -11   6   -0.25    0.32
   0  11  -6   10.50    1.74
   0 -11   6    7.90    1.63
   0 -11   6    8.38    0.74
  -1  11  -6    0.10    0.64
   1 -11   6    0.99    0.35
   1 -11   6    0.20    0.51
  -2  11  -6    5.22    1.34
   2 -11   6    5.50    1.39
   2 -11   6    6.57    0.56
  -3  11  -6    1.65    0.88
   3 -11   6    3.13    0.37
  -4  11  -6    3.03    0.77
   4 -11   6    3.64    0.42
   4 -11   6    1.64    0.87
  -5  11  -6   -1.07    0.69
   5 -11   6    1.34    0.34
   5 -11   6    1.19    0.74
  -6  11  -6    0.62    0.99
   6 -11   6    0.27    0.74
  11  10  -6    6.70    1.30
 -11 -10   6    5.71    1.78
  10  10  -6    0.36    0.54
   9  10  -6   -0.56    0.45
  -9 -10   6    1.59    0.99
  -9 -10   6   -0.08    0.56
   8  10  -6    0.44    0.49
  -8 -10   6   -0.06    0.54
  -8 -10   6   -0.70    0.45
   7  10  -6    0.52    0.43
  -7 -10   6    0.76    0.70
   6  10  -6    1.64    0.43
  -6 -10   6    0.81    0.57
  -6 -10   6    1.57    0.75
   5  10  -6    1.81    0.68
  -5 -10   6    2.17    0.68
  -5 -10   6    0.49    0.61
   4  10  -6   17.30    1.41
  -4 -10   6   14.97    1.69
  -4 -10   6   20.35    1.66
   3  10  -6    4.17    0.94
  -3 -10   6    4.42    1.11
  -3 -10   6    2.76    0.73
   2  10  -6    1.01    0.59
  -2 -10   6    1.39    0.70
  -2 -10   6    0.92    0.40
   1  10  -6   86.43    3.66
  -1 -10   6   81.43    2.85
  -1 -10   6   81.62    4.16
   0 -10   6   18.05    1.13
   0 -10   6   17.94    1.91
  -1  10  -6   84.23    3.94
   1 -10   6   83.46    4.29
   1 -10   6   84.31    2.46
  -2  10  -6    0.71    0.57
   2 -10   6    0.52    0.23
   2 -10   6   -0.39    0.36
  -3  10  -6    2.49    0.83
   3 -10   6    3.22    0.97
   3 -10   6    3.30    0.43
  -4  10  -6    0.26    0.61
   4 -10   6   -0.03    0.38
   4 -10   6    0.49    0.30
  -5  10  -6    4.45    1.46
   5 -10   6    3.11    1.05
  -6  10  -6    4.94    1.55
   6 -10   6    5.40    1.34
   6 -10   6    7.17    0.85
  -7  10  -6    0.12    0.99
   7 -10   6    0.91    0.64
   7 -10   6   -1.16    0.66
  11   9  -6    4.95    1.38
 -11  -9   6    8.12    2.06
  10   9  -6    0.75    0.55
 -10  -9   6    1.40    1.00
 -10  -9   6    0.28    0.94
   9   9  -6    7.33    1.02
  -9  -9   6    9.08    1.77
  -9  -9   6   10.73    1.21
   8   9  -6    1.37    0.51
  -8  -9   6    2.52    0.78
  -8  -9   6    1.70    0.72
   7   9  -6   -0.12    0.34
  -7  -9   6   -0.71    0.47
  -7  -9   6    0.02    0.50
   6   9  -6    3.56    0.75
  -6  -9   6    4.31    1.05
  -6  -9   6    2.42    0.92
   5   9  -6    6.47    0.77
  -5  -9   6    5.29    1.15
  -5  -9   6    6.93    1.27
   4   9  -6   13.01    1.08
  -4  -9   6   13.57    1.57
  -4  -9   6   14.93    1.39
   3   9  -6   20.99    1.49
  -3  -9   6   22.47    1.60
  -3  -9   6   21.35    2.01
   2   9  -6   12.79    1.25
  -2  -9   6   12.62    1.55
  -2  -9   6   13.11    1.17
   1   9  -6    4.93    1.05
  -1  -9   6    4.26    1.08
  -1  -9   6    4.95    0.59
   0   9  -6   76.30    3.37
   0  -9   6   80.01    4.01
   0  -9   6   71.01    2.32
  -1   9  -6   -0.09    0.43
   1  -9   6    0.59    0.36
   1  -9   6    0.29    0.20
  -2   9  -6    7.10    1.29
   2  -9   6   10.42    1.45
   2  -9   6    9.54    0.76
  -3   9  -6    0.15    0.59
   3  -9   6    1.13    0.60
   3  -9   6    1.42    0.34
  -4   9  -6    0.17    0.57
   4  -9   6    1.19    0.41
   4  -9   6    0.43    0.61
  -5   9  -6    1.57    0.94
   5  -9   6    1.55    0.78
   5  -9   6    2.07    0.62
  -6   9  -6    4.36    1.43
   6  -9   6    4.17    1.21
  -7   9  -6    3.21    1.18
   7  -9   6    2.45    1.03
   7  -9   6    1.86    0.79
   7  -9   6    3.97    1.10
  -8   9  -6   -0.22    0.80
  -8   9  -6   -0.14    0.87
   8  -9   6    1.81    0.70
   8  -9   6    2.22    0.72
   8  -9   6   -1.96    0.77
  12   8  -6    1.25    0.83
 -12  -8   6    0.31    1.23
  11   8  -6    2.20    0.83
 -11  -8   6    0.52    0.85
 -11  -8   6    1.37    0.91
  10   8  -6    1.28    0.65
 -10  -8   6    1.61    0.68
 -10  -8   6    1.86    0.84
   9   8  -6    5.64    0.97
  -9  -8   6    4.25    0.94
  -9  -8   6    4.81    1.27
   8   8  -6    0.96    0.51
  -8  -8   6    2.16    0.82
   7   8  -6    0.41    0.38
  -7  -8   6    0.89    0.49
  -7  -8   6    1.55    0.69
   6   8  -6    0.12    0.25
  -6  -8   6    0.37    0.45
  -6  -8   6    1.41    0.56
   5   8  -6    0.51    0.29
  -5  -8   6   -0.09    0.40
  -5  -8   6   -0.14    0.39
   4   8  -6   -0.16    0.29
  -4  -8   6    0.61    0.39
  -4  -8   6    0.21    0.27
   3   8  -6    6.00    0.76
  -3  -8   6    6.33    1.03
  -3  -8   6    7.39    1.37
   2   8  -6   -0.04    0.30
  -2  -8   6    0.02    0.23
  -2  -8   6    0.38    0.41
   1   8  -6   50.83    2.41
  -1  -8   6   50.63    1.99
  -1  -8   6   50.33    3.02
   0   8  -6   35.13    2.12
   0  -8   6   33.98    2.50
   0  -8   6   35.13    1.52
  -1   8  -6   10.08    1.24
   1  -8   6    8.27    0.71
   1  -8   6    9.21    1.64
  -2   8  -6    1.66    0.82
   2  -8   6    2.12    0.77
   2  -8   6    1.85    0.43
  -3   8  -6   24.63    2.06
   3  -8   6   21.96    1.42
   3  -8   6   23.99    2.14
  -4   8  -6    0.98    0.52
   4  -8   6    1.23    0.60
   4  -8   6    1.12    0.51
  -5   8  -6   -0.28    0.54
   5  -8   6    0.43    0.37
   5  -8   6    0.01    0.42
  -6   8  -6    1.34    0.90
  -6   8  -6    1.76    0.73
   6  -8   6   -0.25    0.62
   6  -8   6    1.28    0.64
   6  -8   6    0.36    0.42
  -7   8  -6    6.48    1.57
  -7   8  -6    4.23    1.19
   7  -8   6    4.79    1.17
   7  -8   6    3.39    1.15
   7  -8   6    6.09    1.24
  -8   8  -6   -0.51    0.77
  -8   8  -6    1.79    1.01
   8  -8   6    0.51    0.58
   8  -8   6    0.19    0.55
 -12  -7   6    1.51    0.81
  11   7  -6    0.24    0.52
 -11  -7   6    0.32    0.74
 -11  -7   6    0.37    0.51
  10   7  -6    1.52    0.52
 -10  -7   6    3.35    1.16
 -10  -7   6    0.82    0.52
   9   7  -6   -0.01    0.29
  -9  -7   6    0.25    0.54
  -9  -7   6    0.53    0.42
   8   7  -6    0.17    0.28
  -8  -7   6    0.42    0.61
  -8  -7   6    0.11    0.32
   7   7  -6    0.32    0.34
  -7  -7   6    0.79    0.59
  -7  -7   6    0.64    0.41
   6   7  -6    5.33    0.63
  -6  -7   6    5.70    1.16
  -6  -7   6    5.39    1.15
   5   7  -6   19.53    1.74
   5   7  -6   19.28    1.12
  -5  -7   6   20.07    1.73
  -5  -7   6   21.11    1.75
   4   7  -6    0.29    0.35
   4   7  -6   -0.03    0.17
  -4  -7   6   -0.33    0.22
  -4  -7   6   -0.17    0.31
   3   7  -6    0.63    0.36
  -3  -7   6    0.60    0.56
  -3  -7   6    0.30    0.26
  -3  -7   6    0.52    0.27
   2   7  -6    0.11    0.33
   2   7  -6    0.49    0.40
  -2  -7   6    0.78    0.38
  -2  -7   6    0.70    0.45
  -2  -7   6    1.47    0.34
   1   7  -6    5.67    0.77
   1   7  -6    6.36    1.26
  -1  -7   6    5.92    1.21
  -1  -7   6    5.30    0.60
   0   7  -6    1.16    0.64
   0   7  -6    2.39    0.66
   0  -7   6    1.72    0.71
   0  -7   6    1.22    0.37
  -1   7  -6    4.96    1.16
  -1   7  -6    5.75    1.08
   1  -7   6    5.75    0.63
   1  -7   6    4.52    1.09
  -2   7  -6   -0.75    0.28
  -2   7  -6    0.78    0.49
   2  -7   6   -0.11    0.34
   2  -7   6    0.83    0.26
  -3   7  -6   11.63    1.35
   3  -7   6    9.41    1.32
   3  -7   6   11.12    1.09
  -4   7  -6   46.28    2.90
   4  -7   6   47.26    2.92
   4  -7   6   44.02    2.37
  -5   7  -6    2.82    0.98
  -5   7  -6    2.82    0.86
   5  -7   6    1.80    0.72
   5  -7   6    3.06    0.98
  -6   7  -6    2.01    0.93
  -6   7  -6    2.06    0.86
   6  -7   6    2.12    0.82
   6  -7   6    2.97    0.91
   6  -7   6    3.95    0.98
  -7   7  -6    0.84    0.86
  -7   7  -6    1.06    0.77
   7  -7   6    1.60    0.62
   7  -7   6    0.86    0.57
   7  -7   6    0.28    0.61
  -8   7  -6    0.06    0.86
  -8   7  -6    0.38    0.70
   8  -7   6    1.01    0.65
   8  -7   6    1.31    0.63
   8  -7   6    0.67    0.62
  -9   7  -6   -0.92    0.86
   9  -7   6    1.51    0.88
   9  -7   6    1.60    0.78
   9  -7   6    1.08    0.66
  13   6  -6    1.88    0.82
 -13  -6   6    1.58    1.12
  12   6  -6    3.73    0.99
 -12  -6   6    3.75    1.30
  11   6  -6    0.73    0.54
 -11  -6   6    0.27    0.42
 -11  -6   6    0.56    0.83
  10   6  -6    0.39    0.36
 -10  -6   6    0.55    0.44
 -10  -6   6    1.06    0.52
   9   6  -6    3.09    0.73
  -9  -6   6    2.90    0.94
  -9  -6   6    2.68    0.68
   8   6  -6   14.10    1.08
  -8  -6   6   12.93    1.25
  -8  -6   6   13.82    1.62
   7   6  -6   18.91    1.19
  -7  -6   6   18.76    1.59
  -7  -6   6   22.33    1.94
   6   6  -6   -0.02    0.34
   6   6  -6    0.23    0.24
  -6  -6   6    0.99    0.47
  -6  -6   6    1.13    0.47
   5   6  -6   52.08    2.74
   5   6  -6   52.29    1.76
  -5  -6   6   55.97    2.76
  -5  -6   6   49.64    2.64
  -5  -6   6   49.76    1.76
   4   6  -6    1.41    0.47
   4   6  -6    0.90    0.32
  -4  -6   6    0.22    0.39
  -4  -6   6    1.26    0.31
  -4  -6   6    0.32    0.30
   3   6  -6    1.28    0.45
  -3  -6   6    1.87    0.55
  -3  -6   6    1.89    0.64
  -3  -6   6    2.27    0.40
   2   6  -6   18.73    1.68
  -2  -6   6   16.85    1.56
  -2  -6   6   18.71    0.89
  -2  -6   6   18.34    1.16
   1   6  -6    1.10    0.39
   1   6  -6    1.00    0.53
  -1  -6   6    0.89    0.28
  -1  -6   6    1.03    0.27
  -1  -6   6    0.85    0.45
   0   6  -6    8.65    0.94
   0   6  -6    8.14    1.40
   0  -6   6    8.99    0.73
   0  -6   6    7.23    1.29
   0  -6   6    8.39    0.74
  -1   6  -6   31.03    1.87
   1  -6   6   31.24    1.61
  -2   6  -6    2.44    0.78
  -2   6  -6    1.53    0.67
   2  -6   6    1.75    0.67
   2  -6   6    1.49    0.53
  -3   6  -6   21.11    1.70
  -3   6  -6   19.49    1.80
   3  -6   6   20.28    1.79
   3  -6   6   16.68    1.38
  -4   6  -6    0.26    0.47
  -4   6  -6   -0.62    0.31
  -4   6  -6    0.05    0.34
   4  -6   6    0.38    0.37
   4  -6   6    0.80    0.47
  -5   6  -6   12.02    1.55
  -5   6  -6    9.92    1.39
   5  -6   6    8.95    1.20
   5  -6   6    9.98    1.24
  -6   6  -6    5.54    1.26
  -6   6  -6    3.86    1.13
   6  -6   6    4.56    1.16
   6  -6   6    5.58    1.16
   6  -6   6    3.55    1.02
  -7   6  -6    1.30    0.82
  -7   6  -6   -0.48    0.60
   7  -6   6    0.20    0.58
   7  -6   6    0.82    0.63
   7  -6   6    1.75    0.73
  -8   6  -6    1.41    0.95
  -8   6  -6    0.00    0.60
   8  -6   6    3.21    0.75
   8  -6   6    0.75    0.56
   8  -6   6    0.00    0.69
  -9   6  -6    0.21    0.77
  -9   6  -6    0.24    1.01
   9  -6   6    0.62    0.99
   9  -6   6   -0.27    0.56
   9  -6   6    0.51    0.59
  13   5  -6   -1.06    0.55
 -13  -5   6    2.28    0.83
  12   5  -6    0.83    0.51
 -12  -5   6    0.17    0.91
 -11  -5   6    1.12    0.69
 -11  -5   6    0.57    0.29
  10   5  -6    0.15    0.39
 -10  -5   6   -0.11    0.37
 -10  -5   6   -0.35    0.58
   9   5  -6    1.43    0.54
  -9  -5   6    1.92    0.52
  -9  -5   6    2.57    0.82
   8   5  -6    7.72    0.80
   8   5  -6    7.65    0.97
  -8  -5   6    7.00    1.42
  -8  -5   6    8.37    0.98
   7   5  -6    2.29    0.64
   7   5  -6    2.62    0.56
  -7  -5   6    3.49    0.99
  -7  -5   6    2.08    0.58
   6   5  -6   29.13    1.28
   6   5  -6   29.56    1.95
  -6  -5   6   30.33    1.90
  -6  -5   6   29.49    2.71
   5   5  -6    1.07    0.30
   5   5  -6    0.97    0.44
  -5  -5   6    1.09    0.46
  -5  -5   6    1.05    0.44
  -5  -5   6    0.39    0.27
   4   5  -6    4.88    0.99
   4   5  -6    3.84    0.39
  -4  -5   6    4.04    0.87
  -4  -5   6    4.42    0.42
  -4  -5   6    4.93    0.66
   3   5  -6    3.71    0.41
   3   5  -6    3.42    0.85
  -3  -5   6    3.28    0.33
  -3  -5   6    3.54    0.84
  -3  -5   6    3.63    0.68
   2   5  -6    5.57    0.55
   2   5  -6    5.65    1.08
  -2  -5   6    5.37    1.01
  -2  -5   6    5.45    0.59
  -2  -5   6    5.07    0.40
   1   5  -6   27.75    1.35
   1   5  -6   27.40    2.06
  -1  -5   6   27.46    1.03
  -1  -5   6   30.21    2.07
  -1  -5   6   29.36    1.42
   0   5  -6   -0.21    0.19
   0   5  -6    0.16    0.22
   0  -5   6    0.26    0.18
   0  -5   6   -0.11    0.26
   0  -5   6    0.14    0.17
  -1   5  -6    2.92    0.67
  -1   5  -6    3.90    0.90
   1  -5   6    3.81    0.68
   1  -5   6    3.17    0.86
  -2   5  -6   48.86    2.37
  -2   5  -6   47.94    2.78
   2  -5   6   50.17    2.75
   2  -5   6   48.23    2.30
  -3   5  -6    0.43    0.41
  -3   5  -6   -0.43    0.26
  -3   5  -6   -0.21    0.34
   3  -5   6   -0.42    0.23
   3  -5   6    0.24    0.29
  -4   5  -6    3.02    1.10
  -4   5  -6    3.29    0.87
  -4   5  -6    3.88    1.06
   4  -5   6    2.30    0.69
   4  -5   6    4.25    0.97
   4  -5   6    2.51    0.74
  -5   5  -6   23.90    2.00
  -5   5  -6   25.45    2.14
  -5   5  -6   25.12    2.07
   5  -5   6   23.53    2.01
   5  -5   6   23.40    1.90
   5  -5   6   25.12    1.93
  -6   5  -6    1.64    0.77
  -6   5  -6    3.04    0.99
   6  -5   6    0.70    0.49
   6  -5   6    2.09    0.80
   6  -5   6    2.20    0.78
  -7   5  -6    2.61    1.00
  -7   5  -6    2.18    1.00
   7  -5   6    2.74    0.90
   7  -5   6    3.66    1.11
   7  -5   6    3.38    0.81
  -8   5  -6   -0.48    0.64
  -8   5  -6   -0.17    0.73
   8  -5   6    1.15    0.76
   8  -5   6    1.48    0.63
   8  -5   6    0.36    0.42
  -9   5  -6    1.47    0.77
   9  -5   6   -0.47    0.95
   9  -5   6    3.67    0.76
   9  -5   6   -0.15    0.56
  10  -5   6    6.15    1.55
  13   4  -6    0.29    0.66
 -13  -4   6    0.45    0.98
  12   4  -6    1.07    0.55
 -12  -4   6   -0.72    0.51
  11   4  -6   -0.74    0.33
 -11  -4   6   -0.09    0.65
 -11  -4   6    0.72    0.30
  10   4  -6   -0.11    0.35
 -10  -4   6    0.32    0.48
 -10  -4   6    0.41    0.46
 -10  -4   6   -0.10    0.34
   9   4  -6    0.07    0.18
   9   4  -6    0.06    0.32
  -9  -4   6   -0.24    0.47
  -9  -4   6   -0.21    0.30
   8   4  -6   -0.32    0.24
   8   4  -6   -0.13    0.25
  -8  -4   6    0.14    0.32
  -8  -4   6    0.88    0.49
   7   4  -6    0.50    0.28
   7   4  -6    0.79    0.39
  -7  -4   6    0.12    0.37
  -7  -4   6    0.09    0.34
   6   4  -6    4.99    0.93
   6   4  -6    4.46    0.48
   6   4  -6    4.37    0.62
  -6  -4   6    3.75    0.79
  -6  -4   6    4.14    0.56
  -6  -4   6    4.77    0.94
   5   4  -6    2.25    0.68
   5   4  -6    2.55    0.41
   5   4  -6    2.62    0.51
  -5  -4   6    2.18    0.63
  -5  -4   6    2.60    0.45
  -5  -4   6    2.02    0.67
   4   4  -6   55.37    1.55
   4   4  -6   55.48    1.39
   4   4  -6   57.55    2.75
  -4  -4   6   53.66    1.46
  -4  -4   6   56.86    2.41
   3   4  -6   13.89    0.64
   3   4  -6   14.30    1.36
  -3  -4   6   14.28    0.56
  -3  -4   6   15.45    1.08
   2   4  -6    0.48    0.22
   2   4  -6    0.15    0.35
  -2  -4   6    0.26    0.19
   1   4  -6    3.77    0.89
   1   4  -6    3.32    0.43
  -1  -4   6    3.30    0.58
  -1  -4   6    3.23    0.29
   0   4  -6    0.17    0.22
   0  -4   6    0.39    0.21
   0  -4   6    0.41    0.22
  -1   4  -6   59.32    2.99
  -1   4  -6   61.87    2.31
   1  -4   6   60.82    2.96
   1  -4   6   58.60    2.20
   1  -4   6   62.91    2.54
  -2   4  -6   25.21    1.74
  -2   4  -6   24.32    1.55
  -2   4  -6   23.71    1.88
   2  -4   6   26.93    1.74
   2  -4   6   23.74    1.84
   2  -4   6   24.36    1.49
  -3   4  -6    3.36    0.83
  -3   4  -6    4.18    0.99
  -3   4  -6    3.23    0.81
   3  -4   6    2.72    0.64
   3  -4   6    3.62    0.86
   3  -4   6    2.64    0.75
  -4   4  -6    9.74    1.27
  -4   4  -6   11.53    1.23
  -4   4  -6   11.04    1.29
   4  -4   6   11.82    1.25
   4  -4   6    8.43    1.15
   4  -4   6   10.00    1.11
  -5   4  -6    3.56    1.03
  -5   4  -6    1.93    0.80
  -5   4  -6    2.79    0.85
   5  -4   6    4.33    0.98
   5  -4   6    2.64    0.78
   5  -4   6    3.08    0.93
  -6   4  -6   18.28    1.72
  -6   4  -6   15.67    1.79
  -6   4  -6   17.62    1.92
   6  -4   6   18.99    2.58
   6  -4   6   19.11    2.03
   6  -4   6   16.83    1.55
  -7   4  -6   -0.02    0.66
  -7   4  -6    0.65    0.58
   7  -4   6    0.07    0.55
   7  -4   6    1.67    0.67
  -8   4  -6    0.22    0.47
  -8   4  -6   -0.17    0.70
   8  -4   6    0.55    0.49
   8  -4   6    0.29    0.38
  -9   4  -6   -0.60    0.75
   9  -4   6   -0.42    0.49
 -10   4  -6   11.22    2.41
  10  -4   6   14.69    1.70
  13   3  -6    3.56    0.93
 -13  -3   6    4.41    1.51
  12   3  -6    6.06    1.18
 -12  -3   6    7.29    1.75
  11   3  -6   19.07    1.49
 -11  -3   6   18.59    0.70
  10   3  -6    9.20    0.95
 -10  -3   6    9.66    0.91
 -10  -3   6    6.15    0.76
 -10  -3   6   10.46    1.92
   9   3  -6    6.97    0.77
   9   3  -6    7.12    0.80
  -9  -3   6    7.30    1.44
  -9  -3   6    4.97    0.81
  -9  -3   6    6.86    0.79
   8   3  -6    1.29    0.47
   8   3  -6    0.66    0.33
  -8  -3   6    0.35    0.47
  -8  -3   6    0.69    0.38
   7   3  -6   35.92    1.47
   7   3  -6   34.59    1.92
  -7  -3   6   35.83    2.42
   6   3  -6   15.72    1.10
   6   3  -6   19.28    1.42
   6   3  -6   17.41    0.88
  -6  -3   6   16.35    1.47
   5   3  -6    6.43    0.60
   5   3  -6    6.78    1.12
   5   3  -6    6.33    0.45
  -5  -3   6    6.40    0.84
   4   3  -6    0.73    0.38
   4   3  -6    0.57    0.16
   4   3  -6    1.19    0.24
  -4  -3   6    0.97    0.38
   3   3  -6   13.34    1.26
  -3  -3   6   14.18    0.42
  -3  -3   6   13.50    0.98
   2   3  -6    4.25    0.89
  -2  -3   6    3.52    0.17
  -2  -3   6    3.83    0.63
   1   3  -6    0.25    0.15
   1   3  -6    0.30    0.24
  -1  -3   6    0.47    0.19
  -1  -3   6    0.31    0.11
  -1  -3   6    0.04    0.11
   0   3  -6  126.43    4.32
   0   3  -6  124.24    2.88
   0  -3   6  122.46    2.88
   0  -3   6  126.60    2.81
   0  -3   6  123.90    3.60
  -1   3  -6   11.59    0.89
  -1   3  -6   11.90    1.24
   1  -3   6   12.23    0.85
   1  -3   6   12.29    1.10
   1  -3   6   11.30    0.94
  -2   3  -6    0.27    0.34
  -2   3  -6   -0.06    0.14
  -2   3  -6    0.06    0.27
   2  -3   6   -0.01    0.24
   2  -3   6   -0.10    0.16
  -3   3  -6    1.01    0.47
  -3   3  -6    0.16    0.28
  -3   3  -6    0.62    0.43
   3  -3   6    0.61    0.30
   3  -3   6    0.86    0.36
  -4   3  -6   21.47    1.60
  -4   3  -6   20.08    1.79
  -4   3  -6   21.91    1.79
   4  -3   6   21.37    1.51
   4  -3   6   20.68    1.69
   4  -3   6   18.57    1.75
  -5   3  -6    9.15    1.21
  -5   3  -6   10.02    1.17
  -5   3  -6   10.91    1.46
   5  -3   6    8.60    1.08
   5  -3   6    9.92    1.19
   5  -3   6   11.32    1.39
  -6   3  -6    6.63    1.26
  -6   3  -6    4.85    1.07
  -6   3  -6    4.96    1.29
   6  -3   6    6.60    1.17
   6  -3   6    4.15    0.95
  -7   3  -6    2.60    0.86
  -7   3  -6    2.44    0.87
[truncated: 315,751 more chars]
