# Supplementary material for: Crystal structure of (E)-2,6-dimeth­oxy-4-{[(4-meth­oxy­phen­yl)imino]­meth­yl}phenol
Source: Acta Crystallogr E Crystallogr Commun. 2018 Oct 5;74(Pt 11):1540–2. doi: 10.1107/S2056989018013713 (PMC6218903; doi:10.1107/S2056989018013713)
Supplement: Supplementary file 3 [file e-74-01540-Isup3.hkl]

data_I                                                                          
_shelx_title ' shelxt_a.res in P2(1)/n'                                         
_shelx_refln_list_code          4                                               
_shelx_F_calc_maximum       95.67                                               
_exptl_crystal_F_000       608.00                                               
_reflns_d_resolution_high  0.8107                                               
                                                                                
loop_                                                                           
 _space_group_symop_operation_xyz                                               
 'x, y, z'                                                                      
 '-x+1/2, y+1/2, -z+1/2'                                                        
 '-x, -y, -z'                                                                   
 'x-1/2, -y-1/2, z-1/2'                                                         
                                                                                
_cell_length_a    10.4996                                                       
_cell_length_b    12.4896                                                       
_cell_length_c    11.8128                                                       
_cell_angle_alpha  90.000                                                       
_cell_angle_beta  107.936                                                       
_cell_angle_gamma  90.000                                                       
                                                                                
_shelx_F_squared_multiplier     1.000                                           
                                                                                
loop_                                                                           
 _refln_index_h                                                                 
 _refln_index_k                                                                 
 _refln_index_l                                                                 
 _refln_F_squared_calc                                                          
 _refln_F_squared_meas                                                          
 _refln_F_squared_sigma                                                         
 _refln_observed_status                                                         
   4   0   0         73.82         79.64         2.44 o                         
   6   0   0       1711.28       1745.99        25.91 o                         
   8   0   0         13.48         15.04         3.14 o                         
  10   0   0          0.79          0.47         2.74 o                         
  12   0   0          0.10          5.34         3.56 o                         
   1   1   0         53.55         54.44         0.83 o                         
   2   1   0       1109.86       1023.53         5.71 o                         
   3   1   0        159.45        157.83         2.00 o                         
   4   1   0         31.20         36.33         1.09 o                         
   5   1   0          1.07          0.84         0.44 o                         
   6   1   0         76.40         76.36         2.10 o                         
   7   1   0         31.62         32.38         1.37 o                         
   8   1   0         13.63         13.26         2.32 o                         
   9   1   0          8.00          9.54         3.37 o                         
  10   1   0        272.00        269.96         9.21 o                         
  11   1   0         63.88         73.34         8.95 o                         
  12   1   0         92.60         84.71         7.31 o                         
   0   2   0        270.77        272.55         2.80 o                         
   1   2   0       1293.95       1191.23         6.19 o                         
   3   2   0       3629.37       3415.81        18.20 o                         
   4   2   0        718.93        736.18         5.29 o                         
   5   2   0        243.65        253.86         3.40 o                         
   6   2   0         21.97         19.74         1.50 o                         
   7   2   0        354.71        354.96         5.86 o                         
   8   2   0         64.18         68.23         2.39 o                         
   9   2   0          0.50         -0.05         1.28 o                         
  10   2   0         72.15         74.93         5.40 o                         
  11   2   0         34.19         38.82         4.48 o                         
  12   2   0         16.03         16.66         3.79 o                         
   1   3   0       3748.70       3342.59        17.28 o                         
   2   3   0       9153.31       7855.42        93.19 o                         
   3   3   0       2112.88       2063.63        11.41 o                         
   4   3   0         27.05         31.99         1.22 o                         
   5   3   0        885.09        953.38        10.33 o                         
   6   3   0        132.21        157.19         2.64 o                         
   7   3   0        145.16        143.86         4.26 o                         
   8   3   0        118.20        114.96         3.64 o                         
   9   3   0         25.51         30.76         2.12 o                         
  10   3   0          2.77          4.33         1.72 o                         
  11   3   0         20.74         22.10         3.63 o                         
  12   3   0          1.08          2.16         2.45 o                         
   0   4   0       3648.76       3348.65        22.35 o                         
   1   4   0        198.42        178.81         2.97 o                         
   2   4   0        272.05        254.14         2.82 o                         
   3   4   0        163.57        194.06         2.86 o                         
   4   4   0        850.68        819.56         7.63 o                         
   5   4   0        734.07        768.76         7.27 o                         
   6   4   0        855.10        876.66         7.74 o                         
   7   4   0          5.97          6.18         0.82 o                         
   8   4   0        106.44        103.19         3.81 o                         
   9   4   0         69.54         67.22         3.67 o                         
  10   4   0          3.61          5.44         1.65 o                         
  11   4   0         14.67         18.01         3.14 o                         
   1   5   0       1443.37       1459.92        10.03 o                         
   2   5   0        890.39        877.80         6.88 o                         
   3   5   0        452.76        463.35         5.25 o                         
   4   5   0        133.06        119.48         2.89 o                         
   5   5   0         56.67         54.66         2.36 o                         
   6   5   0        197.48        205.23         4.13 o                         
   7   5   0          1.17          1.89         0.69 o                         
   8   5   0         57.69         50.72         2.07 o                         
   9   5   0          0.05          3.03         1.27 o                         
  10   5   0         24.88         15.53         3.52 o                         
  11   5   0          4.13          3.96         2.48 o                         
   0   6   0         22.63         27.49         1.47 o                         
   1   6   0         31.65         39.00         1.86 o                         
   2   6   0         25.54         35.09         2.56 o                         
   3   6   0         92.77         80.20         1.93 o                         
   4   6   0        769.24        741.03         8.06 o                         
   5   6   0        397.92        396.64         6.39 o                         
   6   6   0        171.07        185.93         4.39 o                         
   7   6   0        475.88        450.85         6.88 o                         
   8   6   0         24.43         26.26         2.00 o                         
   9   6   0         74.47         84.69         5.40 o                         
  10   6   0         41.15         41.98         4.01 o                         
  11   6   0         71.43         70.45         6.21 o                         
   1   7   0        716.83        770.08        10.08 o                         
   2   7   0         10.95          6.91         1.12 o                         
   3   7   0         92.19         96.49         4.22 o                         
   4   7   0          6.59          9.15         0.97 o                         
   5   7   0         22.66         23.10         1.88 o                         
   6   7   0         13.99         14.64         2.17 o                         
   7   7   0         29.87         37.78         2.87 o                         
   8   7   0        222.56        221.13         5.06 o                         
   9   7   0          7.65          9.50         1.65 o                         
  10   7   0         28.26         27.17         6.52 o                         
   0   8   0         29.85         24.73         1.75 o                         
   1   8   0          9.93         15.23         1.50 o                         
   2   8   0         25.81         35.69         2.38 o                         
   3   8   0          1.15          1.79         0.92 o                         
   4   8   0         11.15         12.93         2.18 o                         
   5   8   0         11.06         11.02         1.24 o                         
   6   8   0        168.33        180.48         5.51 o                         
   7   8   0        499.16        496.54         9.64 o                         
   8   8   0         14.64         19.92         2.69 o                         
   9   8   0          6.79          9.91         1.95 o                         
  10   8   0         21.77         30.99         3.73 o                         
   1   9   0        192.97        188.29         4.70 o                         
   2   9   0        232.51        197.81         5.87 o                         
   3   9   0        154.00        161.63         5.69 o                         
   4   9   0         52.95         50.09         3.57 o                         
   5   9   0       2142.65       2113.02        25.04 o                         
   6   9   0          3.35         10.87         1.35 o                         
   7   9   0        125.05        120.20         3.93 o                         
   8   9   0          0.00         -0.01         1.43 o                         
   9   9   0          0.02          2.71         1.91 o                         
  10   9   0         25.30         27.89         3.80 o                         
   0  10   0         27.10         24.86         4.69 o                         
   1  10   0        273.46        275.26         5.75 o                         
   2  10   0          7.38         12.99         1.70 o                         
   3  10   0         10.18          7.87         1.85 o                         
   4  10   0         52.97         57.19         4.11 o                         
   5  10   0       1139.82       1116.05        22.06 o                         
   6  10   0          0.72          1.45         2.04 o                         
   7  10   0          1.20          1.27         1.62 o                         
   8  10   0          0.01         -0.59         1.43 o                         
   9  10   0          4.03          3.37         2.54 o                         
   1  11   0         55.21         71.84         3.66 o                         
   2  11   0         65.55         81.34         3.66 o                         
   3  11   0        317.62        330.80         8.97 o                         
   4  11   0         63.61         63.79         4.49 o                         
   5  11   0          2.17          1.10         1.43 o                         
   6  11   0          3.38          2.20         1.79 o                         
   7  11   0        105.78        104.52         5.97 o                         
   8  11   0          5.82          6.71         2.75 o                         
   0  12   0        366.24        289.79        14.41 o                         
   1  12   0         29.39         27.98         2.53 o                         
   2  12   0        395.02        355.99         7.68 o                         
   3  12   0         94.75         97.04         5.54 o                         
   4  12   0         35.86         44.52         4.66 o                         
   5  12   0          0.03         -1.51         1.51 o                         
   6  12   0         13.01         24.84         3.78 o                         
   7  12   0          0.67         -1.96         1.96 o                         
   1  13   0        305.33        261.57        10.19 o                         
   2  13   0         13.63         16.84         2.55 o                         
   3  13   0         75.78         68.26         4.66 o                         
   4  13   0         11.75         11.68         3.31 o                         
   5  13   0         78.04         86.82         5.69 o                         
   6  13   0          0.47          2.95         3.42 o                         
   0  14   0        344.18        338.02        18.53 o                         
   1  14   0         11.73          9.20         2.77 o                         
   2  14   0         10.25          5.17         2.15 o                         
   3  14   0          0.32         -2.20         2.20 o                         
   4  14   0          1.05          3.61         2.84 o                         
   5  14   0         21.25         27.41         4.02 o                         
   1  15   0         60.67         65.28         6.87 o                         
   2  15   0          6.50          9.57         3.86 o                         
 -11   0   1        459.57        467.03        20.19 o                         
  -9   0   1          1.66          0.34         3.08 o                         
  -7   0   1         40.59         44.72         4.29 o                         
  -5   0   1       1606.07       1585.15        22.15 o                         
  -3   0   1        842.49        799.42         6.53 o                         
  -1   0   1       2104.38       1831.15        19.54 o                         
   1   0   1       3667.67       3394.31        30.36 o                         
   3   0   1       6522.51       5720.57        98.11 o                         
   5   0   1         11.02         14.54         1.05 o                         
   7   0   1          6.00          7.20         4.00 o                         
   9   0   1       1254.67       1264.01        61.51 o                         
  11   0   1        214.07        196.40        14.12 o                         
 -12   1   1         96.28         86.07         6.89 o                         
 -11   1   1         31.89         29.97         4.57 o                         
 -10   1   1         23.72         29.13         3.61 o                         
  -9   1   1          0.43         -0.59         1.38 o                         
  -8   1   1         12.16          9.04         1.86 o                         
  -7   1   1        122.60        145.92         5.41 o                         
  -6   1   1        109.83         88.22         1.97 o                         
  -5   1   1       2137.37       2066.01        15.89 o                         
  -4   1   1       1898.83       1822.87        11.52 o                         
  -3   1   1        522.95        517.97         3.49 o                         
  -2   1   1       2508.24       2377.05        10.95 o                         
  -1   1   1       1514.34       1396.32         8.85 o                         
   0   1   1        243.95        239.03         2.21 o                         
   1   1   1        244.09        267.59         2.27 o                         
   2   1   1        359.44        368.37         3.09 o                         
   3   1   1        378.53        346.16         3.08 o                         
   4   1   1         49.34         46.53         1.25 o                         
   5   1   1        109.95         90.35         2.14 o                         
   6   1   1         94.79         88.03         2.60 o                         
   7   1   1         91.34         87.82         6.85 o                         
   8   1   1         60.57         63.55         4.28 o                         
   9   1   1          5.34          8.62         2.13 o                         
  10   1   1         62.22         63.61         5.80 o                         
  11   1   1          0.95         -0.70         2.20 o                         
 -12   2   1          4.88          9.27         2.50 o                         
 -11   2   1          2.94          2.86         1.87 o                         
 -10   2   1         20.83         20.63         3.17 o                         
  -9   2   1         16.33         17.59         2.77 o                         
  -8   2   1          2.52          3.17         0.79 o                         
  -7   2   1        269.11        270.20         5.78 o                         
  -6   2   1          8.97         12.38         1.12 o                         
  -5   2   1         31.40         36.27         1.10 o                         
  -4   2   1         75.54         72.10         1.45 o                         
  -3   2   1          3.62          7.42         0.52 o                         
  -2   2   1       2188.96       2119.95        10.01 o                         
  -1   2   1        380.23        354.39         2.48 o                         
   0   2   1       5893.84       5084.81       127.74 o                         
   1   2   1       3864.88       3529.14        15.92 o                         
   2   2   1          2.61          5.33         0.45 o                         
   3   2   1        219.23        198.76         2.52 o                         
   4   2   1       1958.17       2058.82        13.38 o                         
   5   2   1        527.38        520.89         5.44 o                         
   6   2   1        103.00        108.45         2.22 o                         
   7   2   1         64.73         61.14         2.65 o                         
   8   2   1          4.20          4.23         0.94 o                         
   9   2   1          1.40         -0.21         0.87 o                         
  10   2   1         92.71         90.33         6.00 o                         
  11   2   1         13.20         15.65         3.46 o                         
 -12   3   1          4.42          2.79         2.26 o                         
 -11   3   1         27.83         29.26         4.81 o                         
 -10   3   1          5.86          5.81         2.47 o                         
  -9   3   1         95.06        101.88         3.27 o                         
  -8   3   1         47.49         51.49         2.32 o                         
  -7   3   1        165.92        186.93         4.26 o                         
  -6   3   1        752.85        719.85         6.84 o                         
  -5   3   1        146.23        152.61         2.82 o                         
  -4   3   1         34.42         36.01         1.15 o                         
  -3   3   1        880.04        864.46         6.25 o                         
  -2   3   1       3071.57       2831.44        16.42 o                         
  -1   3   1          7.62         13.15         0.49 o                         
   0   3   1        196.17        198.45         1.98 o                         
   1   3   1       1342.83       1307.28         6.91 o                         
   2   3   1        889.21        886.08         6.27 o                         
   3   3   1        270.84        243.56         3.03 o                         
   4   3   1         34.40         34.08         1.34 o                         
   5   3   1       1361.35       1431.07        15.28 o                         
   6   3   1         50.36         55.43         1.85 o                         
   7   3   1         89.15         87.06         4.06 o                         
   8   3   1          1.14          0.43         0.96 o                         
   9   3   1          2.63          3.72         2.03 o                         
  10   3   1         46.51         44.75         2.52 o                         
  11   3   1         40.95         44.07         5.05 o                         
 -12   4   1          9.94         10.89         2.90 o                         
 -11   4   1          8.13         10.12         3.33 o                         
 -10   4   1         13.46         14.82         1.89 o                         
  -9   4   1          0.84         -0.48         1.47 o                         
  -8   4   1         10.26         13.03         1.62 o                         
  -7   4   1        516.84        519.66         5.81 o                         
  -6   4   1         17.97         21.50         1.46 o                         
  -5   4   1        675.65        708.69         6.73 o                         
  -4   4   1          2.56          6.80         0.68 o                         
  -3   4   1        769.82        750.98         5.63 o                         
  -2   4   1        231.85        231.18         2.66 o                         
  -1   4   1        510.44        483.94         4.04 o                         
   0   4   1          1.00          0.42         0.29 o                         
   1   4   1        193.40        196.37         2.32 o                         
   2   4   1        190.10        184.04         2.55 o                         
   3   4   1       4731.80       4599.42        23.40 o                         
   4   4   1        134.45        126.12         2.77 o                         
   5   4   1        595.62        634.83         6.74 o                         
   6   4   1          2.01          1.93         0.70 o                         
   7   4   1         59.87         58.23         2.14 o                         
   8   4   1        116.09        115.75         4.10 o                         
   9   4   1         10.73         13.20         2.29 o                         
  10   4   1         37.96         37.22         4.41 o                         
  11   4   1         26.80         27.97         4.47 o                         
 -11   5   1          3.44          4.76         2.54 o                         
 -10   5   1          0.69         -1.64         1.64 o                         
  -9   5   1         23.95         30.32         2.82 o                         
  -8   5   1          1.90          1.81         1.07 o                         
  -7   5   1          2.95          3.39         0.90 o                         
  -6   5   1         17.88         22.32         1.59 o                         
  -5   5   1        148.59        137.67         3.21 o                         
  -4   5   1        175.56        172.37         3.21 o                         
  -3   5   1         95.59         87.81         1.94 o                         
  -2   5   1        655.19        688.52         5.03 o                         
  -1   5   1        454.80        521.79         4.18 o                         
   0   5   1        328.18        319.13         3.14 o                         
   1   5   1        757.17        751.67         5.31 o                         
   2   5   1         18.76         23.89         1.00 o                         
   3   5   1        163.17        153.40         3.19 o                         
   4   5   1          2.62          2.18         0.64 o                         
   5   5   1          7.70         11.02         1.25 o                         
   6   5   1        116.44        114.25         3.55 o                         
   7   5   1         97.18        112.82         3.38 o                         
   8   5   1        209.89        195.69         4.06 o                         
   9   5   1         53.45         62.91         4.11 o                         
  10   5   1        155.56        147.21         7.49 o                         
  11   5   1         14.22         13.98         3.41 o                         
 -11   6   1          0.44          0.79         2.29 o                         
 -10   6   1         40.40         43.85         3.75 o                         
  -9   6   1          0.34          1.72         1.43 o                         
  -8   6   1         38.01         40.61         2.41 o                         
  -7   6   1         16.92         16.28         1.62 o                         
  -6   6   1          1.23          1.26         0.95 o                         
  -5   6   1         12.75         16.64         1.46 o                         
  -4   6   1        312.27        311.72         5.00 o                         
  -3   6   1        394.33        379.45         4.91 o                         
  -2   6   1       1690.53       1841.49        16.41 o                         
  -1   6   1        136.92        150.86         2.30 o                         
   0   6   1       2628.44       2823.58        17.27 o                         
   1   6   1         89.61         97.72         3.07 o                         
   2   6   1        525.27        556.97         5.18 o                         
   3   6   1        972.70        958.10         9.61 o                         
   4   6   1        328.92        336.39         5.77 o                         
   5   6   1         35.26         36.37         2.07 o                         
   6   6   1        359.07        342.25         6.51 o                         
   7   6   1         51.97         56.33         2.79 o                         
   8   6   1        126.79        122.57         3.71 o                         
   9   6   1         47.49         50.67         4.30 o                         
  10   6   1         75.18         83.11         5.10 o                         
  11   6   1          4.25          1.75         3.40 o                         
 -11   7   1         17.72         14.65         2.58 o                         
 -10   7   1         24.83         29.34         4.08 o                         
  -9   7   1          3.44          2.27         1.54 o                         
  -8   7   1         15.97         19.70         2.01 o                         
  -7   7   1         64.17         67.41         3.39 o                         
  -6   7   1         10.44         12.13         1.75 o                         
  -5   7   1         26.22         29.84         1.87 o                         
  -4   7   1          4.02          6.00         0.83 o                         
  -3   7   1        112.07        109.03         3.69 o                         
  -2   7   1         18.25         16.92         1.82 o                         
  -1   7   1       1068.58       1193.15         8.74 o                         
   0   7   1        129.11        137.24         2.29 o                         
   1   7   1         25.07         22.36         1.77 o                         
   2   7   1         14.73         19.58         1.91 o                         
   3   7   1          0.01          0.58         0.76 o                         
   4   7   1         66.67         54.40         2.30 o                         
   5   7   1       1519.27       1472.56        16.54 o                         
   6   7   1          6.19         10.53         1.72 o                         
   7   7   1        106.44        103.26         4.25 o                         
   8   7   1        108.39        100.15         3.62 o                         
   9   7   1          9.28          7.93         1.87 o                         
  10   7   1         41.32         42.18         4.25 o                         
 -10   8   1          0.01          1.81         2.00 o                         
  -9   8   1          0.08         -0.33         2.53 o                         
  -8   8   1         79.63         76.73         3.87 o                         
  -7   8   1        701.66        704.73        11.52 o                         
  -6   8   1         37.31         35.20         2.99 o                         
  -5   8   1        199.43        204.67         4.58 o                         
  -4   8   1        319.83        320.72         6.94 o                         
  -3   8   1         19.79         25.60         2.59 o                         
  -2   8   1          0.32          0.65         0.85 o                         
  -1   8   1         43.50         43.19         2.10 o                         
   0   8   1         55.70         60.32         1.49 o                         
   1   8   1        118.03        119.11         3.74 o                         
   2   8   1        471.80        500.83         8.58 o                         
   3   8   1        156.74        173.72         5.67 o                         
   4   8   1          7.51         10.37         1.29 o                         
   5   8   1        777.14        810.40        12.88 o                         
   6   8   1        100.97        105.37         3.79 o                         
   7   8   1         90.18         88.39         4.19 o                         
   8   8   1         23.46         27.57         3.00 o                         
   9   8   1          0.66         -0.23         1.92 o                         
  10   8   1         27.32         34.29         3.79 o                         
 -10   9   1          5.34          6.19         2.42 o                         
  -9   9   1          4.21          4.70         2.30 o                         
  -8   9   1        174.19        177.50         5.94 o                         
  -7   9   1         29.94         34.59         3.30 o                         
  -6   9   1        686.00        642.64         9.19 o                         
  -5   9   1         28.01         28.09         3.04 o                         
  -4   9   1         87.52         82.15         5.24 o                         
  -3   9   1          0.82          2.31         1.19 o                         
  -2   9   1        176.99        177.39         4.83 o                         
  -1   9   1        143.05        160.02         4.06 o                         
   0   9   1        148.38        150.81         2.67 o                         
   1   9   1        148.05        142.60         5.11 o                         
   2   9   1         77.54         72.51         3.56 o                         
   3   9   1       1052.13       1037.68        15.69 o                         
   4   9   1        436.88        441.55        12.06 o                         
   5   9   1        485.09        446.28        11.21 o                         
   6   9   1         25.87         26.98         1.95 o                         
   7   9   1         19.09         16.44         2.21 o                         
   8   9   1         18.99         15.17         3.40 o                         
   9   9   1         15.14         14.89         2.54 o                         
  -9  10   1         50.79         61.36         5.45 o                         
  -8  10   1          9.20         12.85         2.50 o                         
  -7  10   1          4.18          4.58         1.38 o                         
  -6  10   1         62.52         63.92         4.62 o                         
  -5  10   1        292.53        293.42         8.51 o                         
  -4  10   1        224.60        218.17         7.05 o                         
  -3  10   1          1.35          0.29         1.11 o                         
  -2  10   1          1.26          0.10         0.98 o                         
  -1  10   1         39.01         42.71         2.24 o                         
   0  10   1          2.57          2.19         0.74 o                         
   1  10   1          1.63          2.38         1.06 o                         
   2  10   1        216.74        219.08         7.44 o                         
   3  10   1        557.70        545.64        11.49 o                         
   4  10   1        365.55        366.01         9.54 o                         
   5  10   1         38.14         46.12         3.92 o                         
   6  10   1         79.26         92.94         2.45 o                         
   7  10   1          1.47          2.09         2.12 o                         
   8  10   1        142.18        141.02         5.02 o                         
   9  10   1          3.49          1.31         2.17 o                         
  -8  11   1          0.09          1.60         2.04 o                         
  -7  11   1         16.08         15.06         2.78 o                         
  -6  11   1          8.76         11.96         2.31 o                         
  -5  11   1         58.73         55.63         4.94 o                         
  -4  11   1         14.73         25.05         3.14 o                         
  -3  11   1         13.98         12.78         2.28 o                         
  -2  11   1         20.07         19.69         2.41 o                         
  -1  11   1         45.10         37.02         2.14 o                         
   0  11   1         14.49         12.90         1.95 o                         
   1  11   1        139.69        122.53         3.92 o                         
   2  11   1          1.15          2.94         1.86 o                         
   3  11   1        119.17        106.66         5.35 o                         
   4  11   1          5.43          8.55         2.14 o                         
   5  11   1         34.09         35.38         3.84 o                         
   6  11   1          4.00          5.64         2.10 o                         
   7  11   1          4.23          4.28         2.73 o                         
   8  11   1          1.51         -0.08         2.01 o                         
  -7  12   1         54.17         68.17         5.37 o                         
  -6  12   1         86.86         78.69         5.49 o                         
  -5  12   1         15.52         11.07         3.43 o                         
  -4  12   1        109.83        110.77         5.65 o                         
  -3  12   1        107.84        102.96         6.48 o                         
  -2  12   1         65.03         68.05         3.42 o                         
  -1  12   1         67.01         57.82         1.93 o                         
   0  12   1         62.74         73.37         5.72 o                         
   1  12   1        124.96        122.53         3.65 o                         
   2  12   1         90.57         91.98         4.90 o                         
   3  12   1          2.89          1.71         1.60 o                         
   4  12   1         42.90         37.61         4.04 o                         
   5  12   1          4.58          2.40         2.25 o                         
   6  12   1          1.97          5.25         3.59 o                         
   7  12   1          2.82         -1.43         2.20 o                         
  -6  13   1          0.16          1.40         3.10 o                         
  -5  13   1         31.00         27.35         4.27 o                         
  -4  13   1          1.88         -0.58         2.48 o                         
  -3  13   1         48.29         47.50         4.48 o                         
  -2  13   1         59.67         73.97         8.70 o                         
  -1  13   1          0.09         -2.19         2.19 o                         
   0  13   1         78.06         76.22         6.35 o                         
   1  13   1          6.30          5.51         1.45 o                         
   2  13   1          0.78         -0.39         1.22 o                         
   3  13   1          3.18          4.49         1.79 o                         
   4  13   1          3.10          0.22         3.07 o                         
   5  13   1          9.64         13.37         2.64 o                         
   6  13   1          0.29         -1.44         2.52 o                         
  -5  14   1         13.49          9.11         2.80 o                         
  -4  14   1          1.95          5.65         2.23 o                         
  -3  14   1         39.96         41.36         5.98 o                         
  -2  14   1          5.33          1.17         2.04 o                         
  -1  14   1          0.18         -1.15         2.10 o                         
   0  14   1          4.27         10.38         3.61 o                         
   1  14   1         76.31         77.68         7.41 o                         
   2  14   1          5.73          3.33         2.81 o                         
   3  14   1         29.36         25.68         6.45 o                         
   4  14   1         32.22         41.53         5.64 o                         
  -2  15   1         23.36         28.67         4.58 o                         
  -1  15   1         78.05         59.84         6.42 o                         
   0  15   1          0.00         -0.99         2.28 o                         
   1  15   1         73.79         68.23         6.74 o                         
   2  15   1         10.58          9.12         3.06 o                         
 -12   0   2        236.10        251.24        14.91 o                         
 -10   0   2         49.68         55.16        11.36 o                         
  -8   0   2        416.53        461.27        14.02 o                         
  -6   0   2        136.18        148.61         2.94 o                         
  -4   0   2         13.10          9.37         0.83 o                         
   0   0   2       1306.99       1272.50        10.55 o                         
   2   0   2        248.66        211.74         3.26 o                         
   4   0   2        472.56        464.67         7.15 o                         
   6   0   2        105.01        109.12         3.07 o                         
   8   0   2        624.62        589.38        20.38 o                         
  10   0   2        463.92        442.62        26.32 o                         
 -12   1   2         24.15         25.47         4.19 o                         
 -11   1   2          0.99          5.57         1.88 o                         
 -10   1   2         33.79         40.89         4.12 o                         
  -9   1   2          7.14         10.61         2.12 o                         
  -8   1   2         21.63         24.05         3.56 o                         
  -7   1   2         89.53        111.40         3.47 o                         
  -6   1   2          2.64          4.11         0.79 o                         
  -5   1   2        260.19        264.18         2.85 o                         
  -4   1   2        510.76        510.29         4.24 o                         
  -3   1   2       4541.31       4146.52        18.04 o                         
  -1   1   2         11.23         16.19         0.40 o                         
   0   1   2       2104.91       1999.60         8.76 o                         
   1   1   2       2321.42       2120.92        10.85 o                         
   2   1   2        497.54        474.44         4.11 o                         
   3   1   2        656.17        607.74         4.98 o                         
   4   1   2        174.47        185.74         3.01 o                         
   5   1   2        368.19        346.40         4.33 o                         
   6   1   2          5.28          6.96         0.72 o                         
   7   1   2         37.54         37.99         1.70 o                         
   8   1   2        635.76        620.35         8.08 o                         
   9   1   2        226.84        226.58         9.30 o                         
  10   1   2        427.78        433.17        13.69 o                         
  11   1   2         74.64         70.07         7.15 o                         
 -12   2   2         33.34         36.05         4.67 o                         
 -11   2   2          0.03          1.27         1.86 o                         
 -10   2   2          0.04          2.16         1.84 o                         
  -9   2   2        279.39        259.13         4.24 o                         
  -8   2   2          1.96          2.17         0.68 o                         
  -7   2   2        368.86        386.63         6.18 o                         
  -6   2   2         57.11         47.77         1.35 o                         
  -5   2   2         31.33         31.98         1.15 o                         
  -4   2   2       2953.00       2927.34        15.79 o                         
  -3   2   2        322.90        342.58         3.29 o                         
  -2   2   2       1536.56       1453.37         7.55 o                         
  -1   2   2         10.75          6.87         0.42 o                         
   0   2   2        656.61        670.42         4.14 o                         
   1   2   2       3681.44       3490.94        15.34 o                         
   2   2   2        107.07        106.76         2.06 o                         
   3   2   2         17.01         17.29         0.97 o                         
   4   2   2         18.53         16.80         1.06 o                         
   5   2   2         78.55         85.21         2.29 o                         
   6   2   2          0.99          1.51         0.53 o                         
   7   2   2         13.69         15.10         0.90 o                         
   8   2   2         66.65         69.65         2.98 o                         
   9   2   2         12.38         13.86         2.00 o                         
  10   2   2         51.89         43.21         5.15 o                         
  11   2   2         49.17         46.11         5.76 o                         
 -12   3   2          6.40          9.28         3.23 o                         
 -11   3   2          5.24          9.67         2.72 o                         
 -10   3   2        120.93        119.49         4.18 o                         
  -9   3   2          0.56          1.27         0.78 o                         
  -8   3   2        133.74        133.17         3.61 o                         
  -7   3   2         65.64         71.35         2.27 o                         
  -6   3   2        552.41        587.15         6.94 o                         
  -5   3   2        168.97        205.53         3.46 o                         
  -4   3   2          7.78         14.76         0.91 o                         
  -3   3   2        867.71        862.43         5.89 o                         
  -2   3   2        178.71        150.39         1.89 o                         
  -1   3   2       1264.86       1184.53         6.24 o                         
   0   3   2       4392.23       3984.52        17.55 o                         
   1   3   2       2936.49       2871.74        13.06 o                         
   2   3   2        358.27        353.99         3.95 o                         
   3   3   2       4078.88       4096.24        21.54 o                         
   4   3   2         66.02         78.01         2.25 o                         
   5   3   2        295.99        336.30         5.21 o                         
   6   3   2          2.84          1.49         0.78 o                         
   7   3   2        203.88        185.45         3.58 o                         
   8   3   2        282.35        288.68         6.39 o                         
   9   3   2        269.95        275.69         9.85 o                         
  10   3   2          3.32          5.01         2.87 o                         
  11   3   2         18.58         14.81         3.61 o                         
 -12   4   2          6.08          7.04         2.47 o                         
 -11   4   2          0.00          0.15         1.56 o                         
 -10   4   2          0.04         -0.02         1.46 o                         
  -9   4   2         10.22         13.37         1.54 o                         
  -8   4   2          0.99          1.07         1.15 o                         
  -7   4   2         64.94         68.31         2.51 o                         
  -6   4   2          3.04          5.21         0.80 o                         
  -5   4   2        122.90        137.49         2.95 o                         
  -4   4   2         14.43         15.40         1.01 o                         
  -3   4   2          0.14          0.58         0.28 o                         
  -2   4   2       2533.98       2474.39        16.56 o                         
  -1   4   2        414.83        436.10         3.72 o                         
   0   4   2       2112.31       2005.96        10.13 o                         
   1   4   2       1026.23       1037.49         7.32 o                         
   2   4   2          5.66         11.61         0.83 o                         
   3   4   2       1324.31       1374.04        11.28 o                         
   4   4   2       1364.36       1436.09        12.43 o                         
   5   4   2        121.56        120.06         3.43 o                         
   6   4   2        424.61        417.96         7.08 o                         
   7   4   2        154.44        149.21         3.72 o                         
   8   4   2        258.61        252.24         4.96 o                         
   9   4   2         89.53         88.15         4.45 o                         
  10   4   2          6.28          9.87         1.92 o                         
  11   4   2          4.16         -1.59         2.67 o                         
 -12   5   2          0.70          0.92         2.44 o                         
 -11   5   2         20.48         30.68         5.55 o                         
 -10   5   2          8.09          8.23         1.73 o                         
  -9   5   2         16.64         15.43         2.30 o                         
  -8   5   2         12.87         13.63         2.24 o                         
  -7   5   2         96.24         94.75         3.05 o                         
  -6   5   2         13.99         12.77         1.45 o                         
  -5   5   2         32.45         31.79         1.64 o                         
  -4   5   2        134.74        128.27         2.78 o                         
  -3   5   2          0.48          1.77         0.45 o                         
  -2   5   2       1444.00       1496.11         9.02 o                         
  -1   5   2        161.07        177.19         2.42 o                         
   0   5   2        436.95        409.96         4.26 o                         
   1   5   2        357.13        368.09         4.22 o                         
   2   5   2          6.70          9.78         0.88 o                         
   3   5   2        138.76        101.51         2.79 o                         
   4   5   2        806.58        792.55         8.97 o                         
   5   5   2        220.78        190.62         4.62 o                         
   6   5   2         15.35         10.68         1.43 o                         
   7   5   2          0.52         -0.88         0.99 o                         
   8   5   2          4.21          3.03         1.30 o                         
   9   5   2        114.42        116.43         5.16 o                         
  10   5   2          0.33          0.86         1.99 o                         
 -11   6   2         24.54         24.80         2.93 o                         
 -10   6   2          8.37          7.71         3.26 o                         
  -9   6   2          0.23         -0.87         0.87 o                         
  -8   6   2         17.00         17.95         2.08 o                         
  -7   6   2         82.58         81.04         3.75 o                         
  -6   6   2         69.03         65.43         2.54 o                         
  -5   6   2         67.84         71.71         2.95 o                         
  -4   6   2          5.46          4.91         0.79 o                         
  -3   6   2        153.85        175.50         3.32 o                         
  -2   6   2        203.30        221.62         3.42 o                         
  -1   6   2       1372.04       1492.58        10.49 o                         
   0   6   2       1002.50       1094.83         8.65 o                         
   1   6   2         61.42         62.82         1.83 o                         
   2   6   2       1269.46       1269.33        10.85 o                         
   3   6   2        579.99        561.94         7.41 o                         
   4   6   2       1291.24       1272.81        14.63 o                         
   5   6   2       1277.31       1204.82        14.10 o                         
   6   6   2        463.02        459.43         8.83 o                         
   7   6   2          1.40          1.66         1.92 o                         
   8   6   2         81.19         94.47         4.29 o                         
   9   6   2        147.00        130.94         5.63 o                         
  10   6   2          3.12          8.22         2.20 o                         
 -11   7   2         29.46         43.20         3.68 o                         
 -10   7   2          1.42          4.50         2.05 o                         
  -9   7   2          0.05          2.06         1.90 o                         
  -8   7   2        100.93        104.57         4.14 o                         
  -7   7   2         61.94         64.19         3.39 o                         
  -6   7   2         12.22          9.79         1.33 o                         
  -5   7   2          0.06         -0.04         0.71 o                         
  -4   7   2          3.55          9.44         1.11 o                         
  -3   7   2        213.19        249.05         3.63 o                         
  -2   7   2        180.57        230.17         3.68 o                         
  -1   7   2         53.03         73.39         1.97 o                         
   0   7   2        143.65        152.00         2.81 o                         
   1   7   2         62.01         83.43         2.07 o                         
   2   7   2        122.91        132.39         2.73 o                         
   3   7   2         32.17         28.11         1.60 o                         
   4   7   2          5.94          3.83         1.54 o                         
   5   7   2          1.03          1.64         0.94 o                         
   6   7   2        847.00        817.85        12.62 o                         
   7   7   2          6.47         10.87         2.06 o                         
   8   7   2         48.00         42.00         3.92 o                         
   9   7   2          1.38         -0.16         1.54 o                         
  10   7   2          7.07          3.05         1.93 o                         
 -10   8   2         10.30          9.16         3.33 o                         
  -9   8   2         29.20         29.53         2.93 o                         
  -8   8   2         62.46         65.40         3.52 o                         
  -7   8   2         11.10         12.61         1.98 o                         
  -6   8   2         55.02         56.67         3.75 o                         
  -5   8   2        218.82        217.20         4.60 o                         
  -4   8   2          3.59          4.82         0.78 o                         
  -3   8   2        122.70        125.73         3.13 o                         
  -2   8   2         74.86         77.81         1.89 o                         
  -1   8   2         48.46         47.01         1.67 o                         
   0   8   2        288.21        332.65         4.35 o                         
   1   8   2         82.20         79.73         3.26 o                         
   2   8   2          4.57          3.30         1.16 o                         
   3   8   2        329.43        302.37         4.55 o                         
   4   8   2        158.03        157.42         4.40 o                         
   5   8   2        504.19        476.32         8.57 o                         
   6   8   2        138.02        135.08         4.99 o                         
   7   8   2         32.51         27.32         2.78 o                         
   8   8   2         19.99         17.57         3.70 o                         
   9   8   2          0.02          1.91         1.58 o                         
 -10   9   2          2.08          7.18         1.92 o                         
  -9   9   2         18.74         19.53         2.77 o                         
  -8   9   2        127.00        130.92         5.06 o                         
  -7   9   2         10.84         12.15         1.62 o                         
  -6   9   2        269.78        270.30         5.87 o                         
  -5   9   2          3.79          2.74         1.27 o                         
  -4   9   2         72.90         57.63         4.17 o                         
  -3   9   2        194.44        194.23         6.08 o                         
  -2   9   2        336.32        355.57         6.71 o                         
  -1   9   2         87.81         85.18         2.18 o                         
   0   9   2        200.96        179.94         2.77 o                         
   1   9   2         16.36         17.79         2.05 o                         
   2   9   2         11.80          9.58         1.94 o                         
   3   9   2       3316.22       3221.37        32.37 o                         
   4   9   2        269.03        266.49         5.12 o                         
   5   9   2        727.86        675.65         9.12 o                         
   6   9   2         26.06         30.03         3.34 o                         
   7   9   2         51.95         52.61         3.48 o                         
   8   9   2          0.01          0.77         2.15 o                         
   9   9   2          0.26          1.05         1.89 o                         
  -9  10   2          3.09          5.52         2.91 o                         
  -8  10   2         38.45         41.89         3.66 o                         
  -7  10   2        691.60        643.65        10.58 o                         
  -6  10   2          7.84          7.04         1.68 o                         
  -5  10   2         77.33         74.96         4.46 o                         
  -4  10   2         11.64         17.52         2.46 o                         
  -3  10   2         18.45         20.20         2.59 o                         
  -2  10   2         44.23         38.89         2.53 o                         
  -1  10   2        141.64        131.29         3.01 o                         
   0  10   2          0.03         -0.84         0.84 o                         
   1  10   2          7.39         11.62         1.63 o                         
   2  10   2          2.82          2.79         1.32 o                         
   3  10   2        217.97        212.67         7.13 o                         
   4  10   2          1.33          2.08         1.32 o                         
   5  10   2          8.85          7.52         2.29 o                         
   6  10   2          7.74         10.55         1.43 o                         
   7  10   2         71.11         68.37         3.51 o                         
   8  10   2         93.18         88.71         6.68 o                         
  -9  11   2         28.34         32.71         4.66 o                         
  -8  11   2         66.61         68.41         6.01 o                         
  -7  11   2         28.77         23.61         3.31 o                         
  -6  11   2          3.41          2.19         1.79 o                         
  -5  11   2         16.76         12.24         2.38 o                         
  -4  11   2        141.19        127.30         5.68 o                         
  -3  11   2         10.01         13.42         2.47 o                         
  -2  11   2         65.95         52.39         4.17 o                         
  -1  11   2          9.64          7.72         1.33 o                         
   0  11   2        145.86        149.25         4.48 o                         
   1  11   2        207.42        191.57         5.05 o                         
   2  11   2         89.60         86.23         4.73 o                         
   3  11   2         14.69         13.42         2.37 o                         
   4  11   2         40.45         39.18         4.11 o                         
   5  11   2         23.03         17.81         2.92 o                         
   6  11   2         12.29         12.70         2.81 o                         
   7  11   2          1.77          0.54         2.67 o                         
  -8  12   2          7.10         14.40         3.80 o                         
  -7  12   2          1.43          0.39         2.71 o                         
  -6  12   2          0.98          3.79         2.14 o                         
  -5  12   2          7.46          7.92         3.26 o                         
  -4  12   2        119.85        127.28         5.85 o                         
  -3  12   2          4.73          9.44         2.55 o                         
  -2  12   2        214.68        195.50         5.35 o                         
  -1  12   2          0.43          1.29         1.13 o                         
   0  12   2        140.34        120.38         3.47 o                         
   1  12   2         96.91         97.68         5.04 o                         
   2  12   2         23.68         23.87         3.08 o                         
   3  12   2         13.20         15.47         3.06 o                         
   4  12   2         17.75         22.53         3.05 o                         
   5  12   2         12.90         10.23         2.72 o                         
   6  12   2          1.34          4.46         2.77 o                         
  -6  13   2          0.31         -1.87         1.87 o                         
  -5  13   2         11.75         13.66         2.88 o                         
  -4  13   2          9.16         12.16         3.91 o                         
  -3  13   2         41.20         41.04         4.30 o                         
  -2  13   2         46.82         43.86         3.58 o                         
  -1  13   2        125.98        121.82         7.00 o                         
   0  13   2          3.95          2.22         2.15 o                         
   1  13   2         67.49         61.91         4.24 o                         
   2  13   2         18.60         16.87         2.44 o                         
   3  13   2         15.64         25.00         4.22 o                         
   4  13   2          0.01          2.89         2.15 o                         
   5  13   2          0.30          0.59         2.99 o                         
  -5  14   2          0.55          5.12         2.97 o                         
  -4  14   2          0.18          7.22         3.25 o                         
  -3  14   2          3.83          8.36         2.28 o                         
  -2  14   2         63.06         76.16         6.86 o                         
  -1  14   2         30.39         20.04         3.75 o                         
   0  14   2          0.13         -2.13         2.53 o                         
   1  14   2          0.52         -1.25         1.53 o                         
   2  14   2          7.76         12.01         2.24 o                         
   3  14   2          0.18          2.87         1.94 o                         
   4  14   2         17.24         23.08         3.49 o                         
  -2  15   2          0.08          1.88         3.59 o                         
  -1  15   2         89.66         91.79         8.23 o                         
   0  15   2         11.10          8.44         3.20 o                         
   1  15   2          1.67          2.07         2.82 o                         
 -11   0   3          0.52         -2.25         2.25 o                         
  -9   0   3          4.51          7.21         2.16 o                         
  -7   0   3         24.28         20.48         1.45 o                         
  -5   0   3        370.04        385.33         6.61 o                         
  -1   0   3       3116.76       2926.48        18.71 o                         
   1   0   3       3224.10       3068.07        18.70 o                         
   3   0   3       1981.11       1958.84        16.91 o                         
   5   0   3        512.07        517.57        13.99 o                         
   7   0   3        201.44        184.52         4.66 o                         
   9   0   3         79.96         95.90        13.60 o                         
  11   0   3        220.64        202.60        14.03 o                         
 -12   1   3         16.43         15.23         7.53 o                         
 -11   1   3          0.33          1.03         1.60 o                         
 -10   1   3         15.96         14.83         2.64 o                         
  -9   1   3          5.62          4.64         1.71 o                         
  -8   1   3         70.43         67.50         2.83 o                         
  -7   1   3        429.96        434.57         4.44 o                         
  -6   1   3       1001.55       1036.63         8.59 o                         
  -5   1   3         30.80         34.68         1.25 o                         
  -4   1   3        623.44        666.70         5.14 o                         
  -3   1   3       3219.20       2981.77        15.70 o                         
  -2   1   3       1063.48       1031.90         5.98 o                         
  -1   1   3       2006.55       1865.06        10.63 o                         
   0   1   3        200.01        220.12         2.12 o                         
   1   1   3        385.41        403.83         3.60 o                         
   2   1   3         23.11         29.36         1.06 o                         
   3   1   3         74.94         57.97         1.68 o                         
   4   1   3         65.55         65.29         2.13 o                         
   5   1   3        137.43        139.35         3.33 o                         
   6   1   3        540.31        550.76         7.10 o                         
   7   1   3        405.07        389.06         5.51 o                         
   8   1   3          8.50          9.20         1.29 o                         
   9   1   3         88.34         92.93         5.07 o                         
  10   1   3         22.40         18.44         4.83 o                         
  11   1   3         10.03         12.66         3.40 o                         
 -12   2   3         31.88         29.62         5.17 o                         
 -11   2   3         14.92         17.80         3.02 o                         
 -10   2   3         10.46          6.19         2.36 o                         
  -9   2   3         25.54         24.02         1.81 o                         
  -8   2   3         18.59         21.61         1.91 o                         
  -7   2   3          3.15          5.66         0.72 o                         
  -6   2   3        345.90        352.80         4.46 o                         
  -5   2   3         12.05         11.73         0.94 o                         
  -4   2   3         63.31         71.03         1.55 o                         
  -3   2   3        154.20        151.39         2.12 o                         
  -2   2   3         16.46         19.42         0.68 o                         
  -1   2   3        341.53        332.47         2.85 o                         
   0   2   3        369.11        333.11         3.11 o                         
   1   2   3         80.72         97.02         1.86 o                         
   2   2   3       1069.42       1077.47         9.11 o                         
   3   2   3        300.63        316.07         4.11 o                         
   4   2   3         37.63         60.08         1.95 o                         
   5   2   3        121.24        118.84         2.82 o                         
   6   2   3          4.91          4.00         0.88 o                         
   7   2   3          2.08          1.54         0.78 o                         
   8   2   3        225.95        212.13         3.76 o                         
   9   2   3        134.13        144.47         4.43 o                         
  10   2   3         46.99         46.51         3.79 o                         
  11   2   3          5.57         -2.55         2.75 o                         
 -12   3   3          3.31          3.59         2.41 o                         
 -11   3   3          3.06          3.15         2.27 o                         
 -10   3   3          4.60          7.03         1.41 o                         
  -9   3   3          0.42          0.71         1.36 o                         
  -8   3   3        371.98        380.21         5.38 o                         
  -7   3   3         25.00         27.27         1.52 o                         
  -6   3   3         19.17         19.12         1.44 o                         
  -5   3   3        130.45        129.66         2.39 o                         
  -4   3   3       1309.15       1341.33         8.86 o                         
  -3   3   3        274.04        298.51         3.16 o                         
  -2   3   3         74.56         73.81         1.42 o                         
  -1   3   3        850.24        808.97         5.30 o                         
   0   3   3        121.89        123.69         1.86 o                         
   1   3   3        583.34        577.01         4.85 o                         
   2   3   3       1028.36       1134.66         7.80 o                         
   3   3   3       4867.53       5235.84        28.27 o                         
   4   3   3        357.29        403.60         5.71 o                         
   5   3   3          3.55          1.37         0.66 o                         
   6   3   3          3.47          6.98         1.13 o                         
   7   3   3         24.59         25.81         1.92 o                         
   8   3   3        152.04        145.02         4.29 o                         
   9   3   3         49.83         54.31         3.64 o                         
  10   3   3          6.79          2.42         2.83 o                         
 -12   4   3          0.05          5.49         2.25 o                         
 -11   4   3          1.39          1.74         2.99 o                         
 -10   4   3         12.42          9.15         1.78 o                         
  -9   4   3        325.09        300.40         9.20 o                         
  -8   4   3         24.72         24.93         2.27 o                         
  -7   4   3         99.29         99.84         4.33 o                         
  -6   4   3         49.94         49.45         2.47 o                         
  -5   4   3        891.04        919.42         9.81 o                         
  -4   4   3         82.83        107.76         2.35 o                         
  -3   4   3         13.27         14.65         0.88 o                         
  -2   4   3         96.90        100.24         1.71 o                         
  -1   4   3          0.87          1.83         0.34 o                         
   0   4   3        203.33        243.40         2.79 o                         
   1   4   3          5.02          7.18         0.67 o                         
   2   4   3        196.16        195.43         3.30 o                         
   3   4   3         30.19         24.80         1.61 o                         
   4   4   3        202.33        224.82         4.87 o                         
   5   4   3         52.09         56.88         2.53 o                         
   6   4   3        110.53        112.94         3.46 o                         
   7   4   3         15.54         16.84         2.35 o                         
   8   4   3          1.89          2.42         1.01 o                         
   9   4   3          5.98          7.17         2.02 o                         
  10   4   3         12.29         10.59         2.91 o                         
 -12   5   3          0.50         -1.17         2.17 o                         
 -11   5   3          0.46         -1.39         2.44 o                         
 -10   5   3          0.01         -1.37         1.37 o                         
  -9   5   3         12.93         15.18         1.92 o                         
  -8   5   3         25.26         22.53         1.89 o                         
  -7   5   3         33.89         34.72         2.29 o                         
  -6   5   3          9.36         11.17         1.27 o                         
  -5   5   3          2.31          1.99         0.61 o                         
  -4   5   3       1510.65       1591.47        15.22 o                         
  -3   5   3        675.59        689.59         6.60 o                         
  -2   5   3        248.41        255.71         3.81 o                         
  -1   5   3        845.45        848.29         7.66 o                         
   0   5   3        630.89        673.35         5.83 o                         
   1   5   3       1930.81       2089.34        13.91 o                         
   2   5   3        145.10        166.63         3.57 o                         
   3   5   3        100.17        105.82         3.10 o                         
   4   5   3          0.02          0.56         0.78 o                         
   5   5   3         25.88         17.36         1.99 o                         
   6   5   3        167.60        162.95         4.60 o                         
   7   5   3        135.34        122.47         3.87 o                         
   8   5   3        144.25        137.91         5.51 o                         
   9   5   3         27.15         22.37         2.24 o                         
  10   5   3          5.78          2.15         2.00 o                         
 -11   6   3          2.27          2.32         1.78 o                         
 -10   6   3         32.00         33.94         3.64 o                         
  -9   6   3         13.60         12.45         1.64 o                         
  -8   6   3         88.15         77.46         3.21 o                         
  -7   6   3         15.50         22.47         2.16 o                         
  -6   6   3         97.58         97.58         3.68 o                         
  -5   6   3        112.30        112.05         3.26 o                         
  -4   6   3        397.30        423.73         6.31 o                         
  -3   6   3         76.77         92.56         2.31 o                         
  -2   6   3       1310.27       1446.45        10.14 o                         
  -1   6   3        385.26        416.86         5.01 o                         
   0   6   3         17.73         16.33         1.09 o                         
   1   6   3       2009.66       2021.64        15.26 o                         
   2   6   3         59.55         55.37         2.55 o                         
   3   6   3          5.82         11.92         1.29 o                         
   4   6   3        252.33        259.57         5.35 o                         
   5   6   3          0.61          0.01         1.25 o                         
   6   6   3          0.10         -0.73         2.24 o                         
   7   6   3         53.10         54.42         3.77 o                         
   8   6   3        267.97        226.50         5.56 o                         
   9   6   3         17.49         19.48         2.45 o                         
  10   6   3          2.38         -1.66         1.66 o                         
 -11   7   3          0.04          1.28         2.09 o                         
 -10   7   3          8.38          9.57         1.75 o                         
  -9   7   3         29.83         32.62         2.57 o                         
  -8   7   3         16.63         18.94         2.39 o                         
  -7   7   3        152.47        142.68         4.80 o                         
  -6   7   3         24.82         29.98         2.06 o                         
  -5   7   3         10.47         12.64         1.64 o                         
  -4   7   3        120.17        126.51         3.44 o                         
  -3   7   3         84.52         84.44         2.44 o                         
  -2   7   3        555.38        600.65         6.75 o                         
  -1   7   3       1348.44       1357.93        11.49 o                         
   0   7   3          2.97          2.24         0.62 o                         
   1   7   3          0.56          2.75         0.67 o                         
   2   7   3          4.90          1.94         0.67 o                         
   3   7   3        818.61        845.30        10.29 o                         
   4   7   3         19.03         13.55         2.11 o                         
   5   7   3        138.36        139.59         4.50 o                         
   6   7   3        144.31        134.13         5.25 o                         
   7   7   3        163.81        140.91         5.32 o                         
   8   7   3          5.96          4.99         2.00 o                         
   9   7   3         17.98         16.61         3.18 o                         
 -11   8   3          0.17          5.14         2.33 o                         
 -10   8   3         43.74         49.49         3.83 o                         
  -9   8   3        232.94        224.80         7.79 o                         
  -8   8   3          0.22          1.05         1.40 o                         
  -7   8   3        144.03        157.05         5.20 o                         
  -6   8   3         50.90         58.95         2.87 o                         
  -5   8   3          3.18          2.86         0.96 o                         
  -4   8   3          0.93          0.89         0.64 o                         
  -3   8   3         17.37         19.61         1.56 o                         
  -2   8   3        128.18        134.00         3.02 o                         
  -1   8   3        350.88        368.63         5.39 o                         
   0   8   3         41.00         46.92         1.66 o                         
   1   8   3         42.43         49.13         1.93 o                         
   2   8   3        238.86        237.74         4.45 o                         
   3   8   3          5.13          7.74         1.68 o                         
   4   8   3        106.81        105.41         3.97 o                         
   5   8   3          5.78          4.56         1.19 o                         
   6   8   3         79.48         69.19         3.51 o                         
   7   8   3          8.06          6.86         1.67 o                         
   8   8   3          0.05          0.52         1.70 o                         
   9   8   3          8.00          7.98         2.09 o                         
 -10   9   3         96.19         83.65         4.82 o                         
  -9   9   3          9.35          6.11         2.03 o                         
  -8   9   3        522.26        515.77        10.29 o                         
  -7   9   3         53.05         58.62         3.04 o                         
  -6   9   3         24.89         34.19         2.74 o                         
  -5   9   3          0.03         -0.46         0.95 o                         
  -4   9   3         37.10         38.70         2.07 o                         
  -3   9   3        122.31        126.63         3.31 o                         
  -2   9   3        120.81        119.56         2.85 o                         
  -1   9   3        342.16        310.38         5.00 o                         
   0   9   3        159.79        163.87         3.09 o                         
   1   9   3       1578.17       1563.17        13.03 o                         
   2   9   3        299.71        285.97         4.51 o                         
   3   9   3        931.16        894.83        12.45 o                         
   4   9   3         17.18         17.45         1.76 o                         
   5   9   3         11.12          9.49         2.04 o                         
   6   9   3         39.89         49.58         3.25 o                         
   7   9   3         31.75         22.36         2.67 o                         
   8   9   3          0.74         -0.40         1.49 o                         
  -9  10   3          0.12          1.69         1.80 o                         
  -8  10   3          8.41         11.86         2.33 o                         
  -7  10   3         14.60         15.89         2.23 o                         
  -6  10   3         12.94         12.23         1.80 o                         
  -5  10   3          8.49          9.50         2.01 o                         
  -4  10   3         22.58         29.62         3.20 o                         
  -3  10   3         69.30         74.39         4.09 o                         
  -2  10   3         83.75         76.38         2.92 o                         
  -1  10   3         72.23         72.75         2.50 o                         
   0  10   3         15.06         18.34         1.24 o                         
   1  10   3          0.81          0.17         1.01 o                         
   2  10   3       1167.14       1136.69        17.46 o                         
   3  10   3          0.26          1.70         1.27 o                         
   4  10   3        183.83        174.63         6.89 o                         
   5  10   3         14.35         14.96         1.79 o                         
   6  10   3         39.74         41.33         5.25 o                         
   7  10   3          0.15         -1.86         1.86 o                         
   8  10   3         21.88         14.20         2.53 o                         
  -9  11   3          0.37          2.31         2.35 o                         
  -8  11   3          7.05          4.26         3.50 o                         
  -7  11   3          0.05          2.77         1.72 o                         
  -6  11   3          2.33          1.90         1.96 o                         
  -5  11   3          0.43          1.42         1.57 o                         
  -4  11   3          8.62         11.94         2.14 o                         
  -3  11   3          5.94          7.86         1.81 o                         
  -2  11   3          0.04          1.19         1.75 o                         
  -1  11   3         43.41         35.73         1.83 o                         
   0  11   3          0.40          1.18         1.54 o                         
   1  11   3         36.97         33.40         3.09 o                         
   2  11   3         21.66         26.84         2.86 o                         
   3  11   3          1.33          2.50         1.42 o                         
   4  11   3        124.94        134.50         6.19 o                         
   5  11   3         36.87         38.54         6.09 o                         
   6  11   3          1.50          3.29         2.53 o                         
   7  11   3         23.67         28.24         4.84 o                         
  -8  12   3         22.37         22.82         4.03 o                         
  -7  12   3          6.42          9.69         4.31 o                         
  -6  12   3         26.99         25.64         3.44 o                         
  -5  12   3         22.27         22.88         3.02 o                         
  -4  12   3          0.00         -1.48         1.48 o                         
  -3  12   3        207.34        179.17         7.70 o                         
  -2  12   3          6.25          7.72         1.59 o                         
  -1  12   3          0.74          0.03         1.01 o                         
   0  12   3          1.32          1.43         1.54 o                         
   1  12   3         14.70         16.74         2.42 o                         
   2  12   3         25.45         24.89         2.81 o                         
   3  12   3         20.73         23.75         3.36 o                         
   4  12   3         14.27         17.41         2.99 o                         
   5  12   3          8.36          5.29         6.35 o                         
   6  12   3          1.71          5.92         1.97 o                         
  -6  13   3          0.01          5.08         2.56 o                         
  -5  13   3          6.73          7.53         6.00 o                         
  -4  13   3          9.86         12.47         3.26 o                         
  -3  13   3          4.80          5.25         2.33 o                         
  -2  13   3         68.89         59.33         6.00 o                         
  -1  13   3         19.07         14.66         3.28 o                         
   0  13   3         41.41         34.63         3.04 o                         
   1  13   3         14.57         18.49         2.63 o                         
   2  13   3          0.16         -1.24         1.24 o                         
   3  13   3          4.04          6.39         1.96 o                         
   4  13   3          1.97          1.43         2.92 o                         
   5  13   3          1.18          4.67         4.09 o                         
  -5  14   3          4.09          4.63         2.67 o                         
  -4  14   3         17.64         17.73         3.55 o                         
  -3  14   3          0.45          4.90         2.27 o                         
  -2  14   3          1.54          1.77         3.15 o                         
  -1  14   3         10.57         10.53         2.97 o                         
   0  14   3          8.87          3.43         2.36 o                         
   1  14   3         84.06         83.82         5.31 o                         
   2  14   3         70.19         75.94         4.72 o                         
   3  14   3          5.99         14.06         5.97 o                         
  -2  15   3          5.09          2.74         2.85 o                         
  -1  15   3          5.83          6.59         3.56 o                         
   0  15   3         10.70          9.16         3.33 o                         
 -12   0   4         15.36          9.99         4.75 o                         
 -10   0   4         11.83         12.68         3.64 o                         
  -8   0   4          4.33          9.20         1.25 o                         
  -6   0   4         34.14         37.37         2.19 o                         
  -4   0   4       1305.99       1322.18        11.88 o                         
  -2   0   4       2641.95       2484.55        17.64 o                         
   0   0   4       2149.76       2139.25        13.59 o                         
   2   0   4        289.08        288.66         5.25 o                         
   4   0   4          4.52          4.69         1.20 o                         
   6   0   4       2567.65       2424.72        27.11 o                         
   8   0   4       1474.59       1445.64        18.96 o                         
  10   0   4         12.32          5.68         3.97 o                         
 -12   1   4          2.60         -3.06         5.17 o                         
 -11   1   4          7.87          8.94         2.23 o                         
 -10   1   4         12.52         14.22         2.33 o                         
  -9   1   4          5.69          7.68         1.44 o                         
  -8   1   4         25.98         26.10         1.39 o                         
  -7   1   4          1.02          2.90         1.10 o                         
  -6   1   4        110.25        103.99         2.67 o                         
  -5   1   4        385.68        398.08         5.37 o                         
  -4   1   4       4679.08       4379.06        22.80 o                         
  -3   1   4       1470.41       1471.25         8.79 o                         
  -2   1   4       3595.41       3332.42        18.64 o                         
  -1   1   4        543.12        504.91         3.72 o                         
   0   1   4         93.96         85.45         1.50 o                         
   1   1   4        112.26         98.94         1.80 o                         
   2   1   4         44.35         47.65         1.41 o                         
   3   1   4       1081.94       1102.02         9.99 o                         
   4   1   4        125.42        158.89         3.57 o                         
   5   1   4         38.27         42.15         2.01 o                         
   6   1   4        534.53        535.84         7.13 o                         
   7   1   4        940.71        913.46         9.68 o                         
   8   1   4        216.42        201.80         4.47 o                         
   9   1   4        152.15        156.10         5.09 o                         
  10   1   4         59.08         62.43         5.91 o                         
 -12   2   4          7.52          6.54         3.27 o                         
 -11   2   4         18.69         17.87         3.09 o                         
 -10   2   4          5.64          8.58         1.58 o                         
  -9   2   4         90.35         93.69         3.29 o                         
  -8   2   4         26.22         29.89         1.58 o                         
  -7   2   4         49.44         44.35         1.75 o                         
  -6   2   4        222.77        210.37         3.98 o                         
  -5   2   4        775.99        819.98         7.16 o                         
  -4   2   4        461.85        476.66         4.73 o                         
  -3   2   4          4.30          6.23         0.51 o                         
  -2   2   4        172.41        191.36         2.11 o                         
  -1   2   4        464.79        466.51         3.85 o                         
   0   2   4        224.76        237.26         2.83 o                         
   1   2   4       2031.30       2167.32        11.40 o                         
   2   2   4         52.32         61.03         1.68 o                         
   3   2   4         21.70         22.22         1.56 o                         
   4   2   4          0.17          0.24         0.46 o                         
   5   2   4          2.39          4.33         0.82 o                         
   6   2   4         17.73         23.48         1.80 o                         
   7   2   4          1.05          0.33         0.95 o                         
   8   2   4          6.85          8.48         1.23 o                         
   9   2   4         53.10         65.76         4.32 o                         
  10   2   4          7.83          7.89         3.22 o                         
 -12   3   4         54.39         53.34         5.04 o                         
 -11   3   4         74.13         88.02         6.25 o                         
 -10   3   4         66.03         67.12         3.30 o                         
  -9   3   4         71.10         67.25         2.06 o                         
  -8   3   4         45.08         43.93         2.08 o                         
  -7   3   4         19.46         22.56         1.48 o                         
  -6   3   4         61.21         78.74         2.65 o                         
  -5   3   4         74.04         82.70         2.08 o                         
  -4   3   4        489.45        471.62         4.45 o                         
  -3   3   4          4.94          7.20         0.59 o                         
  -2   3   4        144.53        131.91         1.99 o                         
  -1   3   4         37.43         32.43         1.00 o                         
   0   3   4        103.03         91.28         1.88 o                         
   1   3   4       2830.77       3016.67        15.58 o                         
   2   3   4         30.21         27.16         1.49 o                         
   3   3   4        629.77        687.88         7.96 o                         
   4   3   4         28.96         26.93         1.78 o                         
   5   3   4         64.36         60.58         2.48 o                         
   6   3   4        373.82        391.12         6.40 o                         
   7   3   4        387.43        387.19         6.87 o                         
   8   3   4          0.12         -1.09         1.09 o                         
   9   3   4         19.62         22.60         2.52 o                         
  10   3   4          0.33          5.30         2.64 o                         
 -12   4   4          5.01         -1.60         2.54 o                         
 -11   4   4         14.70         15.28         3.27 o                         
 -10   4   4          1.71          1.86         1.40 o                         
  -9   4   4         11.30         11.61         2.00 o                         
  -8   4   4          2.16          2.69         0.89 o                         
  -7   4   4          8.69          9.14         1.20 o                         
  -6   4   4         22.57         20.07         1.60 o                         
  -5   4   4        265.23        287.24         4.30 o                         
  -4   4   4       1437.53       1450.86        11.45 o                         
  -3   4   4         47.41         45.60         1.35 o                         
  -2   4   4        241.77        232.97         2.98 o                         
  -1   4   4        643.84        672.94         5.63 o                         
   0   4   4         78.80         86.22         2.02 o                         
   1   4   4        175.72        227.12         3.88 o                         
   2   4   4        163.04        183.70         3.84 o                         
   3   4   4          3.12          3.04         0.91 o                         
   4   4   4        241.00        266.30         5.96 o                         
   5   4   4          0.04         -0.73         0.73 o                         
   6   4   4          3.34          2.74         1.20 o                         
   7   4   4          8.52         10.57         1.53 o                         
   8   4   4         54.84         54.77         3.03 o                         
   9   4   4          4.66          0.18         1.54 o                         
  10   4   4          0.01         -0.50         1.81 o                         
 -12   5   4          8.16          4.92         4.95 o                         
 -11   5   4          1.45         -0.58         1.79 o                         
 -10   5   4         18.51         19.30         2.73 o                         
  -9   5   4         61.44         60.11         2.73 o                         
  -8   5   4          1.39          2.69         1.25 o                         
  -7   5   4         52.57         55.08         2.86 o                         
  -6   5   4          0.68          0.26         0.76 o                         
  -5   5   4          8.26         10.19         1.34 o                         
  -4   5   4        642.05        693.23         7.23 o                         
  -3   5   4          1.83          0.81         0.48 o                         
  -2   5   4          0.16         -0.08         0.38 o                         
  -1   5   4         66.30         81.92         2.06 o                         
   0   5   4        999.11       1019.67         8.45 o                         
   1   5   4        304.27        321.99         4.82 o                         
   2   5   4        183.25        193.23         4.32 o                         
   3   5   4          2.74          5.32         0.86 o                         
   4   5   4        167.93        159.57         4.59 o                         
   5   5   4         11.26         11.78         1.91 o                         
   6   5   4         71.94         75.65         3.66 o                         
   7   5   4        300.87        280.13         7.00 o                         
   8   5   4         30.55         28.39         2.83 o                         
   9   5   4          5.49          7.49         2.63 o                         
  10   5   4          0.48          3.31         1.97 o                         
 -11   6   4          1.48          5.05         1.78 o                         
 -10   6   4         69.90         68.54         3.58 o                         
  -9   6   4         37.56         32.03         2.73 o                         
  -8   6   4          6.43          3.26         1.26 o                         
  -7   6   4        185.76        181.27         5.29 o                         
  -6   6   4        282.68        284.95         6.45 o                         
  -5   6   4        213.55        224.58         4.88 o                         
  -4   6   4         37.69         46.08         2.16 o                         
  -3   6   4        543.48        579.74         6.42 o                         
  -2   6   4        325.88        344.83         4.37 o                         
  -1   6   4        119.78        132.07         2.80 o                         
   0   6   4         25.18         36.59         1.66 o                         
   1   6   4         45.36         34.59         2.29 o                         
   2   6   4        266.82        288.63         5.71 o                         
   3   6   4        387.23        405.86         6.70 o                         
   4   6   4        172.29        173.02         4.86 o                         
   5   6   4         47.74         44.55         3.08 o                         
   6   6   4         22.59         24.31         2.74 o                         
   7   6   4         19.28         21.35         2.78 o                         
   8   6   4          3.01         -0.19         1.42 o                         
   9   6   4          4.06          3.73         1.93 o                         
 -11   7   4          1.45          0.38         2.50 o                         
 -10   7   4         71.66         69.36         3.80 o                         
  -9   7   4         26.20         26.44         2.83 o                         
  -8   7   4          0.25          0.79         1.30 o                         
  -7   7   4          1.72          4.56         1.27 o                         
  -6   7   4         35.19         35.11         2.85 o                         
  -5   7   4         33.36         37.45         2.26 o                         
  -4   7   4        369.62        395.76         6.04 o                         
  -3   7   4         48.12         53.70         2.41 o                         
  -2   7   4         25.87         26.94         1.71 o                         
  -1   7   4         20.34         29.70         1.85 o                         
   0   7   4        289.01        281.27         4.66 o                         
   1   7   4          6.26          8.04         1.03 o                         
   2   7   4         72.82         73.93         3.27 o                         
   3   7   4         17.80         19.98         1.77 o                         
   4   7   4         82.01         70.84         3.31 o                         
   5   7   4         49.10         46.12         3.26 o                         
   6   7   4          3.50          4.85         1.46 o                         
   7   7   4         53.41         45.06         3.31 o                         
   8   7   4          4.19          3.60         2.97 o                         
   9   7   4         11.08         13.92         3.01 o                         
 -11   8   4          0.01         -0.32         2.04 o                         
 -10   8   4          7.16         11.66         3.28 o                         
  -9   8   4         11.19         10.92         2.07 o                         
  -8   8   4         31.05         24.71         2.73 o                         
  -7   8   4        208.18        189.79         5.79 o                         
  -6   8   4         24.50         21.17         2.24 o                         
  -5   8   4         17.03         18.89         1.81 o                         
  -4   8   4          8.67         10.03         1.37 o                         
  -3   8   4         13.66         13.38         1.56 o                         
  -2   8   4        222.40        237.65         4.65 o                         
  -1   8   4          9.18         11.41         1.30 o                         
   0   8   4         67.93         68.26         2.37 o                         
   1   8   4        157.80        154.45         3.81 o                         
   2   8   4        864.76        846.09        10.35 o                         
   3   8   4         39.46         49.59         2.71 o                         
   4   8   4         70.50         71.92         3.25 o                         
   5   8   4          0.40         -0.07         1.13 o                         
   6   8   4          3.68          2.24         1.66 o                         
   7   8   4         19.34         18.76         2.54 o                         
   8   8   4          0.47         -0.28         2.14 o                         
 -10   9   4         22.23         17.46         3.20 o                         
  -9   9   4        113.13        101.07         4.95 o                         
  -8   9   4        123.56        122.93         5.01 o                         
  -7   9   4        130.87        120.91         4.81 o                         
  -6   9   4          1.85          1.84         1.17 o                         
  -5   9   4         39.57         40.08         2.72 o                         
  -4   9   4        124.67        137.25         3.92 o                         
  -3   9   4         18.20         22.55         1.74 o                         
  -2   9   4          3.63          3.36         1.02 o                         
  -1   9   4          0.02         -1.04         1.04 o                         
   0   9   4          3.54          5.61         0.91 o                         
   1   9   4       1113.10       1075.47        11.33 o                         
   2   9   4        640.19        603.80         8.02 o                         
   3   9   4        300.34        286.26         5.74 o                         
   4   9   4         40.12         48.50         2.80 o                         
   5   9   4          7.58         11.27         1.90 o                         
   6   9   4         11.73         16.37         2.12 o                         
   7   9   4          0.15          0.21         1.80 o                         
   8   9   4         52.18         61.43         4.79 o                         
  -9  10   4        190.15        202.61         6.81 o                         
  -8  10   4         44.04         37.72         3.74 o                         
  -7  10   4          0.65         -0.85         1.58 o                         
  -6  10   4          4.18          6.85         1.46 o                         
  -5  10   4         12.48         10.77         1.56 o                         
  -4  10   4         35.89         32.07         2.29 o                         
  -3  10   4         18.02         19.28         1.76 o                         
  -2  10   4          3.41          3.36         0.86 o                         
  -1  10   4          7.40          8.42         1.40 o                         
   0  10   4          0.01         -0.77         0.77 o                         
   1  10   4         80.79         78.65         2.70 o                         
   2  10   4         88.87         83.91         3.65 o                         
   3  10   4        211.29        216.69         4.48 o                         
   4  10   4         41.04         42.33         2.59 o                         
   5  10   4        133.72        128.93         4.79 o                         
   6  10   4         24.65         36.21         2.93 o                         
   7  10   4          3.80         -0.90         1.75 o                         
  -9  11   4         43.27         45.09         4.67 o                         
  -8  11   4         17.10         17.05         2.93 o                         
  -7  11   4          2.58          2.15         1.64 o                         
  -6  11   4        130.58        116.30         3.87 o                         
  -5  11   4         22.95         17.79         2.90 o                         
  -4  11   4        141.07        135.63         5.96 o                         
  -3  11   4         41.91         33.89         2.10 o                         
  -2  11   4         57.15         49.66         2.32 o                         
  -1  11   4         56.92         48.89         2.29 o                         
   0  11   4          4.66          2.22         1.43 o                         
   1  11   4         48.43         52.41         3.83 o                         
   2  11   4         60.30         61.29         4.19 o                         
   3  11   4         12.16         13.47         2.56 o                         
   4  11   4          4.50          4.27         2.06 o                         
   5  11   4          1.20          1.99         1.89 o                         
   6  11   4          6.04          7.58         2.50 o                         
  -8  12   4          0.12         -1.14         2.30 o                         
  -7  12   4         25.87         27.67         4.25 o                         
  -6  12   4          5.03          4.53         2.23 o                         
  -5  12   4          5.24          3.59         2.08 o                         
  -4  12   4          0.01          0.96         1.75 o                         
  -3  12   4          8.08          7.26         2.61 o                         
  -2  12   4         26.79         26.66         2.38 o                         
  -1  12   4          3.57          3.39         1.49 o                         
   0  12   4         10.72          9.29         2.10 o                         
   1  12   4          2.25          2.83         1.60 o                         
   2  12   4          7.91          6.51         2.02 o                         
   3  12   4          0.44         -2.20         2.25 o                         
   4  12   4          9.85          9.68         3.98 o                         
   5  12   4          2.63          3.16         2.54 o                         
  -6  13   4          0.00         -2.58         3.41 o                         
  -5  13   4          7.31          9.64         2.64 o                         
  -4  13   4         70.62         62.81         4.94 o                         
  -3  13   4          0.16         -1.33         1.66 o                         
  -2  13   4         52.89         58.19         4.17 o                         
  -1  13   4         15.57         14.67         2.33 o                         
   0  13   4          3.51          0.61         1.90 o                         
   1  13   4         61.31         68.05         5.26 o                         
   2  13   4          1.63         -0.11         1.66 o                         
   3  13   4          4.15          8.82         2.42 o                         
   4  13   4          0.86         -0.45         2.19 o                         
  -4  14   4          7.13          4.53         3.68 o                         
  -3  14   4          6.34          2.47         2.66 o                         
  -2  14   4         63.78         71.57         9.52 o                         
  -1  14   4          1.67          0.15         2.46 o                         
   0  14   4          3.97          3.96         2.82 o                         
   1  14   4          5.71          1.40         2.38 o                         
   2  14   4         20.60         24.44         3.92 o                         
 -11   0   5         35.89         48.56         7.78 o                         
  -9   0   5         24.83         30.17         2.80 o                         
  -7   0   5        278.44        258.66         6.01 o                         
  -5   0   5       8267.39       7554.54        47.86 o                         
  -3   0   5        205.02        184.53         3.41 o                         
  -1   0   5       2579.22       2637.37        18.03 o                         
   1   0   5       1455.80       1421.84        13.45 o                         
   3   0   5        230.91        231.97         7.77 o                         
   5   0   5        989.55        978.82        19.07 o                         
   7   0   5         44.16         49.14         3.99 o                         
   9   0   5          3.17          0.72         2.08 o                         
 -12   1   5          5.58          5.84         3.37 o                         
 -11   1   5          0.01         -1.90         1.90 o                         
 -10   1   5          5.35          3.80         1.16 o                         
  -9   1   5          0.09          0.40         0.82 o                         
  -8   1   5         62.59         66.06         2.83 o                         
  -7   1   5         41.09         41.73         1.89 o                         
  -6   1   5       1234.45       1185.81        10.39 o                         
  -5   1   5         25.79         26.79         1.65 o                         
  -4   1   5        163.41        159.64         2.68 o                         
  -3   1   5         11.89         16.66         0.88 o                         
  -2   1   5         18.83         13.28         0.84 o                         
  -1   1   5        768.65        778.95         5.25 o                         
   0   1   5        153.48        132.71         2.36 o                         
   1   1   5         88.89        101.50         2.43 o                         
   2   1   5         15.30         18.11         1.27 o                         
   3   1   5         49.53         58.37         2.78 o                         
   4   1   5       1075.06       1091.12        13.79 o                         
   5   1   5        843.92        834.82        12.44 o                         
   6   1   5         90.14         88.87         4.22 o                         
   7   1   5        507.00        479.25         8.74 o                         
   8   1   5          0.00          0.74         1.50 o                         
   9   1   5         15.69         18.03         2.99 o                         
  10   1   5          5.69          9.96         3.35 o                         
 -12   2   5         11.86         13.62         2.94 o                         
 -11   2   5          8.95          8.94         1.89 o                         
 -10   2   5          0.18         -0.07         1.00 o                         
  -9   2   5         79.27         82.62         2.40 o                         
  -8   2   5          3.00          2.78         1.41 o                         
  -7   2   5         17.01         20.13         1.91 o                         
  -6   2   5          0.04          1.24         0.66 o                         
  -5   2   5        958.59        939.66         8.64 o                         
  -4   2   5         52.53         78.96         2.11 o                         
  -3   2   5         20.87         24.34         0.92 o                         
  -2   2   5        740.19        771.23         8.82 o                         
  -1   2   5          0.59          0.27         0.21 o                         
   0   2   5        350.68        391.56         4.10 o                         
   1   2   5         47.56         52.97         1.65 o                         
   2   2   5         64.72         54.30         1.99 o                         
   3   2   5        534.95        558.63         7.87 o                         
   4   2   5         17.53         23.28         2.88 o                         
   5   2   5        197.03        198.68         5.05 o                         
   6   2   5         29.14         29.99         2.68 o                         
   7   2   5         95.28         94.82         3.98 o                         
   8   2   5          3.74          4.98         1.92 o                         
   9   2   5          0.56         -1.84         1.84 o                         
  10   2   5         46.31         45.18         5.67 o                         
 -12   3   5          9.16          7.25         4.83 o                         
 -11   3   5         17.52         15.90         2.25 o                         
 -10   3   5         54.10         52.02         3.96 o                         
  -9   3   5        320.60        318.52         5.71 o                         
  -8   3   5          3.11          4.37         0.98 o                         
  -7   3   5         32.77         38.34         1.96 o                         
  -6   3   5        193.54        202.97         3.74 o                         
  -5   3   5         17.24         17.70         1.38 o                         
  -4   3   5         22.14         25.16         1.15 o                         
  -3   3   5        299.26        300.07         3.76 o                         
  -2   3   5        234.80        219.99         3.05 o                         
  -1   3   5        112.88        121.44         2.31 o                         
   0   3   5        573.36        588.91         5.80 o                         
   1   3   5       2418.34       2688.98        21.02 o                         
   2   3   5        627.69        733.38         7.99 o                         
   3   3   5         25.53         33.63         2.08 o                         
   4   3   5         56.52         51.75         2.47 o                         
   5   3   5         17.68         24.40         2.23 o                         
   6   3   5        245.65        247.73         5.91 o                         
   7   3   5         97.48         97.20         4.30 o                         
   8   3   5          0.17         -0.96         1.59 o                         
   9   3   5          0.50          3.18         3.80 o                         
 -12   4   5         57.56         60.47         5.43 o                         
 -11   4   5         11.17         12.03         2.10 o                         
 -10   4   5          0.23          1.74         0.93 o                         
  -9   4   5          8.31          9.15         1.58 o                         
  -8   4   5          0.96         -1.15         1.25 o                         
  -7   4   5        137.33        134.36         3.95 o                         
  -6   4   5        103.81         97.37         3.23 o                         
  -5   4   5         84.87         85.53         2.42 o                         
  -4   4   5         44.75         55.15         1.90 o                         
  -3   4   5        324.63        333.98         4.24 o                         
  -2   4   5         33.97         25.55         1.15 o                         
  -1   4   5         75.55         93.61         2.14 o                         
   0   4   5          8.52          7.28         0.84 o                         
   1   4   5       1832.55       1911.10        14.95 o                         
   2   4   5        374.28        359.94         6.20 o                         
   3   4   5        202.47        184.21         4.58 o                         
   4   4   5          2.10          1.63         1.03 o                         
   5   4   5         58.59         58.26         3.00 o                         
   6   4   5          0.38          0.15         0.99 o                         
   7   4   5          1.74          0.69         1.30 o                         
   8   4   5          1.12          0.37         1.45 o                         
   9   4   5          5.11          0.01         1.91 o                         
 -12   5   5          4.75          3.58         2.87 o                         
 -11   5   5        102.27        114.91         5.15 o                         
 -10   5   5         39.10         42.58         2.62 o                         
  -9   5   5         35.62         34.49         2.48 o                         
  -8   5   5         15.89         14.99         1.90 o                         
  -7   5   5         42.32         41.82         2.82 o                         
  -6   5   5        340.99        357.88         6.60 o                         
  -5   5   5         10.34         14.15         1.32 o                         
  -4   5   5        332.42        368.87         6.05 o                         
  -3   5   5        181.18        185.68         3.54 o                         
  -2   5   5         21.23         24.82         1.40 o                         
  -1   5   5        783.87        796.38         7.85 o                         
   0   5   5        126.32        133.34         2.86 o                         
   1   5   5         13.31         15.80         1.36 o                         
   2   5   5         14.88         21.60         1.99 o                         
   3   5   5         63.40         68.27         2.89 o                         
   4   5   5         32.83         33.38         2.58 o                         
   5   5   5         10.18          3.86         1.21 o                         
   6   5   5         16.43         16.05         1.99 o                         
   7   5   5          4.28          4.30         1.69 o                         
   8   5   5         23.06         24.14         3.40 o                         
   9   5   5         77.97         72.73         4.33 o                         
 -11   6   5          2.87          0.37         2.28 o                         
 -10   6   5         17.00         16.19         2.24 o                         
  -9   6   5         22.54         26.18         2.64 o                         
  -8   6   5         37.98         35.18         3.04 o                         
  -7   6   5         47.45         46.35         3.02 o                         
  -6   6   5          1.64          1.89         1.44 o                         
  -5   6   5         62.30         62.65         3.01 o                         
  -4   6   5         60.14         56.38         2.26 o                         
  -3   6   5        156.05        157.14         3.39 o                         
  -2   6   5          2.66          4.70         0.86 o                         
  -1   6   5        653.80        663.88         7.36 o                         
   0   6   5         15.57         15.00         1.16 o                         
   1   6   5         53.77         45.41         2.15 o                         
   2   6   5        313.06        285.65         5.92 o                         
   3   6   5          0.17          3.22         1.01 o                         
   4   6   5          8.18          3.50         1.44 o                         
   5   6   5         10.31          7.22         1.70 o                         
   6   6   5        722.47        620.36        10.81 o                         
   7   6   5          6.41          3.45         1.67 o                         
   8   6   5          3.52          5.14         2.42 o                         
   9   6   5         39.03         48.33         4.16 o                         
 -11   7   5         37.35         38.86         4.04 o                         
 -10   7   5         55.40         57.77         4.16 o                         
  -9   7   5        157.41        141.72         5.29 o                         
  -8   7   5          0.00          0.59         1.54 o                         
  -7   7   5          5.15          4.19         1.41 o                         
  -6   7   5         62.71         64.57         3.33 o                         
  -5   7   5         22.96         26.22         2.33 o                         
  -4   7   5        169.94        191.01         4.92 o                         
  -3   7   5        233.64        247.04         5.09 o                         
  -2   7   5         10.40         13.45         1.45 o                         
  -1   7   5          1.58          0.52         0.65 o                         
   0   7   5         15.52         16.05         1.42 o                         
   1   7   5        130.82        123.01         3.77 o                         
   2   7   5         62.62         61.56         3.00 o                         
   3   7   5         87.44         87.20         4.06 o                         
   4   7   5         21.15         26.16         2.47 o                         
   5   7   5        137.66        119.17         5.17 o                         
   6   7   5          2.00          2.39         1.39 o                         
   7   7   5         11.07          8.74         1.96 o                         
   8   7   5         10.18         10.62         2.05 o                         
 -11   8   5         79.29         92.17         5.68 o                         
 -10   8   5          3.63          3.19         2.89 o                         
  -9   8   5         19.04         26.41         2.77 o                         
  -8   8   5          0.04          1.65         1.38 o                         
  -7   8   5          5.88          5.96         1.85 o                         
  -6   8   5         25.87         20.93         2.38 o                         
  -5   8   5         39.64         40.04         3.03 o                         
  -4   8   5         16.02         16.27         1.68 o                         
  -3   8   5        108.23        104.29         3.54 o                         
  -2   8   5         55.07         59.47         3.15 o                         
  -1   8   5         67.46         63.75         3.06 o                         
   0   8   5          0.08          0.78         0.92 o                         
   1   8   5        426.05        398.31         6.66 o                         
   2   8   5        407.51        386.86         6.88 o                         
   3   8   5         70.64         66.29         3.64 o                         
   4   8   5         88.26         80.63         4.13 o                         
   5   8   5          4.44          2.89         1.93 o                         
   6   8   5         14.30         20.65         2.82 o                         
   7   8   5          2.95          3.64         1.62 o                         
   8   8   5         23.85         15.30         2.51 o                         
 -10   9   5         74.00         63.40         4.46 o                         
  -9   9   5         86.64        102.34         4.96 o                         
  -8   9   5          0.65         -1.39         1.39 o                         
  -7   9   5         14.77         19.46         2.44 o                         
  -6   9   5          2.60         -1.27         1.27 o                         
  -5   9   5          1.22          1.89         0.99 o                         
  -4   9   5          9.16          6.02         1.67 o                         
  -3   9   5        150.96        139.82         4.10 o                         
  -2   9   5          5.55          8.95         1.51 o                         
  -1   9   5        641.67        639.01         9.14 o                         
   0   9   5       1697.62       1619.77        14.10 o                         
   1   9   5        148.01        147.69         4.03 o                         
   2   9   5        185.97        187.58         4.64 o                         
   3   9   5         17.60         14.19         1.68 o                         
   4   9   5         32.01         32.45         2.71 o                         
   5   9   5         33.04         29.14         2.95 o                         
   6   9   5          0.07          2.19         1.94 o                         
   7   9   5         12.66         16.29         3.18 o                         
  -9  10   5          0.86          2.88         1.77 o                         
  -8  10   5         12.80         18.57         2.81 o                         
  -7  10   5         10.80          6.64         1.78 o                         
  -6  10   5         64.95         70.22         3.43 o                         
  -5  10   5          2.79         -1.19         1.19 o                         
  -4  10   5         51.30         57.21         3.05 o                         
  -3  10   5         25.21         30.57         2.21 o                         
  -2  10   5          6.46         12.53         2.18 o                         
  -1  10   5         14.88         15.49         1.68 o                         
   0  10   5        641.07        611.56         9.93 o                         
   1  10   5         86.61         84.13         4.27 o                         
   2  10   5         69.91         66.00         4.63 o                         
   3  10   5          9.36         15.19         1.52 o                         
   4  10   5          1.48          4.80         1.40 o                         
   5  10   5         12.35         17.68         2.42 o                         
   6  10   5          4.84          5.67         2.69 o                         
  -8  11   5          0.00          0.99         2.45 o                         
  -7  11   5          5.29          6.18         1.92 o                         
  -6  11   5          2.61          4.33         1.79 o                         
  -5  11   5          7.10          6.20         1.53 o                         
  -4  11   5         71.09         68.48         3.68 o                         
  -3  11   5          7.13          7.38         1.39 o                         
  -2  11   5          6.44          2.57         1.95 o                         
  -1  11   5         28.52         30.08         2.61 o                         
   0  11   5         48.63         49.42         3.71 o                         
   1  11   5         60.56         58.42         3.23 o                         
   2  11   5         78.20         86.59         3.65 o                         
   3  11   5         56.63         60.31         3.91 o                         
   4  11   5          5.84          6.29         2.01 o                         
   5  11   5         19.65         33.44         3.52 o                         
   6  11   5         18.64         16.05         3.21 o                         
  -7  12   5         12.21         11.40         4.99 o                         
  -6  12   5          2.59          4.32         2.09 o                         
  -5  12   5         72.41         74.50         5.98 o                         
  -4  12   5          2.54          3.51         2.01 o                         
  -3  12   5          4.45          2.95         1.47 o                         
  -2  12   5         32.87         31.86         2.83 o                         
  -1  12   5         29.48         33.18         2.63 o                         
   0  12   5          3.65          8.22         1.62 o                         
   1  12   5         11.18         15.54         2.62 o                         
   2  12   5         75.73         84.60         5.51 o                         
   3  12   5          6.47          6.49         2.71 o                         
   4  12   5         12.39         24.20         3.12 o                         
   5  12   5         21.64         15.97         3.55 o                         
  -6  13   5          1.89         -0.82         4.39 o                         
  -5  13   5          3.31          3.65         3.27 o                         
  -4  13   5         66.24         62.88         5.77 o                         
  -3  13   5         10.85         10.65         2.58 o                         
  -2  13   5        105.19        106.75         5.36 o                         
  -1  13   5         58.78         58.41         4.90 o                         
   0  13   5          0.04          2.85         3.74 o                         
   1  13   5          2.53          2.27         2.11 o                         
   2  13   5          8.92         10.42         2.40 o                         
   3  13   5          1.77         -0.80         3.64 o                         
  -4  14   5          2.73          2.28         2.35 o                         
  -3  14   5          0.32          7.58         2.44 o                         
  -2  14   5          1.93         -2.13         2.13 o                         
  -1  14   5        111.99        113.02         7.82 o                         
   0  14   5         30.66         33.48         3.99 o                         
   1  14   5          6.16          3.52         2.62 o                         
 -12   0   6          1.42          2.16         3.05 o                         
 -10   0   6         81.74         90.27         5.38 o                         
  -8   0   6        559.38        542.56        11.33 o                         
  -6   0   6        538.70        551.21         8.81 o                         
  -4   0   6       4786.15       4734.51        41.21 o                         
  -2   0   6         71.73         48.28         1.51 o                         
   0   0   6        296.76        318.42         5.38 o                         
   2   0   6        253.67        229.34         6.86 o                         
   4   0   6       2416.38       2266.27        32.10 o                         
   6   0   6        977.26        972.18        20.66 o                         
   8   0   6         18.85         15.37         3.53 o                         
 -12   1   6          2.37          1.18         2.19 o                         
 -11   1   6          9.65          9.18         1.34 o                         
 -10   1   6          0.50          0.06         1.15 o                         
  -9   1   6        276.20        273.34         5.49 o                         
  -8   1   6        295.16        284.96         6.00 o                         
  -7   1   6         35.47         34.63         2.58 o                         
  -6   1   6       2133.81       2028.85        16.01 o                         
  -5   1   6          0.69          1.01         0.62 o                         
  -4   1   6       1505.65       1541.81        11.04 o                         
  -3   1   6        211.79        252.37         4.34 o                         
  -2   1   6        256.90        298.82         4.59 o                         
  -1   1   6         21.23         23.37         0.96 o                         
   0   1   6        263.00        267.80         3.98 o                         
   1   1   6        217.69        217.55         3.91 o                         
   2   1   6          3.37          0.31         0.62 o                         
   3   1   6         16.66         14.14         1.65 o                         
   4   1   6         12.80         15.79         1.87 o                         
   5   1   6        986.08       1002.85        14.40 o                         
   6   1   6         66.54         71.20         3.56 o                         
   7   1   6         62.47         61.58         3.43 o                         
   8   1   6          0.00          3.05         1.49 o                         
   9   1   6          6.77          4.57         1.94 o                         
 -12   2   6         13.46         10.19         3.06 o                         
 -11   2   6          4.93          4.09         1.11 o                         
 -10   2   6         11.69         13.38         1.89 o                         
  -9   2   6         15.24         15.30         1.56 o                         
  -8   2   6          2.30          4.13         1.12 o                         
  -7   2   6         13.46         16.35         1.78 o                         
  -6   2   6        985.40        970.79        13.52 o                         
  -5   2   6        102.33        112.25         2.71 o                         
  -4   2   6        127.69        132.65         2.41 o                         
  -3   2   6        285.71        279.69         4.99 o                         
  -2   2   6        865.51        925.97         9.89 o                         
  -1   2   6       2502.36       2565.87        16.27 o                         
   0   2   6        266.69        276.40         4.68 o                         
   1   2   6        191.46        230.92         4.17 o                         
   2   2   6          4.92          4.24         0.88 o                         
   3   2   6          7.15          5.68         1.01 o                         
   4   2   6         43.54         45.00         2.96 o                         
   5   2   6         28.88         32.51         2.82 o                         
   6   2   6         26.76         25.52         2.48 o                         
   7   2   6          1.31          1.76         1.50 o                         
   8   2   6         24.43         22.29         2.54 o                         
   9   2   6          0.12          2.37         1.49 o                         
 -12   3   6         51.64         68.46         6.34 o                         
 -11   3   6        170.22        160.48         6.62 o                         
 -10   3   6         70.96         68.33         3.80 o                         
  -9   3   6         42.95         53.27         2.54 o                         
  -8   3   6          5.36          7.77         1.63 o                         
  -7   3   6        280.05        281.58         6.30 o                         
  -6   3   6        128.84        139.53         3.94 o                         
  -5   3   6         39.47         50.65         2.02 o                         
  -4   3   6          6.92          7.91         0.79 o                         
  -3   3   6        116.59        111.81         2.33 o                         
  -2   3   6         28.53         28.32         1.09 o                         
  -1   3   6          1.21          2.22         0.43 o                         
   0   3   6        981.36       1004.05         8.42 o                         
   1   3   6         85.13         92.93         2.68 o                         
   2   3   6          0.25         -0.28         0.52 o                         
   3   3   6          0.01          4.90         0.92 o                         
   4   3   6        162.13        165.65         4.49 o                         
   5   3   6         69.73         81.91         3.29 o                         
   6   3   6         35.77         41.05         3.07 o                         
   7   3   6         26.46         26.25         2.66 o                         
   8   3   6         12.99         16.51         2.71 o                         
   9   3   6        109.19        122.61         4.99 o                         
 -12   4   6          2.10          0.61         3.05 o                         
 -11   4   6          6.37          3.85         2.35 o                         
 -10   4   6          1.21          5.26         1.96 o                         
  -9   4   6          1.38          0.74         0.94 o                         
  -8   4   6          0.85          1.16         1.20 o                         
  -7   4   6          3.05          2.87         1.07 o                         
  -6   4   6         32.68         36.51         1.89 o                         
  -5   4   6         18.25         20.54         1.47 o                         
  -4   4   6        457.98        438.78         5.27 o                         
  -3   4   6        127.05        115.46         2.60 o                         
  -2   4   6          4.58          3.03         0.77 o                         
  -1   4   6         20.23         27.26         1.52 o                         
   0   4   6          0.52          2.78         0.76 o                         
   1   4   6        482.29        487.32         6.90 o                         
   2   4   6        191.44        201.41         4.33 o                         
   3   4   6         20.20         25.44         2.04 o                         
   4   4   6         86.71         85.85         3.24 o                         
   5   4   6         32.30         26.58         2.34 o                         
   6   4   6        147.55        139.92         4.75 o                         
   7   4   6          1.59          2.82         1.63 o                         
   8   4   6          0.99          0.49         1.43 o                         
   9   4   6          0.16          0.79         2.71 o                         
 -12   5   6          0.60          5.47         2.60 o                         
 -11   5   6          0.12          2.86         2.16 o                         
 -10   5   6          0.49         -0.15         1.46 o                         
  -9   5   6         13.32         16.06         2.10 o                         
  -8   5   6         66.19         67.76         3.39 o                         
  -7   5   6         20.80         21.05         2.03 o                         
  -6   5   6        234.60        230.83         5.43 o                         
  -5   5   6          9.10          6.59         0.99 o                         
  -4   5   6         33.53         35.40         1.68 o                         
  -3   5   6         27.99         27.50         1.53 o                         
  -2   5   6         43.37         42.10         1.78 o                         
  -1   5   6        221.99        224.44         4.20 o                         
   0   5   6          0.71          0.73         0.55 o                         
   1   5   6         21.27         27.59         2.14 o                         
   2   5   6        437.50        404.91         7.27 o                         
   3   5   6          0.02         -0.82         0.82 o                         
   4   5   6         23.67         24.90         2.26 o                         
   5   5   6        202.34        193.77         5.22 o                         
   6   5   6         11.89         12.25         1.94 o                         
   7   5   6         17.92         24.05         2.54 o                         
   8   5   6          2.87          4.04         1.71 o                         
 -11   6   6          4.65          7.00         2.02 o                         
 -10   6   6          1.31          2.15         1.53 o                         
  -9   6   6         24.00         24.37         2.72 o                         
  -8   6   6         99.99        107.49         4.34 o                         
  -7   6   6        154.64        155.63         5.29 o                         
  -6   6   6          1.24          3.48         1.17 o                         
  -5   6   6        382.80        415.68         8.20 o                         
  -4   6   6          5.20          6.25         1.39 o                         
  -3   6   6         11.34         14.52         1.47 o                         
  -2   6   6        147.71        144.68         3.76 o                         
  -1   6   6          5.18          6.74         0.93 o                         
   0   6   6         71.44         71.03         2.55 o                         
   1   6   6        242.29        249.52         6.12 o                         
   2   6   6         15.87         16.13         2.00 o                         
   3   6   6        152.39        153.77         4.67 o                         
   4   6   6          1.06         -0.63         1.24 o                         
   5   6   6         96.70         78.27         3.92 o                         
   6   6   6         50.06         38.17         3.16 o                         
   7   6   6          4.47          5.00         2.13 o                         
   8   6   6          3.47          6.25         2.56 o                         
 -11   7   6          1.03          4.71         2.08 o                         
 -10   7   6         12.54         10.61         3.41 o                         
  -9   7   6          1.77          2.10         1.74 o                         
  -8   7   6          0.01          2.70         1.26 o                         
  -7   7   6          4.15          2.81         1.32 o                         
  -6   7   6         46.98         46.35         3.10 o                         
  -5   7   6        154.26        158.71         4.82 o                         
  -4   7   6          3.85          1.05         1.15 o                         
  -3   7   6          3.61          3.89         0.89 o                         
  -2   7   6          4.70          5.85         0.97 o                         
  -1   7   6         43.06         47.17         2.51 o                         
   0   7   6         17.04         13.62         1.53 o                         
   1   7   6         49.36         42.91         2.52 o                         
   2   7   6          5.16          3.03         1.61 o                         
   3   7   6         77.74         90.14         3.89 o                         
   4   7   6        431.01        368.89         8.80 o                         
   5   7   6         32.57         24.90         2.76 o                         
   6   7   6         22.61         20.64         2.54 o                         
   7   7   6          9.78          4.82         1.98 o                         
   8   7   6          2.91          4.38         1.95 o                         
 -10   8   6          6.08          5.49         2.99 o                         
  -9   8   6         40.10         40.60         3.61 o                         
  -8   8   6         12.44          9.74         2.85 o                         
  -7   8   6          5.02          6.09         1.61 o                         
  -6   8   6          4.41          2.83         1.29 o                         
  -5   8   6          0.61          0.95         1.04 o                         
  -4   8   6          0.51          0.89         0.97 o                         
  -3   8   6         51.53         53.65         3.11 o                         
  -2   8   6          1.61          1.09         0.93 o                         
  -1   8   6        393.59        394.98         7.82 o                         
   0   8   6        280.27        276.00         6.09 o                         
   1   8   6         69.21         71.78         3.20 o                         
   2   8   6         15.44         14.06         1.86 o                         
   3   8   6        179.58        177.61         5.53 o                         
   4   8   6          4.33          5.27         1.60 o                         
   5   8   6          1.30          2.11         1.46 o                         
   6   8   6         13.43          8.98         2.23 o                         
   7   8   6         32.46         38.46         3.43 o                         
 -10   9   6          3.81          6.92         2.38 o                         
  -9   9   6         84.59         71.10         5.11 o                         
  -8   9   6         11.68         14.42         2.22 o                         
  -7   9   6          0.98          1.02         2.21 o                         
  -6   9   6         24.17         24.82         2.76 o                         
  -5   9   6         44.37         51.21         3.22 o                         
  -4   9   6        102.43        106.73         4.09 o                         
  -3   9   6        168.86        170.50         5.18 o                         
  -2   9   6        100.43        106.11         4.18 o                         
  -1   9   6         30.12         37.43         2.79 o                         
   0   9   6        572.72        595.74        11.65 o                         
   1   9   6          1.09          0.58         1.09 o                         
   2   9   6         82.48         76.20         3.54 o                         
   3   9   6          3.22          7.28         1.44 o                         
   4   9   6          2.04          4.91         1.69 o                         
   5   9   6         13.37         14.88         2.80 o                         
   6   9   6         18.78         31.22         4.38 o                         
  -9  10   6          0.18          0.21         2.01 o                         
  -8  10   6          1.16         -1.39         1.80 o                         
  -7  10   6          4.46          4.03         1.91 o                         
  -6  10   6          6.76         12.38         2.07 o                         
  -5  10   6         13.94         12.93         2.18 o                         
  -4  10   6        142.93        147.55         6.08 o                         
  -3  10   6         31.27         30.34         2.73 o                         
  -2  10   6         10.04         10.48         1.67 o                         
  -1  10   6        673.86        660.01        11.14 o                         
   0  10   6        156.64        145.14         5.42 o                         
   1  10   6        681.75        666.99        11.72 o                         
   2  10   6          0.27          1.26         1.45 o                         
   3  10   6         17.61         25.25         2.25 o                         
   4  10   6          0.05          1.89         1.43 o                         
   5  10   6         34.55         28.25         3.98 o                         
   6  10   6         23.48         43.89         4.48 o                         
  -8  11   6          4.24          3.79         2.12 o                         
  -7  11   6         40.64         35.97         3.55 o                         
  -6  11   6         29.94         32.93         3.08 o                         
  -5  11   6         66.46         69.05         4.92 o                         
  -4  11   6         52.71         55.46         3.59 o                         
  -3  11   6         15.96         14.11         2.05 o                         
  -2  11   6         35.44         35.22         3.05 o                         
  -1  11   6          0.01          0.81         1.15 o                         
   0  11   6         61.95         64.84         3.77 o                         
   1  11   6          8.85          9.99         3.17 o                         
   2  11   6         57.05         50.01         3.11 o                         
   3  11   6          8.59         17.51         3.65 o                         
   4  11   6         12.38         23.81         2.20 o                         
   5  11   6          0.05          2.08         3.21 o                         
  -7  12   6         10.20         18.22         3.25 o                         
  -6  12   6        188.99        189.10         7.56 o                         
  -5  12   6         32.70         35.40         3.33 o                         
  -4  12   6          4.16          2.26         1.67 o                         
  -3  12   6         10.85         12.68         2.17 o                         
  -2  12   6         65.35         66.45         3.77 o                         
  -1  12   6         10.65         11.95         2.34 o                         
   0  12   6         10.05         13.54         1.95 o                         
   1  12   6          1.32         -1.71         1.71 o                         
   2  12   6         32.07         39.19         3.49 o                         
   3  12   6          2.34          7.53         2.42 o                         
   4  12   6        118.80        157.36         7.77 o                         
  -5  13   6          0.86          4.74         2.91 o                         
  -4  13   6         55.59         54.61         5.19 o                         
  -3  13   6         11.03         12.59         2.86 o                         
  -2  13   6         16.06         19.37         3.01 o                         
  -1  13   6         41.59         47.27         4.28 o                         
   0  13   6          4.43          0.55         2.11 o                         
   1  13   6          2.20          1.41         2.13 o                         
   2  13   6          0.50         -1.68         1.72 o                         
  -2  14   6          8.64          9.20         4.27 o                         
  -1  14   6         41.81         48.78         4.83 o                         
 -11   0   7          1.37          0.18         2.93 o                         
  -9   0   7        387.38        379.28         9.68 o                         
  -7   0   7        334.22        332.02         7.96 o                         
  -5   0   7         72.22         77.23         2.53 o                         
  -3   0   7          2.86         12.44         1.09 o                         
  -1   0   7        730.83        733.36         9.91 o                         
   1   0   7         42.42         45.44         2.54 o                         
   3   0   7       2119.86       1956.04        25.93 o                         
   5   0   7        905.57        936.65        18.37 o                         
   7   0   7         46.20         65.98         6.75 o                         
 -12   1   7          2.67         -2.03         2.03 o                         
 -11   1   7         91.67         96.72         4.59 o                         
 -10   1   7         36.41         46.10         3.22 o                         
  -9   1   7         94.32         99.25         3.78 o                         
  -8   1   7       1010.76        969.94        11.95 o                         
  -7   1   7         34.99         39.11         2.21 o                         
  -6   1   7        167.43        157.49         3.50 o                         
  -5   1   7         16.11         12.88         1.09 o                         
  -4   1   7         58.53         57.12         2.18 o                         
  -3   1   7        801.84        818.46         9.01 o                         
  -2   1   7         71.74         79.90         2.38 o                         
  -1   1   7         13.87         14.71         0.93 o                         
   0   1   7         72.59         77.97         2.11 o                         
   1   1   7         24.94         24.07         1.43 o                         
   2   1   7        100.29         96.94         3.26 o                         
   3   1   7        323.31        329.06         6.65 o                         
   4   1   7        654.05        676.59        10.36 o                         
   5   1   7        335.06        330.61         7.75 o                         
   6   1   7         29.68         31.96         2.92 o                         
   7   1   7          0.00         -0.66         1.29 o                         
   8   1   7          6.26         11.43         2.05 o                         
 -12   2   7          7.61         10.86         3.58 o                         
 -11   2   7        139.19        153.80         4.38 o                         
 -10   2   7         64.97         68.91         3.39 o                         
  -9   2   7          8.16          7.98         1.58 o                         
  -8   2   7        139.88        131.04         4.15 o                         
  -7   2   7        201.59        193.90         4.91 o                         
  -6   2   7          7.74          9.34         1.27 o                         
  -5   2   7         68.38         61.18         1.80 o                         
  -4   2   7          1.24          0.98         0.67 o                         
  -3   2   7         59.29         72.95         2.58 o                         
  -2   2   7         11.36         16.63         1.41 o                         
  -1   2   7         16.18         19.57         1.08 o                         
   0   2   7          8.31          9.66         1.00 o                         
   1   2   7        268.56        282.44         5.22 o                         
   2   2   7         42.12         44.52         2.57 o                         
   3   2   7         55.39         61.17         3.38 o                         
   4   2   7        141.84        136.46         4.53 o                         
   5   2   7         52.49         45.67         3.14 o                         
   6   2   7         53.13         57.95         3.76 o                         
   7   2   7          1.15          4.26         1.31 o                         
   8   2   7         67.67         81.48         4.52 o                         
 -12   3   7          2.27          1.99         2.09 o                         
 -11   3   7         48.55         46.41         3.12 o                         
 -10   3   7         29.97         32.62         3.51 o                         
  -9   3   7          0.36          0.38         1.03 o                         
  -8   3   7         10.75         10.20         1.73 o                         
  -7   3   7        165.70        162.75         4.38 o                         
  -6   3   7        180.19        178.53         4.33 o                         
  -5   3   7        374.73        350.37         5.40 o                         
  -4   3   7          2.47          1.93         1.08 o                         
  -3   3   7        122.47        116.06         3.46 o                         
  -2   3   7        654.21        666.19         8.88 o                         
  -1   3   7        220.79        245.94         3.71 o                         
   0   3   7         25.29         32.76         1.55 o                         
   1   3   7          6.31          8.29         1.25 o                         
   2   3   7          0.02          0.24         0.74 o                         
   3   3   7         68.65         73.99         2.98 o                         
   4   3   7        273.55        263.50         5.91 o                         
   5   3   7        134.58        118.97         4.40 o                         
   6   3   7         27.15         28.76         2.71 o                         
   7   3   7         22.79         22.22         2.64 o                         
   8   3   7          3.23          5.11         2.19 o                         
 -12   4   7         11.80         17.05         2.69 o                         
 -11   4   7          1.27          0.07         1.50 o                         
 -10   4   7          6.99          9.18         2.07 o                         
  -9   4   7         10.92         13.08         1.81 o                         
  -8   4   7         13.40         11.99         1.64 o                         
  -7   4   7        323.50        317.50         7.38 o                         
  -6   4   7        231.76        226.15         5.10 o                         
  -5   4   7          0.42         -0.61         0.68 o                         
  -4   4   7         83.67         87.26         1.97 o                         
  -3   4   7         12.18         18.80         1.21 o                         
  -2   4   7          0.50          0.83         0.85 o                         
  -1   4   7       1700.00       1765.99        28.46 o                         
   0   4   7          7.32          8.56         0.98 o                         
   1   4   7          7.86          8.68         1.22 o                         
   2   4   7         80.46         75.95         3.03 o                         
   3   4   7          2.83          4.26         1.19 o                         
   4   4   7          3.86          3.50         1.14 o                         
   5   4   7         13.49         13.48         2.07 o                         
   6   4   7         28.34         26.62         2.64 o                         
   7   4   7         16.81         15.58         2.17 o                         
   8   4   7          9.67          8.56         2.97 o                         
 -11   5   7          5.12          5.83         1.61 o                         
 -10   5   7          0.75          1.46         1.72 o                         
  -9   5   7          0.77          1.83         1.32 o                         
  -8   5   7          6.74          7.38         1.44 o                         
  -7   5   7          5.81          6.19         1.42 o                         
  -6   5   7         17.78         21.68         1.71 o                         
  -5   5   7         15.02         15.46         1.27 o                         
  -4   5   7         76.27         78.16         2.38 o                         
  -3   5   7        885.03        827.59         8.51 o                         
  -2   5   7        447.20        427.47         5.83 o                         
  -1   5   7        120.12        118.80         3.08 o                         
   0   5   7         12.20         13.48         1.41 o                         
   1   5   7         30.10         34.49         2.51 o                         
   2   5   7         22.10         20.53         1.89 o                         
   3   5   7         64.30         63.74         3.25 o                         
   4   5   7        450.46        404.75         7.34 o                         
   5   5   7         14.02         13.34         1.85 o                         
   6   5   7          2.31          2.57         1.45 o                         
   7   5   7         36.32         38.54         3.25 o                         
   8   5   7         24.01         24.31         2.96 o                         
 -11   6   7         14.64         12.01         2.86 o                         
 -10   6   7          0.13         -0.40         1.79 o                         
  -9   6   7          0.15         -1.30         1.51 o                         
  -8   6   7         14.26         14.02         2.01 o                         
  -7   6   7         21.79         26.86         2.43 o                         
  -6   6   7        142.79        144.44         4.02 o                         
  -5   6   7          4.04          3.95         0.94 o                         
  -4   6   7        134.48        131.53         3.53 o                         
  -3   6   7         98.61        104.25         2.95 o                         
  -2   6   7        152.16        145.70         3.54 o                         
  -1   6   7        105.32         97.05         2.98 o                         
   0   6   7         22.35         23.58         1.84 o                         
   1   6   7          6.22         10.31         1.38 o                         
   2   6   7          0.04          0.94         0.76 o                         
   3   6   7          1.92          2.43         1.01 o                         
   4   6   7        646.55        542.08         8.70 o                         
   5   6   7         29.23         28.95         2.59 o                         
   6   6   7         11.86         11.17         2.16 o                         
   7   6   7         57.84         69.08         4.80 o                         
 -11   7   7         19.67         23.02         4.64 o                         
 -10   7   7          3.24          5.32         1.93 o                         
  -9   7   7          2.49          5.21         1.85 o                         
  -8   7   7          9.69          9.60         2.02 o                         
  -7   7   7         37.94         38.91         3.05 o                         
  -6   7   7          0.03         -0.52         1.07 o                         
  -5   7   7          0.66         -0.23         0.88 o                         
  -4   7   7          2.15          1.74         0.79 o                         
  -3   7   7         71.93         76.47         2.79 o                         
  -2   7   7         36.26         39.28         2.25 o                         
  -1   7   7        467.70        479.42         9.78 o                         
   0   7   7          1.46          1.70         1.01 o                         
   1   7   7         91.82         85.39         3.44 o                         
   2   7   7         22.02         11.84         1.66 o                         
   3   7   7         78.87         68.58         4.02 o                         
   4   7   7         59.10         57.86         4.03 o                         
   5   7   7          5.85          8.83         1.86 o                         
   6   7   7         33.55         35.14         3.15 o                         
   7   7   7          2.58          7.26         1.92 o                         
 -10   8   7          0.81          1.96         2.07 o                         
  -9   8   7          3.59          4.68         3.64 o                         
  -8   8   7          2.03          0.15         1.50 o                         
  -7   8   7          6.89          5.19         1.65 o                         
  -6   8   7          3.44          2.24         1.42 o                         
  -5   8   7         10.55          6.56         1.57 o                         
  -4   8   7         50.70         48.25         3.00 o                         
  -3   8   7        781.54        777.72        11.13 o                         
  -2   8   7         24.47         26.62         2.42 o                         
  -1   8   7       1335.77       1337.31        15.37 o                         
   0   8   7         31.63         35.55         2.71 o                         
   1   8   7        125.77        111.33         4.03 o                         
   2   8   7        120.26        109.14         4.37 o                         
   3   8   7         16.53         12.10         1.88 o                         
   4   8   7          4.35          5.16         1.97 o                         
   5   8   7         15.69         16.75         2.36 o                         
   6   8   7          6.59          8.41         1.97 o                         
  -9   9   7          0.12          1.13         2.09 o                         
  -8   9   7          0.59          2.09         1.58 o                         
  -7   9   7          1.00          2.50         2.01 o                         
  -6   9   7          5.95          4.22         1.51 o                         
  -5   9   7          4.38          7.86         1.76 o                         
  -4   9   7         97.73        106.87         7.97 o                         
  -3   9   7        217.68        220.83         6.14 o                         
  -2   9   7        492.64        496.24         9.55 o                         
  -1   9   7        108.90        103.14         4.27 o                         
   0   9   7        256.40        245.55         6.68 o                         
   1   9   7          3.70          2.97         1.35 o                         
   2   9   7         23.13         16.46         2.17 o                         
   3   9   7         39.22         39.17         3.09 o                         
   4   9   7          1.83         -0.04         1.56 o                         
   5   9   7         58.00         61.38         6.53 o                         
   6   9   7         21.05         24.16         3.08 o                         
  -9  10   7          1.38          2.73         1.98 o                         
  -8  10   7         36.40         41.80         3.81 o                         
  -7  10   7          4.52          5.78         1.87 o                         
  -6  10   7         26.86         31.39         3.12 o                         
  -5  10   7         60.69         57.08         3.75 o                         
  -4  10   7         10.68         12.43         2.03 o                         
  -3  10   7          6.61          4.53         1.63 o                         
  -2  10   7         74.84         84.02         4.19 o                         
  -1  10   7         37.35         39.37         3.60 o                         
   0  10   7          0.37          2.43         1.35 o                         
   1  10   7        145.83        130.65         4.65 o                         
   2  10   7         14.35         16.11         2.01 o                         
   3  10   7          0.01         -1.25         1.25 o                         
   4  10   7          4.15          8.33         3.18 o                         
   5  10   7          2.14          3.17         2.27 o                         
  -8  11   7          2.75          8.62         2.24 o                         
  -7  11   7          0.02          7.49         2.36 o                         
  -6  11   7        160.88        158.12         5.90 o                         
  -5  11   7         37.57         40.20         3.72 o                         
  -4  11   7          1.45          0.75         1.97 o                         
  -3  11   7          1.01          1.85         1.35 o                         
  -2  11   7          1.26          1.91         1.88 o                         
  -1  11   7         14.74         18.32         2.28 o                         
   0  11   7          6.22          7.99         2.33 o                         
   1  11   7          0.64         -0.44         1.90 o                         
   2  11   7         39.95         44.74         3.13 o                         
   3  11   7          0.44         -1.98         1.98 o                         
   4  11   7          0.42         -1.90         2.20 o                         
  -6  12   7          0.73         -0.30         1.78 o                         
  -5  12   7          3.19          2.51         3.18 o                         
  -4  12   7         14.02         15.54         3.37 o                         
  -3  12   7         17.17         17.69         2.51 o                         
  -2  12   7         20.98         19.92         2.83 o                         
  -1  12   7          7.17         13.69         2.39 o                         
   0  12   7          0.26          1.17         1.52 o                         
   1  12   7          0.28         -1.85         1.85 o                         
   2  12   7          0.50          2.74         1.81 o                         
   3  12   7        103.82        126.83         6.49 o                         
  -4  13   7         22.00         25.99         3.19 o                         
  -3  13   7         18.82         18.89         4.05 o                         
  -2  13   7         13.56         22.63         4.68 o                         
  -1  13   7          7.27          7.20         2.16 o                         
   0  13   7          1.85          1.97         2.18 o                         
   1  13   7          4.68          6.39         4.70 o                         
 -12   0   8          0.25         -0.36         3.12 o                         
 -10   0   8        477.39        416.07        14.78 o                         
  -8   0   8        945.46        891.49        14.56 o                         
  -6   0   8        890.59        845.90        10.77 o                         
  -4   0   8          0.21         -0.13         1.20 o                         
  -2   0   8        181.72        161.51         4.09 o                         
   0   0   8        171.73        143.48         9.14 o                         
   2   0   8        206.01        207.17        12.04 o                         
   4   0   8        564.33        570.17        14.06 o                         
   6   0   8          1.07          1.87         3.29 o                         
   8   0   8         24.62         31.97         4.07 o                         
 -12   1   8          0.22          1.99         1.59 o                         
 -11   1   8         92.34         87.30         3.98 o                         
 -10   1   8          5.40          4.93         1.72 o                         
  -9   1   8         45.45         40.53         2.74 o                         
  -8   1   8        134.04        125.47         3.97 o                         
  -7   1   8        235.43        229.58         4.88 o                         
  -6   1   8          1.87          0.53         1.06 o                         
  -5   1   8         52.69         56.13         2.50 o                         
  -4   1   8         56.93         58.41         2.19 o                         
  -3   1   8          0.98          0.91         0.83 o                         
  -2   1   8         48.66         49.27         2.05 o                         
  -1   1   8         24.92         27.62         1.29 o                         
   0   1   8         16.20         17.81         1.33 o                         
   1   1   8        418.91        410.98         6.91 o                         
   2   1   8        775.90        770.40        11.65 o                         
   3   1   8        212.14        220.25         5.76 o                         
   4   1   8        777.81        777.64        11.94 o                         
   5   1   8        128.89        127.47         4.75 o                         
   6   1   8         17.56         20.93         2.56 o                         
   7   1   8         20.46         19.34         2.30 o                         
   8   1   8          0.00          1.27         1.62 o                         
 -12   2   8         31.79         36.08         2.67 o                         
 -11   2   8          0.01          3.63         1.40 o                         
 -10   2   8          0.01         -1.47         1.47 o                         
  -9   2   8         17.40         16.44         2.03 o                         
  -8   2   8        362.95        353.81         6.87 o                         
  -7   2   8          9.26          9.22         1.45 o                         
  -6   2   8        209.11        201.16         3.60 o                         
  -5   2   8         10.43         11.48         1.40 o                         
  -4   2   8         43.34         43.27         2.24 o                         
  -3   2   8        768.62        811.15         9.90 o                         
  -2   2   8        143.75        134.19         3.61 o                         
  -1   2   8         94.53        115.30         2.42 o                         
   0   2   8          1.11          2.46         0.76 o                         
   1   2   8        125.05        117.53         3.67 o                         
   2   2   8        413.12        401.24         8.09 o                         
   3   2   8         15.07         19.31         1.97 o                         
   4   2   8          1.15         -0.26         1.11 o                         
   5   2   8         13.48         12.79         2.03 o                         
   6   2   8         32.24         29.72         2.86 o                         
   7   2   8         79.86         86.20         4.48 o                         
 -12   3   8          1.17          0.16         2.02 o                         
 -11   3   8          3.17          1.97         1.38 o                         
 -10   3   8          0.04         -1.19         1.19 o                         
  -9   3   8         71.06         66.67         3.58 o                         
  -8   3   8        107.83         95.32         3.96 o                         
  -7   3   8         14.20         17.54         2.92 o                         
  -6   3   8         67.62         70.77         2.36 o                         
  -5   3   8          0.12         -0.16         1.16 o                         
  -4   3   8          2.23          1.27         1.42 o                         
  -3   3   8        133.88        136.39         3.92 o                         
  -2   3   8        193.86        195.72         4.71 o                         
  -1   3   8        176.11        169.58         3.26 o                         
   0   3   8          2.02          4.62         0.91 o                         
   1   3   8          7.83          6.39         1.13 o                         
   2   3   8        273.90        285.11         6.52 o                         
   3   3   8          3.41          2.07         1.38 o                         
   4   3   8          1.37          1.09         1.19 o                         
   5   3   8         31.20         29.30         2.68 o                         
   6   3   8          1.73          1.84         1.66 o                         
   7   3   8        149.22        168.67         6.14 o                         
 -11   4   8          3.32          2.71         2.13 o                         
 -10   4   8         32.43         34.85         3.18 o                         
  -9   4   8          0.16          1.16         1.25 o                         
  -8   4   8         13.65         20.03         2.40 o                         
  -7   4   8         23.28         31.80         2.90 o                         
  -6   4   8        202.51        182.83         4.00 o                         
  -5   4   8        228.98        232.73         6.74 o                         
  -4   4   8         74.91         84.31         4.04 o                         
  -3   4   8          1.20          2.37         1.01 o                         
  -2   4   8          4.71          5.27         1.54 o                         
  -1   4   8        989.29        968.40        13.75 o                         
   0   4   8        116.67         99.24         3.66 o                         
   1   4   8        165.96        165.78         4.33 o                         
   2   4   8        199.57        190.46         4.77 o                         
   3   4   8         29.59         28.79         2.26 o                         
   4   4   8        115.09        102.79         3.75 o                         
   5   4   8         75.59         81.59         3.84 o                         
   6   4   8          6.16         10.88         1.96 o                         
   7   4   8         34.81         37.11         3.35 o                         
 -11   5   8          5.61          2.44         1.96 o                         
 -10   5   8          0.14          1.32         1.64 o                         
  -9   5   8         35.18         32.86         2.84 o                         
  -8   5   8         21.21         23.30         2.41 o                         
  -7   5   8          0.74          1.16         1.33 o                         
  -6   5   8        350.56        323.36         5.59 o                         
  -5   5   8         59.85         54.83         2.11 o                         
  -4   5   8         23.97         21.03         2.06 o                         
  -3   5   8         35.09         34.93         3.33 o                         
  -2   5   8         24.04         22.46         1.40 o                         
  -1   5   8         77.27         75.53         3.14 o                         
   0   5   8       1041.67        987.98        10.14 o                         
   1   5   8         54.99         53.71         2.66 o                         
   2   5   8          2.32          6.64         1.43 o                         
   3   5   8         62.12         56.70         3.24 o                         
   4   5   8          0.35          0.26         1.09 o                         
   5   5   8          5.80          4.64         1.26 o                         
   6   5   8         64.98         59.41         3.78 o                         
   7   5   8          5.42          8.06         3.12 o                         
 -11   6   8          2.30         -0.11         2.04 o                         
 -10   6   8          5.82          3.96         2.65 o                         
  -9   6   8          2.64          2.89         1.75 o                         
  -8   6   8          0.11         -0.24         1.31 o                         
  -7   6   8         29.29         29.94         2.58 o                         
  -6   6   8         10.19         11.69         1.87 o                         
  -5   6   8          3.47          1.28         0.86 o                         
  -4   6   8        248.45        254.85         4.65 o                         
  -3   6   8        418.36        428.75         6.13 o                         
  -2   6   8          0.54          0.07         0.68 o                         
  -1   6   8          4.57          3.04         0.97 o                         
   0   6   8         11.62         12.09         1.80 o                         
   1   6   8         38.12         34.65         2.75 o                         
   2   6   8         99.02         87.92         3.51 o                         
   3   6   8        208.04        176.67         5.23 o                         
   4   6   8          8.81          9.05         1.63 o                         
   5   6   8          8.63          8.57         1.45 o                         
   6   6   8         14.12         20.74         2.54 o                         
 -10   7   8          0.20          2.43         1.94 o                         
  -9   7   8          7.19          8.62         2.08 o                         
  -8   7   8         72.70         72.81         3.80 o                         
  -7   7   8        115.10        114.56         4.26 o                         
  -6   7   8          0.43         -0.42         0.89 o                         
  -5   7   8          1.56          2.50         0.98 o                         
  -4   7   8        312.21        293.35         7.08 o                         
  -3   7   8         56.77         55.85         3.07 o                         
  -2   7   8        293.10        290.39         6.01 o                         
  -1   7   8        141.61        139.10         3.85 o                         
   0   7   8         18.62         21.27         2.14 o                         
   1   7   8         26.12         27.49         2.55 o                         
   2   7   8        630.15        565.72        10.43 o                         
   3   7   8          0.03          0.30         1.20 o                         
   4   7   8         49.61         37.09         3.09 o                         
   5   7   8          0.12          1.32         1.38 o                         
   6   7   8          0.13          2.57         1.74 o                         
 -10   8   8          0.26          4.12         2.22 o                         
  -9   8   8          0.11          1.87         3.39 o                         
  -8   8   8          3.30          1.96         2.22 o                         
  -7   8   8          9.10          8.28         1.70 o                         
  -6   8   8         50.31         45.59         3.36 o                         
  -5   8   8         16.26         21.81         2.36 o                         
  -4   8   8          2.40          3.19         1.13 o                         
  -3   8   8        260.42        249.43         6.29 o                         
  -2   8   8          1.54          6.14         1.40 o                         
  -1   8   8         52.51         53.66         3.09 o                         
   0   8   8          3.53          4.80         1.31 o                         
   1   8   8         37.81         42.14         3.11 o                         
   2   8   8         29.18         36.68         3.10 o                         
   3   8   8          6.69          5.69         1.67 o                         
   4   8   8          0.87          2.91         1.79 o                         
   5   8   8         27.95         28.86         3.00 o                         
  -9   9   8          7.78          9.36         2.44 o                         
  -8   9   8          1.17         -1.45         2.12 o                         
  -7   9   8         14.38         15.92         2.29 o                         
  -6   9   8        233.12        235.72         7.30 o                         
  -5   9   8        280.07        267.51         7.10 o                         
  -4   9   8         11.36         14.31         2.14 o                         
  -3   9   8        218.79        218.47         6.07 o                         
  -2   9   8        161.70        169.93         5.41 o                         
  -1   9   8         42.08         39.50         3.13 o                         
   0   9   8        166.36        177.54         5.53 o                         
   1   9   8          0.26          0.09         1.24 o                         
   2   9   8          0.06          1.53         1.63 o                         
   3   9   8          3.56          3.39         1.60 o                         
   4   9   8          1.93          2.21         1.94 o                         
   5   9   8          2.67         -0.42         1.79 o                         
  -8  10   8          0.37          0.14         2.05 o                         
  -7  10   8          3.44          2.65         2.37 o                         
  -6  10   8         81.43         83.22         5.13 o                         
  -5  10   8         50.55         53.44         3.76 o                         
  -4  10   8         14.16         17.50         2.37 o                         
  -3  10   8        426.39        406.19         9.49 o                         
  -2  10   8         10.18         12.20         2.05 o                         
  -1  10   8        358.12        363.03         8.60 o                         
   0  10   8         18.19         25.87         2.88 o                         
   1  10   8          4.00          7.03         3.27 o                         
   2  10   8         12.31         14.52         1.99 o                         
   3  10   8         11.86          8.10         2.84 o                         
   4  10   8         20.09         16.58         2.79 o                         
  -7  11   8         34.98         34.79         4.11 o                         
  -6  11   8          5.52          8.39         2.80 o                         
  -5  11   8          0.90          1.76         1.85 o                         
  -4  11   8         26.65         29.02         2.91 o                         
  -3  11   8          8.88         12.96         2.25 o                         
  -2  11   8         43.68         48.56         3.67 o                         
  -1  11   8        105.48        111.48         4.90 o                         
   0  11   8         27.49         30.57         3.18 o                         
   1  11   8          1.11          6.34         1.92 o                         
   2  11   8          7.86          7.06         2.29 o                         
   3  11   8          0.60          3.05         1.76 o                         
  -5  12   8          1.84          2.03         2.24 o                         
  -4  12   8         15.40         22.40         2.75 o                         
  -3  12   8          0.25          0.72         1.74 o                         
  -2  12   8          0.96         -1.11         1.75 o                         
  -1  12   8         14.61         15.24         3.64 o                         
   0  12   8          4.75          9.83         2.24 o                         
   1  12   8          2.70          1.92         2.38 o                         
 -11   0   9         19.20         14.29         2.99 o                         
  -9   0   9          0.54         20.13         3.23 o                         
  -7   0   9          0.93          1.02         1.35 o                         
  -5   0   9         94.08        102.65         7.26 o                         
  -3   0   9         68.68         68.50         6.41 o                         
  -1   0   9        147.53        147.54         4.34 o                         
   1   0   9        760.68        724.11        15.22 o                         
   3   0   9        337.44        353.02        10.54 o                         
   5   0   9          5.99          7.27         2.98 o                         
   7   0   9         25.40         28.34         4.07 o                         
 -12   1   9          9.14          8.79         2.08 o                         
 -11   1   9          2.49          4.00         4.09 o                         
 -10   1   9         84.36         80.79         3.54 o                         
  -9   1   9         46.80         44.47         2.85 o                         
  -8   1   9         76.92         70.66         2.87 o                         
  -7   1   9        156.36        150.58         3.09 o                         
  -6   1   9          5.71          6.80         1.07 o                         
  -5   1   9          0.08          0.64         0.78 o                         
  -4   1   9         10.18          8.08         1.05 o                         
  -3   1   9        135.93        129.89         3.22 o                         
  -2   1   9         42.80         44.23         1.87 o                         
  -1   1   9        121.22        118.72         3.29 o                         
   0   1   9          4.28          7.93         1.25 o                         
   1   1   9         30.64         28.40         2.60 o                         
   2   1   9       2074.57       2095.45        19.70 o                         
   3   1   9         93.78        102.12         4.00 o                         
   4   1   9         56.09         62.46         3.61 o                         
   5   1   9         35.05         34.30         3.04 o                         
   6   1   9          2.63          5.35         1.88 o                         
   7   1   9          0.31          1.11         1.80 o                         
 -12   2   9          1.40          1.17         2.16 o                         
 -11   2   9          2.13          0.93         1.84 o                         
 -10   2   9         90.93         78.79         3.75 o                         
  -9   2   9          7.27          5.18         1.52 o                         
  -8   2   9         24.35         22.66         1.91 o                         
  -7   2   9          6.32          5.03         1.55 o                         
  -6   2   9         19.79         22.21         2.07 o                         
  -5   2   9          7.67          8.01         1.74 o                         
  -4   2   9        144.02        127.68         3.69 o                         
  -3   2   9         11.69         11.32         1.39 o                         
  -2   2   9          0.73          0.75         1.11 o                         
  -1   2   9          0.10          0.61         0.79 o                         
   0   2   9         41.22         42.86         2.16 o                         
   1   2   9         63.07         64.78         3.22 o                         
   2   2   9        152.13        146.83         4.79 o                         
   3   2   9         43.75         44.64         2.99 o                         
   4   2   9         14.89         16.26         2.13 o                         
   5   2   9         69.57         77.73         4.31 o                         
   6   2   9         15.91         22.59         2.50 o                         
   7   2   9          6.89          9.52         2.17 o                         
 -11   3   9          3.24          0.64         2.78 o                         
 -10   3   9          1.65          2.71         1.82 o                         
  -9   3   9          2.83          6.99         1.85 o                         
  -8   3   9         33.04         31.45         2.63 o                         
  -7   3   9        109.32        111.57         3.04 o                         
  -6   3   9        135.46        139.60         5.51 o                         
  -5   3   9         42.44         38.93         2.70 o                         
  -4   3   9         91.38         84.60         3.29 o                         
  -3   3   9        217.81        220.42         5.23 o                         
  -2   3   9          0.25          0.09         0.91 o                         
  -1   3   9        453.13        443.16         5.61 o                         
   0   3   9        436.22        424.08         6.89 o                         
   1   3   9         20.44         16.89         1.89 o                         
   2   3   9         37.03         39.65         2.73 o                         
   3   3   9         32.16         31.59         2.96 o                         
   4   3   9         94.26         92.14         4.13 o                         
   5   3   9          1.76          1.35         1.46 o                         
   6   3   9         22.56         29.11         3.19 o                         
 -11   4   9          2.05          3.66         1.86 o                         
 -10   4   9          0.78          0.60         1.41 o                         
  -9   4   9         65.39         62.51         3.55 o                         
  -8   4   9        104.93        103.85         3.50 o                         
  -7   4   9         79.85         76.74         2.70 o                         
  -6   4   9          0.05          0.38         1.19 o                         
  -5   4   9         80.45         70.30         3.96 o                         
  -4   4   9          1.47         -0.61         1.04 o                         
  -3   4   9        211.47        211.03         6.38 o                         
  -2   4   9          1.78          1.94         1.10 o                         
  -1   4   9         33.06         36.29         1.67 o                         
   0   4   9        217.39        209.16         4.98 o                         
   1   4   9        179.41        184.87         5.20 o                         
   2   4   9          1.39          3.18         1.15 o                         
   3   4   9          5.16          5.21         1.56 o                         
   4   4   9          2.24          0.39         1.16 o                         
   5   4   9          2.20          4.87         1.74 o                         
   6   4   9          1.12          2.25         1.91 o                         
 -11   5   9          0.32         -0.54         2.21 o                         
 -10   5   9          9.44         14.56         2.07 o                         
  -9   5   9         16.26         12.58         2.09 o                         
  -8   5   9          5.89          6.20         1.43 o                         
  -7   5   9         44.91         41.99         2.37 o                         
  -6   5   9         26.67         28.00         2.93 o                         
  -5   5   9        172.30        167.59         5.66 o                         
  -4   5   9        682.05        674.91        12.41 o                         
  -3   5   9        442.55        421.67         9.43 o                         
  -2   5   9        278.20        275.75         4.66 o                         
  -1   5   9         45.42         47.48         2.05 o                         
   0   5   9          0.02         -0.76         0.76 o                         
   1   5   9         47.13         43.93         2.73 o                         
   2   5   9        493.07        453.80         7.94 o                         
   3   5   9         53.33         58.41         3.51 o                         
   4   5   9         23.81         21.64         2.26 o                         
   5   5   9          3.57          2.36         1.54 o                         
   6   5   9          0.05          1.27         2.50 o                         
 -10   6   9         64.45         69.30         4.80 o                         
  -9   6   9          6.20          8.34         1.95 o                         
  -8   6   9         37.94         37.53         3.00 o                         
  -7   6   9         33.94         31.97         2.49 o                         
  -6   6   9        115.82        107.93         3.42 o                         
  -5   6   9        274.99        280.80         7.60 o                         
  -4   6   9          9.16         12.71         2.02 o                         
  -3   6   9        203.45        207.32         4.16 o                         
  -2   6   9         55.66         58.19         2.26 o                         
  -1   6   9         31.73         36.95         2.49 o                         
   0   6   9          0.01         -0.73         0.73 o                         
   1   6   9          6.11          5.22         1.20 o                         
   2   6   9          6.35          5.51         1.36 o                         
   3   6   9          0.06          0.59         1.56 o                         
   4   6   9          7.95         12.22         2.08 o                         
   5   6   9         28.31         37.05         3.71 o                         
 -10   7   9          0.94          3.06         2.02 o                         
  -9   7   9         15.80         13.11         2.24 o                         
  -8   7   9          3.71          4.48         2.03 o                         
  -7   7   9          4.01          5.47         1.95 o                         
  -6   7   9          0.75          0.04         1.08 o                         
  -5   7   9        418.80        394.94         5.65 o                         
  -4   7   9          8.09          8.70         1.22 o                         
  -3   7   9         25.78         28.82         1.90 o                         
  -2   7   9          0.30         -0.21         0.93 o                         
  -1   7   9          4.05          3.93         1.40 o                         
   0   7   9         75.05         78.22         3.78 o                         
   1   7   9         33.41         32.49         2.54 o                         
   2   7   9        116.98        110.01         4.09 o                         
   3   7   9          0.03          2.71         1.68 o                         
   4   7   9         48.61         47.60         3.48 o                         
   5   7   9          0.30          2.39         1.87 o                         
  -9   8   9         17.48         16.33         3.65 o                         
  -8   8   9          4.44          7.66         2.02 o                         
  -7   8   9          1.65          4.49         1.87 o                         
  -6   8   9         14.68         17.15         2.98 o                         
  -5   8   9        343.56        334.21         6.62 o                         
  -4   8   9          9.89         14.83         1.69 o                         
  -3   8   9       1111.85       1104.06        12.23 o                         
  -2   8   9        179.23        176.93         5.29 o                         
  -1   8   9         30.58         40.30         3.25 o                         
   0   8   9          4.36          0.22         1.48 o                         
   1   8   9          2.37          2.98         2.21 o                         
   2   8   9          3.43          1.37         1.34 o                         
   3   8   9          0.00         -0.73         2.07 o                         
   4   8   9         16.35         12.43         2.25 o                         
  -8   9   9          0.01         -1.85         2.34 o                         
  -7   9   9          9.67         10.23         2.38 o                         
  -6   9   9         31.03         27.59         2.94 o                         
  -5   9   9          4.49          8.38         1.68 o                         
  -4   9   9         33.15         37.16         3.20 o                         
  -3   9   9        467.18        468.34         9.26 o                         
  -2   9   9         33.71         35.82         3.43 o                         
  -1   9   9         39.12         44.82         3.30 o                         
   0   9   9         16.73         20.46         2.41 o                         
   1   9   9          6.12          9.18         1.86 o                         
   2   9   9          5.51          4.12         2.48 o                         
   3   9   9         79.22         96.25         4.51 o                         
   4   9   9          2.14          5.48         1.91 o                         
  -7  10   9         28.33         25.44         3.36 o                         
  -6  10   9          0.65          2.99         2.00 o                         
  -5  10   9          0.49          2.67         1.58 o                         
  -4  10   9         57.58         65.68         4.06 o                         
  -3  10   9         35.11         38.98         3.74 o                         
  -2  10   9         96.86        111.44         6.03 o                         
  -1  10   9         70.18         75.78         4.29 o                         
   0  10   9          3.73          3.81         2.02 o                         
   1  10   9          7.45          8.97         2.15 o                         
   2  10   9         14.77         16.06         2.35 o                         
   3  10   9          0.21          4.20         3.02 o                         
  -6  11   9          0.01          0.70         1.95 o                         
  -5  11   9          0.14         -0.60         2.00 o                         
  -4  11   9          2.55          1.67         1.75 o                         
  -3  11   9          0.02         -1.44         1.75 o                         
  -2  11   9          2.06          2.09         1.70 o                         
  -1  11   9         99.70         93.52         5.84 o                         
   0  11   9         73.65         89.20         5.44 o                         
   1  11   9         46.66         51.32         4.07 o                         
  -3  12   9          0.37          1.28         2.34 o                         
  -2  12   9          2.82         -0.38         1.90 o                         
 -10   0  10        214.75        188.69         9.80 o                         
  -8   0  10        122.22         95.93         5.20 o                         
  -6   0  10          3.01          7.47         2.57 o                         
  -4   0  10          2.16          4.93         2.68 o                         
  -2   0  10        102.02         94.00         2.83 o                         
   0   0  10        332.26        323.91         7.92 o                         
   2   0  10          4.38          3.17         1.69 o                         
   4   0  10        110.81        109.26         6.47 o                         
   6   0  10          7.39          6.75         2.63 o                         
 -11   1  10         67.89         60.86         7.00 o                         
 -10   1  10         19.35         25.63         3.07 o                         
  -9   1  10         74.06         66.59         3.18 o                         
  -8   1  10         24.79         26.50         1.77 o                         
  -7   1  10         15.82         20.85         2.44 o                         
  -6   1  10          0.15         -0.49         0.74 o                         
  -5   1  10         33.75         30.64         1.23 o                         
  -4   1  10          0.80          0.05         0.90 o                         
  -3   1  10          0.10          0.39         1.13 o                         
  -2   1  10          1.26          1.67         0.70 o                         
  -1   1  10        106.13        100.73         2.41 o                         
   0   1  10       1014.85        964.72        11.75 o                         
   1   1  10         36.34         33.64         3.66 o                         
   2   1  10       1366.59       1343.62        16.25 o                         
   3   1  10        195.22        192.24         6.49 o                         
   4   1  10         73.79         83.00         4.31 o                         
   5   1  10          9.49         14.35         2.12 o                         
   6   1  10          0.60          1.03         1.76 o                         
 -11   2  10          0.07          1.40         2.60 o                         
 -10   2  10          0.85          3.22         2.58 o                         
  -9   2  10          0.18          0.52         1.20 o                         
  -8   2  10          8.06          6.07         1.34 o                         
  -7   2  10          1.16          1.10         1.03 o                         
  -6   2  10         27.36         24.54         2.63 o                         
  -5   2  10        140.68        114.94         4.70 o                         
  -4   2  10         20.51         19.23         1.85 o                         
  -3   2  10         24.24         19.56         1.82 o                         
  -2   2  10         17.84         24.41         2.17 o                         
  -1   2  10          2.84          3.53         0.67 o                         
   0   2  10        524.93        498.71        10.63 o                         
   1   2  10         10.92          9.64         1.69 o                         
   2   2  10         21.88         21.29         2.35 o                         
   3   2  10         49.19         49.32         3.36 o                         
   4   2  10          0.69          1.88         1.57 o                         
   5   2  10         63.09         72.09         4.25 o                         
   6   2  10         25.23         30.79         3.13 o                         
 -11   3  10          1.03         -0.92         1.72 o                         
 -10   3  10          2.77          1.03         2.24 o                         
  -9   3  10          2.51          0.40         1.82 o                         
  -8   3  10          3.68          3.85         1.46 o                         
  -7   3  10         14.60         11.90         2.09 o                         
  -6   3  10          3.45          1.39         1.63 o                         
  -5   3  10         84.41         86.39         3.51 o                         
  -4   3  10         22.09         24.22         2.30 o                         
  -3   3  10        185.27        175.97         4.85 o                         
  -2   3  10        124.89        119.74         4.79 o                         
  -1   3  10         92.22         84.28         3.55 o                         
   0   3  10          3.85          5.98         1.42 o                         
   1   3  10          0.00         -0.89         0.89 o                         
   2   3  10          5.55          2.59         1.36 o                         
   3   3  10         35.00         33.57         3.12 o                         
   4   3  10         17.27         20.16         2.25 o                         
   5   3  10         59.22         63.08         3.93 o                         
 -11   4  10          6.34          5.26         2.18 o                         
 -10   4  10         18.75         25.14         2.46 o                         
  -9   4  10          8.70          4.87         2.50 o                         
  -8   4  10          7.57          7.36         1.32 o                         
  -7   4  10         74.89         68.42         4.51 o                         
  -6   4  10          3.12          0.46         2.21 o                         
  -5   4  10         13.69         14.45         2.47 o                         
  -4   4  10         20.35         22.17         2.64 o                         
  -3   4  10        136.23        124.91         5.12 o                         
  -2   4  10        242.21        238.17         8.02 o                         
  -1   4  10        111.08        106.73         2.50 o                         
   0   4  10         97.25         96.54         3.37 o                         
   1   4  10          2.39          2.92         1.31 o                         
   2   4  10         12.41         15.41         2.08 o                         
   3   4  10          8.49         10.49         2.11 o                         
   4   4  10         31.61         33.70         3.10 o                         
   5   4  10         87.53         86.42         4.59 o                         
 -10   5  10          5.65          9.41         2.40 o                         
  -9   5  10          9.13         12.40         2.37 o                         
  -8   5  10         41.95         36.06         2.66 o                         
  -7   5  10          2.48          3.15         1.80 o                         
  -6   5  10          5.18          4.94         1.55 o                         
  -5   5  10          0.64          3.68         1.31 o                         
  -4   5  10         21.07         27.52         3.01 o                         
  -3   5  10          2.08          3.63         1.33 o                         
  -2   5  10        124.36        113.05         5.71 o                         
  -1   5  10         36.42         41.19         2.58 o                         
   0   5  10         51.14         49.76         2.47 o                         
   1   5  10          2.30          0.90         1.22 o                         
   2   5  10         45.16         51.30         4.48 o                         
   3   5  10          0.82          2.31         1.71 o                         
   4   5  10         30.74         27.22         2.87 o                         
   5   5  10         48.23         42.78         3.93 o                         
 -10   6  10          2.28          8.09         2.04 o                         
  -9   6  10         47.38         52.37         3.56 o                         
  -8   6  10          0.74          0.40         1.57 o                         
  -7   6  10          8.98         11.83         2.37 o                         
  -6   6  10         62.96         65.56         4.59 o                         
  -5   6  10         79.99         77.49         4.41 o                         
  -4   6  10         15.48         14.65         2.22 o                         
  -3   6  10         64.56         62.05         3.75 o                         
  -2   6  10         38.41         43.64         3.46 o                         
  -1   6  10          4.27          4.51         1.32 o                         
   0   6  10         76.55         79.69         2.87 o                         
   1   6  10        268.33        226.90         5.66 o                         
   2   6  10          5.76         11.56         1.58 o                         
   3   6  10          8.00          6.26         1.92 o                         
   4   6  10         33.81         37.58         3.68 o                         
  -9   7  10         11.24          9.56         1.98 o                         
  -8   7  10          6.65          6.56         2.60 o                         
  -7   7  10          1.26          0.55         1.48 o                         
  -6   7  10         16.79         14.28         2.35 o                         
  -5   7  10         13.81         15.06         2.41 o                         
  -4   7  10         39.86         41.41         3.66 o                         
  -3   7  10         15.34         15.93         2.48 o                         
  -2   7  10          5.45          3.15         1.00 o                         
  -1   7  10         12.73         15.02         1.50 o                         
   0   7  10         85.48         82.43         3.45 o                         
   1   7  10          2.15          2.12         1.77 o                         
   2   7  10          2.75          1.23         1.32 o                         
   3   7  10          1.71          1.53         1.65 o                         
   4   7  10          3.68          4.03         2.46 o                         
  -9   8  10          6.49         10.91         2.91 o                         
  -8   8  10         17.48         14.72         2.38 o                         
  -7   8  10         28.16         29.74         3.15 o                         
  -6   8  10         23.57         22.58         2.46 o                         
  -5   8  10         14.69         15.39         1.82 o                         
  -4   8  10         48.33         56.10         4.02 o                         
  -3   8  10         15.98         19.28         2.41 o                         
  -2   8  10         14.05          7.25         2.31 o                         
  -1   8  10          2.84          3.62         1.61 o                         
   0   8  10         23.47         25.28         2.53 o                         
   1   8  10          0.56         -0.73         1.18 o                         
   2   8  10          1.03          2.06         1.42 o                         
   3   8  10         34.48         35.10         3.03 o                         
  -8   9  10         38.85         39.27         4.56 o                         
  -7   9  10          1.32         -1.29         2.01 o                         
  -6   9  10          0.45          1.30         1.72 o                         
  -5   9  10        197.48        182.62        11.49 o                         
  -4   9  10         30.11         32.11         4.83 o                         
  -3   9  10         30.96         35.00         3.12 o                         
  -2   9  10         35.53         40.71         3.31 o                         
  -1   9  10         12.91          8.43         3.01 o                         
   0   9  10         19.58         19.99         2.41 o                         
   1   9  10          3.63          7.51         1.80 o                         
   2   9  10          0.00          1.89         1.53 o                         
  -6  10  10         11.90         13.62         3.01 o                         
  -5  10  10         66.18         65.07         4.40 o                         
  -4  10  10          0.01          6.23         2.23 o                         
  -3  10  10         70.31         68.74         4.18 o                         
  -2  10  10         10.99         11.41         2.16 o                         
  -1  10  10          8.02          7.01         2.08 o                         
   0  10  10          0.25          0.27         1.79 o                         
   1  10  10          3.42          4.43         1.84 o                         
  -4  11  10         19.77         25.72         3.23 o                         
  -3  11  10         50.07         42.54         3.99 o                         
  -2  11  10         10.86         11.88         2.57 o                         
 -11   0  11          0.19          7.29         3.12 o                         
  -9   0  11         13.09         11.29         4.85 o                         
  -7   0  11          0.46          1.76         2.05 o                         
  -5   0  11        127.89        119.55         8.87 o                         
  -3   0  11        310.14        307.48        16.92 o                         
  -1   0  11        209.15        219.58         5.73 o                         
   1   0  11          0.01          1.07         2.80 o                         
   3   0  11          2.43          6.25         2.30 o                         
   5   0  11          2.54         12.72         3.10 o                         
 -11   1  11         24.33         21.10         4.24 o                         
 -10   1  11         11.73         15.97         2.23 o                         
  -9   1  11         15.45          9.41         1.77 o                         
  -8   1  11          0.75         -0.97         1.48 o                         
  -7   1  11          7.72          5.04         2.05 o                         
  -6   1  11         13.95         12.02         2.53 o                         
  -5   1  11          9.50          9.52         2.24 o                         
  -4   1  11         15.88         18.12         2.94 o                         
  -3   1  11         37.91         35.99         2.52 o                         
  -2   1  11          0.24         -0.32         0.91 o                         
  -1   1  11         89.81         95.76         3.21 o                         
   0   1  11        972.72        939.81        11.75 o                         
   1   1  11        249.03        243.98         6.41 o                         
   2   1  11          2.50          5.61         2.16 o                         
   3   1  11         45.70         46.51         3.62 o                         
   4   1  11         30.67         30.86         3.04 o                         
   5   1  11          4.42          7.26         3.65 o                         
 -10   2  11         26.34         26.75         2.85 o                         
  -9   2  11          8.04          5.30         1.66 o                         
  -8   2  11         19.79         22.89         3.15 o                         
  -7   2  11          9.63         10.74         2.03 o                         
  -6   2  11         35.47         39.25         3.19 o                         
  -5   2  11         17.57         19.69         1.77 o                         
  -4   2  11         63.54         55.21         3.08 o                         
  -3   2  11         30.63         25.37         2.24 o                         
  -2   2  11          7.61          9.82         1.72 o                         
  -1   2  11        173.97        167.19         3.40 o                         
   0   2  11          1.29          2.86         0.98 o                         
   1   2  11          3.16          5.83         1.49 o                         
   2   2  11         53.75         62.07         8.29 o                         
   3   2  11         82.86         80.15         4.42 o                         
   4   2  11         38.90         45.14         3.61 o                         
 -10   3  11         16.05         14.48         4.32 o                         
  -9   3  11          1.10          4.23         1.73 o                         
  -8   3  11          7.72          6.34         2.99 o                         
  -7   3  11        100.29        100.48         5.59 o                         
  -6   3  11          8.48          9.45         1.85 o                         
  -5   3  11        131.24        122.11         4.17 o                         
  -4   3  11          2.07          3.94         1.23 o                         
  -3   3  11         24.51         24.14         2.39 o                         
  -2   3  11        193.08        187.72         6.24 o                         
  -1   3  11          0.02          0.76         1.23 o                         
   0   3  11          1.30          0.18         1.43 o                         
   1   3  11          0.15          0.09         1.42 o                         
   2   3  11         44.33         47.15         3.74 o                         
   3   3  11         68.64         65.97         4.00 o                         
   4   3  11         31.43         36.33         3.34 o                         
 -10   4  11          0.84         -1.87         1.87 o                         
  -9   4  11          8.10          8.82         2.45 o                         
  -8   4  11          0.72         -0.01         2.82 o                         
  -7   4  11         10.30         10.30         2.94 o                         
  -6   4  11          1.70         -1.14         1.38 o                         
  -5   4  11         25.24         34.14         3.52 o                         
  -4   4  11          0.08         -0.75         1.84 o                         
  -3   4  11         13.07         15.10         2.35 o                         
  -2   4  11         29.19         30.17         2.89 o                         
  -1   4  11         89.67         91.42         4.72 o                         
   0   4  11          1.96          3.67         1.53 o                         
   1   4  11          0.15          0.87         1.18 o                         
   2   4  11          1.25          3.71         1.64 o                         
   3   4  11         14.46         16.81         2.27 o                         
   4   4  11          9.90         12.40         2.12 o                         
 -10   5  11          7.58          6.98         2.58 o                         
  -9   5  11         20.80         20.82         3.07 o                         
  -8   5  11          0.22         -2.40         2.40 o                         
  -7   5  11          2.00          2.72         1.62 o                         
  -6   5  11         15.40         16.76         4.39 o                         
  -5   5  11         62.79         70.95         4.35 o                         
  -4   5  11         22.78         20.95         2.76 o                         
  -3   5  11          2.39          0.13         1.38 o                         
  -2   5  11          7.35          7.67         1.90 o                         
  -1   5  11         20.32         22.71         1.72 o                         
   0   5  11        147.64        150.86         4.62 o                         
   1   5  11          0.61         -0.06         1.78 o                         
   2   5  11          9.56         16.31         2.30 o                         
   3   5  11         15.76         18.68         2.38 o                         
   4   5  11          9.56         19.00         2.84 o                         
  -9   6  11          6.49          4.89         2.39 o                         
  -8   6  11          0.56         -0.80         1.92 o                         
  -7   6  11         20.71         24.43         3.13 o                         
  -6   6  11          0.58          1.40         1.81 o                         
  -5   6  11          1.51          2.62         1.46 o                         
  -4   6  11          2.16         -0.13         3.58 o                         
  -3   6  11          0.61          0.36         1.80 o                         
  -2   6  11          0.56         -1.38         1.38 o                         
  -1   6  11          2.36          3.48         1.36 o                         
   0   6  11         95.76         96.98         3.99 o                         
   1   6  11          9.07         10.26         1.80 o                         
   2   6  11         29.23         27.06         3.20 o                         
   3   6  11          0.14          0.49         1.55 o                         
  -8   7  11          0.09         -1.11         1.90 o                         
  -7   7  11         26.94         33.30         3.77 o                         
  -6   7  11         25.17         27.17         3.26 o                         
  -5   7  11         11.25         19.45         3.12 o                         
  -4   7  11         18.75         28.38         3.24 o                         
  -3   7  11          2.15          2.88         2.39 o                         
  -2   7  11         11.00          9.49         3.14 o                         
  -1   7  11         25.40         25.29         2.29 o                         
   0   7  11          5.86          3.62         1.83 o                         
   1   7  11         10.94         11.49         1.97 o                         
   2   7  11          0.74         -0.66         2.43 o                         
  -7   8  11          2.07          4.92         3.15 o                         
  -6   8  11          9.24          7.72         2.49 o                         
  -5   8  11         80.67         80.01         4.83 o                         
  -4   8  11         76.82         76.91         4.78 o                         
  -3   8  11          0.10          2.14         1.64 o                         
  -2   8  11         17.53         21.32         2.66 o                         
  -1   8  11          7.09          5.15         1.93 o                         
   0   8  11          0.75          2.80         1.50 o                         
   1   8  11          1.89         -0.27         1.71 o                         
  -6   9  11          6.52          4.53         2.59 o                         
  -5   9  11        201.37        211.02         7.60 o                         
  -4   9  11          1.69          3.03         2.40 o                         
  -3   9  11         11.29         11.74         2.57 o                         
  -2   9  11          0.08          2.71         2.09 o                         
  -1   9  11         12.11         19.41         2.18 o                         
   0   9  11          3.62          6.65         1.71 o                         
  -4  10  11         72.15         76.20         5.62 o                         
  -3  10  11          2.90          4.71         2.20 o                         
  -2  10  11          0.78         -0.16         1.91 o                         
 -10   0  12         33.81         33.92         7.46 o                         
  -8   0  12          9.48          7.29         3.87 o                         
  -6   0  12         13.70         10.44         4.11 o                         
  -4   0  12        168.75        166.61        10.95 o                         
  -2   0  12        398.61        364.47        17.12 o                         
   0   0  12        390.97        407.20        11.27 o                         
   2   0  12          2.88          2.05         2.08 o                         
 -10   1  12         69.55         79.32         6.71 o                         
  -9   1  12          6.99          9.36         2.96 o                         
  -8   1  12          1.38          0.72         2.23 o                         
  -7   1  12         23.63         20.61         4.57 o                         
  -6   1  12          8.55          7.25         2.52 o                         
  -5   1  12          6.56          4.01         1.89 o                         
  -4   1  12          2.47         -2.45         2.45 o                         
  -3   1  12         68.15         71.99         6.10 o                         
  -2   1  12         89.95         78.26         3.11 o                         
  -1   1  12         58.37         65.48         2.46 o                         
   0   1  12        177.81        160.46         4.79 o                         
   1   1  12         18.44         13.25         3.13 o                         
   2   1  12         14.15         15.73         2.35 o                         
   3   1  12          4.86          8.56         2.46 o                         
 -10   2  12          2.41          6.27         3.28 o                         
  -9   2  12         12.83         11.89         2.40 o                         
  -8   2  12          1.12          2.28         1.55 o                         
  -7   2  12         10.34         12.03         3.36 o                         
  -6   2  12         12.07         18.12         4.19 o                         
  -5   2  12         33.15         28.28         2.86 o                         
  -4   2  12         60.58         56.66         2.29 o                         
  -3   2  12          1.47          0.37         1.08 o                         
  -2   2  12         33.83         37.68         3.05 o                         
  -1   2  12        120.84        122.38         5.02 o                         
   0   2  12         59.02         57.70         3.56 o                         
   1   2  12          0.51          0.98         1.93 o                         
   2   2  12         19.14         28.35         3.15 o                         
   3   2  12         34.01         47.12         3.79 o                         
  -9   3  12          1.78          3.06         1.91 o                         
  -8   3  12          2.60          1.52         2.04 o                         
  -7   3  12         53.28         55.65         5.11 o                         
  -6   3  12         35.11         41.22         3.59 o                         
  -5   3  12          7.99         10.65         2.06 o                         
  -4   3  12          0.91         -0.56         1.81 o                         
  -3   3  12          0.76          0.65         1.51 o                         
  -2   3  12         60.02         67.23         4.08 o                         
  -1   3  12          4.83          4.04         1.60 o                         
   0   3  12          0.91          3.26         1.87 o                         
   1   3  12          5.84          7.50         1.95 o                         
   2   3  12          0.02          2.55         2.18 o                         
   3   3  12          0.03          0.71         1.82 o                         
  -9   4  12          3.12         -0.46         2.70 o                         
  -8   4  12          4.09          9.43         2.45 o                         
  -7   4  12         17.07         23.28         3.10 o                         
  -6   4  12         46.19         47.61         4.37 o                         
  -5   4  12          2.06          6.39         1.98 o                         
  -4   4  12          5.06          4.93         1.73 o                         
  -3   4  12          0.71          0.74         1.84 o                         
  -2   4  12         56.06         59.79         4.29 o                         
  -1   4  12         13.02         16.36         2.57 o                         
   0   4  12          5.20          4.34         2.49 o                         
   1   4  12          4.71          2.81         1.88 o                         
   2   4  12          6.54          3.22         1.68 o                         
  -9   5  12         25.30         32.12         4.09 o                         
  -8   5  12          0.93          4.02         2.30 o                         
  -7   5  12         62.50         68.35         5.78 o                         
  -6   5  12          2.33          3.26         3.42 o                         
  -5   5  12          0.07         -0.62         2.78 o                         
  -4   5  12          2.67         -0.80         2.40 o                         
  -3   5  12          2.50          3.57         2.04 o                         
  -2   5  12         58.99         59.51         4.56 o                         
  -1   5  12         18.78         21.02         2.95 o                         
   0   5  12         15.72         20.46         2.66 o                         
   1   5  12         34.01         40.06         2.94 o                         
   2   5  12          5.31          8.56         2.31 o                         
  -8   6  12          0.53          0.08         2.06 o                         
  -7   6  12          0.17          4.78         2.47 o                         
  -6   6  12          1.04          3.68         2.21 o                         
  -5   6  12          1.82          3.03         1.79 o                         
  -4   6  12          7.35          9.06         2.15 o                         
  -3   6  12          0.36          0.43         1.52 o                         
  -2   6  12         32.98         40.84         4.28 o                         
  -1   6  12         51.09         49.40         3.85 o                         
   0   6  12         14.50         15.53         2.38 o                         
   1   6  12          4.47          7.15         3.08 o                         
  -7   7  12         11.21         12.27         2.80 o                         
  -6   7  12         15.26         18.77         3.03 o                         
  -5   7  12          0.21          3.51         2.29 o                         
  -4   7  12         21.92         21.99         2.96 o                         
  -3   7  12          1.71          2.75         1.99 o                         
  -2   7  12         23.39         26.49         3.26 o                         
  -1   7  12         30.69         36.48         4.12 o                         
   0   7  12         23.37         25.01         3.28 o                         
  -6   8  12         90.57         89.79         6.00 o                         
  -5   8  12         26.60         26.60         3.45 o                         
  -4   8  12          1.96          5.69         2.08 o                         
  -3   8  12          0.28          2.06         2.06 o                         
  -2   8  12         14.45         19.14         2.79 o                         
  -1   8  12          0.90         -0.53         1.93 o                         
  -9   0  13          1.44          8.01         4.61 o                         
  -7   0  13          3.98          0.56         3.68 o                         
  -5   0  13         75.99         64.63         8.88 o                         
  -3   0  13         39.22         40.03         6.75 o                         
  -1   0  13         17.18         22.22         4.00 o                         
   1   0  13          4.94         11.11         3.15 o                         
  -9   1  13          1.46          0.07         2.85 o                         
  -8   1  13          2.77          4.13         2.68 o                         
  -7   1  13          1.27          0.60         5.25 o                         
  -6   1  13         25.67         19.45         3.87 o                         
  -5   1  13          4.62         -1.66         2.41 o                         
  -4   1  13          0.04         -0.64         1.74 o                         
  -3   1  13        138.95        138.26         7.56 o                         
  -2   1  13         84.00         84.98         4.62 o                         
  -1   1  13        158.01        166.66         8.50 o                         
   0   1  13         12.28         18.49         3.95 o                         
   1   1  13          2.94          5.65         2.85 o                         
  -8   2  13          7.20          3.86         3.14 o                         
  -7   2  13          2.37          0.88         2.07 o                         
  -6   2  13         22.22         17.93         4.75 o                         
  -5   2  13          0.23          1.17         1.93 o                         
  -4   2  13          3.42          0.57         1.87 o                         
  -3   2  13          8.67          5.93         1.70 o                         
  -2   2  13          5.24          8.32         2.29 o                         
  -1   2  13          1.55          2.68         1.75 o                         
   0   2  13          3.18          0.34         2.17 o                         
   1   2  13          9.00         13.47         2.85 o                         
  -8   3  13          5.76          0.97         2.28 o                         
  -7   3  13         38.83         30.79         4.41 o                         
  -6   3  13          3.49          5.87         3.11 o                         
  -5   3  13          1.65          4.07         1.54 o                         
  -4   3  13         39.41         36.79         4.84 o                         
  -3   3  13         37.33         50.75        11.00 o                         
  -2   3  13         10.47         12.85         2.38 o                         
  -1   3  13          0.00         -0.11         1.76 o                         
   0   3  13         13.70         16.36         2.60 o                         
   1   3  13          7.03          6.33         2.29 o                         
  -8   4  13          2.30          5.47         2.57 o                         
  -7   4  13          4.49          8.98         2.25 o                         
  -6   4  13          0.03          0.68         1.65 o                         
  -5   4  13          0.11          1.27         3.16 o                         
  -4   4  13          0.09          0.81         1.72 o                         
  -3   4  13          6.22         11.84         3.18 o                         
  -2   4  13          6.27         11.39         2.76 o                         
  -1   4  13          3.56         -1.60         2.68 o                         
   0   4  13          4.37          6.59         2.14 o                         
  -7   5  13         37.09         46.28         4.19 o                         
  -6   5  13          2.12         10.56         2.63 o                         
  -5   5  13          3.06          6.99         2.35 o                         
  -4   5  13          9.94         14.48         3.51 o                         
  -3   5  13          4.10          6.51         2.21 o                         
  -2   5  13         85.58         82.00         5.18 o                         
  -1   5  13          0.66          2.89         1.87 o                         
   0   5  13         16.27         13.29         3.15 o                         
  -6   6  13          0.40          4.14         2.31 o                         
  -5   6  13          3.80          7.42         2.01 o                         
  -4   6  13         32.38         31.73         5.26 o                         
  -3   6  13          2.45         -0.74         1.84 o                         
  -2   6  13        105.56        101.74         5.59 o                         
  -1   6  13          0.02          3.92         3.10 o                         
  -6   0  14         38.50         40.27         7.13 o                         
  -4   0  14        164.55        161.11        23.00 o                         
  -2   0  14        163.98        172.20        12.35 o                         
  -7   1  14          6.27          9.27         3.16 o                         
  -6   1  14          0.23          7.76         2.29 o                         
  -5   1  14         12.89          7.19         2.68 o                         
  -4   1  14          0.00          3.19         2.22 o                         
  -3   1  14        166.07        163.42         8.57 o                         
  -2   1  14         14.91         24.37         3.89 o                         
  -1   1  14          0.16          0.75         2.49 o                         
  -6   2  14          2.54          1.49         2.09 o                         
  -5   2  14          1.45          9.64         3.50 o                         
  -4   2  14         12.15         14.52         4.20 o                         
  -3   2  14         53.20         66.51         6.49 o                         
  -2   2  14         44.37         48.67         5.83 o                         
  -1   2  14         34.48         34.57         4.83 o                         
  -6   3  14          0.14          5.13         2.71 o                         
  -5   3  14          1.14          6.42         3.85 o                         
  -4   3  14          4.97          1.59         2.54 o                         
  -3   3  14          0.26          0.52         2.20 o                         
  -2   3  14         17.23         21.78         3.87 o                         
  -5   4  14         16.49         20.20         4.80 o                         
  -4   4  14         74.95         77.89         8.13 o                         
  -3   4  14          3.20         -3.18         3.18 o                         
                                                                                
